# Supplementary material for: TGFβ and CCN2/CTGF mediate actin related gene expression by differential E2F1/CREB activation
Source: BMC Genomics. 2013 Aug 1;14:525. doi: 10.1186/1471-2164-14-525 (PMC3765338; doi:10.1186/1471-2164-14-525)
Supplement: Additional file 1 — Summary of transcription factors with differentially represented Transcription Factor Binding Sites in gene subsets. Known physiological functions of transcription factors with TFBSs found to be differentially represented at p < 0.05 by co-inertia analysis. [file 1471-2164-14-525-S1.xlsx]

## Sheet: Sheet1
Additional Table 1: Summary of transcription factors with differentially represented TFBSs
TF	Description and physiological functions
Over-represented in response to TGFβ treatment
PAX5	B-cell development, member of Pax paralogous group with roles in glucose intolerance, and pancreatic β-cell proliferation
CAR.RXR	Regulates activity of CYP2B gene, other regulation of xenobiotic responses hepatic lipid/glucose metabolism
NRSE	Control of neuronal genes as an effector of Huntingtin, recruitment of Sin3A/histone deacetylase and other chromatin remodelling regulators
COUP	Steroid receptor superfamily member, represses hormonal induction of Vit. D3, thyroid hormone and retinoic acid receptors, also required for angiogenesis and heart development
VDR_RXR.03/06	Vitamin D signalling
NF1	Cooperative binding with CREB/Sp1, mediates repression of GLUT4 promoter by cAMP
Under-represented in response to TGFβ treatment
E4BP4	Essential for natural killer cell development, regulation of interleukin signal pathways
Over-represented in response to TGFβ and CCN2 treatment
RB_E2F1_DP1	Component of the Rb-E2F tumour suppressor complex. Regulates PDK4, modulator of glucose homeostasis. Regulation of cell survival and proliferation at cell cycle control level, phosphorylation of Rb at G1/S generates free E2F that stimulates S-phase genes. E2F1 regulated microRNAs impair TGFβ dependent cell cycle arrest
Under-represented in response to TGFβ and CCN2 treatment
COMP1	Cooperates with Myogenic proteins 1, myogenin interacts with COMP1 and others to recognise binding sites
HOX1.3	Developmental roles including axial identity. Smad1/4/6 interact with Hox to inhibit its transcriptional activities
MYCMAX	Myc and Max function as a nucleoprotein complex. Myc can interact with Mix1 to bind MycMax recognition sites. Regulatory roles in cell cycle progression, differentiation and death. TGFβ can decrease Myc and cause Smads to bind SBR element, interacting with Miz-1 and Sp-1.
CREB	pCREB recruits p300. Tax can repressed TGFβ Smad signalling by interaction with CBP/p300. Ser-133 on CREB can be activated by p90rsk which is a substrate for ERK. Pathway analysis indicates MAPKs and CREB play key roles in DN progression including profibrotic ECM induction
