# Supplementary material for: TGFβ and CCN2/CTGF mediate actin related gene expression by differential E2F1/CREB activation
Source: BMC Genomics. 2013 Aug 1;14:525. doi: 10.1186/1471-2164-14-525 (PMC3765338; doi:10.1186/1471-2164-14-525)
Supplement: Additional file 2 — Summary of actin related genes with CREB or E2F1 binding sites. Genes containing GO annotation of ‘actin’ and containing one or more binding sites for CREB or E2F1. [file 1471-2164-14-525-S2.xlsx]

## Sheet: Sheet1
Additional Table 2: Summary of actin related genes with CREB or E2F1 binding sites
Gene	FC*	TFBS	Physiology/actin function
SNAP25	Down	CREB	Part of synaptobrevin, syntaxin SNAP25 complex with membrane fusion functions
EPB41LS	Down	CREB	Unknown. Possible homolog of FERM family of EPB4 proteins with role in developmental EMT
ZNF174	Down	CREB	SCAN domain dimer homolog of the HIV capsid C-terminal domain protein, general zinc nucleotide finger protein, functionally uncharacterised
DTNBP1	Down	CREB	Dysbindin/dystrobrevin, schizophrenia risk protein
MYL4	Down	CREB	Myosin light chain isoform. Role in maintenance of cell shape and cellular movement in skeletal muscle
GRLF1	Down	CREB	Also known as Rho GTPase activating protein 35, regulator of actin cytoskeletal dynamics as modulator of Rho GTPases
RAC1	Down	CREB	In cooperation with Cdc42,induces integrin mediated cell motility and invasiveness, regulation of cell polarisation and directional migration
WASF2	Down	CREB	Member of WAS family with roles in actin polymerisation in cell motility, neuron growth
TRIOBP	Down	CREB	Actin bundling
AFAP1	Down	E2F1	Required for stress fibre formation and cell adhesion in breast cancer cells, focal contact regulation
KLHL3	Down	CREB	Homolog of Drosophila protein Kelch, regulates ion transport, co-localises with actin cytoskeleton
RAC3	Down	CREB	Role in invasive metastatic cancer cells and cell migration. Mediates oxidative cell injury in renal cells.
VPS16	Down	CREB	Essential for protein sorting and endolysosomal traffic, precipitates bound to F-actin
AIRE	Down	CREB	Associated with apoptosis, functions as E3 ubiquitin ligase
SNCA	Down	CREB	Synuclein, regulation of microtubule depolymerisation and cytoskeletal dynamics
ANTXR1	Down	CREB	Can organise filaments into bundles by direct binding
PRLR	Down	CREB	Prolactin receptor, regulation of cytoskeleton in mammary epithelial cell differentiation
MKL2	Down	CREB	Regulated by Rho GTPases and monomeric actin filaments, homolog of MKL1 which mediates TGFβ induced αSMA expression in renal epithelial cells
SOCS2	Down	CREB	Induces neurite outgrowth by regulation of EGF receptor activation
CDC42BPA	Down	CREB	Contains Rac interactive binding domain, likely functions as downstream Cdc42 effector, cooperates with Rho-ROCK in myosin phosphorylation and cell invasion
ROCK2	Down	CREB	Regulation of LIM kinase 1 with function in microtubule stability and actin polymerisation, regulation of myosin II locomotion
SNTB2	Down	CREB	Interacts with dystrophin which links cytoskeleton with ECM
ARHGEF18	Down	CREB	Rho/Rac guanine nucleotide exchange factor, regulates activation of RhoA signalling at epithelial junctions to drive junction formation and morphogenesis
ZNF74	Down	CREB	RNA binding protein tightly associated with nuclear matrix
CXCR4	Down	CREB	Activates cofilin to overcome cortical actin restriction in resting cells, capable of promoting stem cell migration
ADD1	Down	CREB	Promotes adipocyte differentiation, forms bridge between erythrocyte membrane and cytoskeleton to regulate membrane cohesion
FHL2	Down	CREB	LIM protein, transmits Rho signals to the nucleus, found associated with F-actin and focal adhesions
MACF1	Down	CREB	Microtubule actin cross linking factor, associated with both actin and microtubular cytoskeleton
UTRN	Down	CREB	Utrophin – binds filaments with dystrophin,
TMOD3	Up	E2F1	Tropomodulin – regulates polarised epithelial cell morphology as a pointed end capping protein
CRK	Up	Both	Cooperates with cortactin to trigger actin polymerisation, coupled with CAS as a molecular switch in the induction of migration in cancer cells, modulates Rho dependent cell spreading and focal adhesion biogenesis
PALLD	Up	CREB	Encodes component of cytoskeleton with control of cell shape and motility, cell adhesion and cell-ECM interactions
CLIC4	Up	CREB	Differentially expressed in TGFβ mediated EMT, associated with cytoskeleton, enriched at cell-cell junctions
DLC1	Up	E2F1	Has RhoGAP activity, cytoskeletal associated dynein light chain protein with function in motility regulation
HIP1	Up	CREB	Endocytic functions, recruitment of clathrin and assembly of clathrin coats to the cytoskeleton
EVL	Up	E2F1	Member of Ena/VASP family, enhancers of filament formation but also inhibitory functions in integrin regulation and cell motility
PDLIM7	Up	E2F1	LIM protein, interacts with actin cross linking protein actinin to increase its affinity to filamentous actin
MYO10	Up	E2F1	Spindle formation role, links filaments and microtubules
DMD	Up	E2F1	Dystrophin, forms complex with glycoproteins to link cytoskeleton and ECM
TPM1	Up	E2F1	Tropomyosin – interacts with actin and actinin in the organisation of filaments, regulator of skeletal muscle contraction
EPHA3	Up	E2F1	Induced by CD28 and IGF1 and regulates cell adhesion, induces cytoskeletal contraction, cell rounding and detachment
*FC: Direction of fold change in expression induced by TGFβ and CCN2 compared to control
