# Supplementary material for: TGFβ and CCN2/CTGF mediate actin related gene expression by differential E2F1/CREB activation
Source: BMC Genomics. 2013 Aug 1;14:525. doi: 10.1186/1471-2164-14-525 (PMC3765338; doi:10.1186/1471-2164-14-525)
Supplement: Additional file 3 — Pathway analysis identified hypertrophic genes. Genes identified by IPA pathway analysis with functional role in cell hypertrophy. [file 1471-2164-14-525-S3.xlsx]

## Sheet: Sheet1
Additional Table 3: Pathway analysis identified hypertrophic genes
Symbol	Name	FC*	Functional classification
HGF	hepatocyte growth factor	-3.73	growth factor
ANGPT1	angiopoietin 1	-2.85	growth factor
EDNRA	endothelin receptor type A	-2.4	transmembrane receptor
CTSC	cathepsin C	-2.2	peptidase
KLF5	Kruppel-like factor 5 (intestinal)	-2.05	transcription regulator
HDAC9	histone deacetylase 9	-1.88	transcription regulator
PDE5A	phosphodiesterase 5A, cGMP-specific	-1.81	enzyme
MAP3K5	mitogen-activated protein kinase kinase kinase 5	-1.6	kinase
PLCB1	phospholipase C, beta 1 (phosphoinositide-specific)	-1.57	enzyme
MAP2K3	mitogen-activated protein kinase kinase 3	-1.42	kinase
CAMK2D	calcium/calmodulin-dependent protein kinase II delta	-1.39	kinase
HSPB2	heat shock 27kDa protein 2	-1.25	other
NT5E	5'-nucleotidase, ecto (CD73)	-1.24	phosphatase
PIK3R1	phosphoinositide-3-kinase, regulatory subunit 1	-1.2	kinase
RGS5	regulator of G-protein signaling 5	-1.19	other
LEPR	leptin receptor	-1.17	transmembrane receptor
PLAT	plasminogen activator, tissue	-1.17	peptidase
FABP3	fatty acid binding protein 3	-1.11	transporter
MYOZ2	myozenin 2	-1.03	other
IL6R	interleukin 6 receptor	-1.02	transmembrane receptor
PRKG1	protein kinase, cGMP-dependent, type I	-1.01	kinase
IER3	immediate early response 3	1	other
LAMA4	laminin, alpha 4	1	enzyme
NAB1	NGFI-A binding protein 1	1	transcription regulator
PRKCA	protein kinase C, alpha	1.05	kinase
SERPINE1	serpin peptidase inhibitor, clade E	1.11	other
IL6ST	interleukin 6 signal transducer	1.13	transmembrane receptor
EDN1	endothelin 1	1.17	cytokine
BMPR2	bone morphogenetic protein receptor, type II	1.26	kinase
ELN	elastin	1.27	other
PTPN11	protein tyrosine phosphatase	1.3	phosphatase
CXCL12	chemokine ligand 12	1.37	cytokine
ITGB3	integrin, beta 3	1.42	transmembrane receptor
LMCD1	LIM and cysteine-rich domains 1	1.42	transcription regulator
SMAD7	SMAD family member 7	1.5	transcription regulator
TPM1	tropomyosin 1 (alpha)	1.59	other
PDGFC	platelet derived growth factor C	1.71	growth factor
RGS2	regulator of G-protein signaling 2, 24kDa	1.72	other
HBEGF	heparin-binding EGF-like growth factor	1.78	growth factor
NOX4	NADPH oxidase 4	2.73	enzyme
PTGS2	prostaglandin-endoperoxide synthase 2	5.95	enzyme
*FC: Change in gene expression in co-treated cells versus control
