# Supplementary material for: TGFβ and CCN2/CTGF mediate actin related gene expression by differential E2F1/CREB activation
Source: BMC Genomics. 2013 Aug 1;14:525. doi: 10.1186/1471-2164-14-525 (PMC3765338; doi:10.1186/1471-2164-14-525)
Supplement: Additional file 4 — Activation of Cdc42 signalling in co-treated cells and expression of associated interacting partners. Figure S1 A. A Cdc42 pulldown assay was used to determine expression of activated Cdc42 in HMCs in response to TGFβ, CCN2 and both together. Cdc42 activation was only responsive to treatment with both growth factors. B. Downstream signal transduction by the Cdc42 effector proteins PAK1 and PAK2 was also increased by co-treatment of cells. C. Pathway analysis of differentially activated genes identified that a number of Cdc42 interacting proteins (left) and PAK1 interacting proteins (right) were differentially expressed by co-treatment of HMCs with TGFβ and CCN2. Interacting partners coloured pink/red were increased in expression in response to treatment, those coloured green were decreased in expression. Figure S1 D. Analysis of the expression of these genes from the ERCB biobank demonstrates that Cdc42 interacting partners are differentially expressed in DN, suggesting disease relevance of the HMC phenotype. [file 1471-2164-14-525-S4.xls]

## Sheet: TGF_Genes
Symbol	Description	GenBank	Gene	UniGene	PubMed	t-statistic	p-value	Fold Change
TNFAIP6	tumor necrosis factor, alpha-induced protein 6	NM_007115#http://www.ncbi.nlm.nih.gov/entrez/query.fcgi?cmd=search&db=nucleotide&term=NM_007115QACCNS&doptcmdl=GenBank#	7130#http://www.ncbi.nlm.nih.gov/sites/entrez?Db=gene&Cmd=DetailsSearch&Term=7130#	Hs.437322#http://www.ncbi.nlm.nih.gov/UniGene/clust.cgi?ORG=Hs&CID=437322#	33#http://www.ncbi.nih.gov/entrez/query.fcgi?tool=bioconductor&cmd=Retrieve&db=PubMed&list_uids=1730767"7516184"7935377"8568267"8797823"9654129"11278699"11854277"12401803"12477932"12692188"14515153"14718574"15060082"15489334"15653696"15718240"15809059"158	56.38	0	6.61
PTGS2	prostaglandin-endoperoxide synthase 2 (prostaglandin G/H synthase and cyclooxygenase)	AY151286#http://www.ncbi.nlm.nih.gov/entrez/query.fcgi?cmd=search&db=nucleotide&term=AY151286QACCNS&doptcmdl=GenBank#	5743#http://www.ncbi.nlm.nih.gov/sites/entrez?Db=gene&Cmd=DetailsSearch&Term=5743#	Hs.196384#http://www.ncbi.nlm.nih.gov/UniGene/clust.cgi?ORG=Hs&CID=196384#	905#http://www.ncbi.nih.gov/entrez/query.fcgi?tool=bioconductor&cmd=Retrieve&db=PubMed&list_uids=1380156"1536575"4514999"7510883"7521167"7945196"7947975"8074655"8181472"8473346"8581564"8643612"8889548"9140046"9520467"9545330"9630216"9639560"9661070"100757	52.92	0	5.88
TNFAIP6	tumor necrosis factor, alpha-induced protein 6	AW188198#http://www.ncbi.nlm.nih.gov/entrez/query.fcgi?cmd=search&db=nucleotide&term=AW188198QACCNS&doptcmdl=GenBank#	7130#http://www.ncbi.nlm.nih.gov/sites/entrez?Db=gene&Cmd=DetailsSearch&Term=7130#	Hs.437322#http://www.ncbi.nlm.nih.gov/UniGene/clust.cgi?ORG=Hs&CID=437322#	33#http://www.ncbi.nih.gov/entrez/query.fcgi?tool=bioconductor&cmd=Retrieve&db=PubMed&list_uids=1730767"7516184"7935377"8568267"8797823"9654129"11278699"11854277"12401803"12477932"12692188"14515153"14718574"15060082"15489334"15653696"15718240"15809059"158	50.79	0	6.69
PMEPA1	prostate transmembrane protein, androgen induced 1	AL035541#http://www.ncbi.nlm.nih.gov/entrez/query.fcgi?cmd=search&db=nucleotide&term=AL035541QACCNS&doptcmdl=GenBank#	56937#http://www.ncbi.nlm.nih.gov/sites/entrez?Db=gene&Cmd=DetailsSearch&Term=56937#	Hs.517155#http://www.ncbi.nlm.nih.gov/UniGene/clust.cgi?ORG=Hs&CID=517155#	12#http://www.ncbi.nih.gov/entrez/query.fcgi?tool=bioconductor&cmd=Retrieve&db=PubMed&list_uids=10873380"11042109"11568975"11780052"12477932"12670906"12907594"14639658"15489334"16713569"18174752"18703514#	35.85	0	2.95
PTGS2	prostaglandin-endoperoxide synthase 2 (prostaglandin G/H synthase and cyclooxygenase)	NM_000963#http://www.ncbi.nlm.nih.gov/entrez/query.fcgi?cmd=search&db=nucleotide&term=NM_000963QACCNS&doptcmdl=GenBank#	5743#http://www.ncbi.nlm.nih.gov/sites/entrez?Db=gene&Cmd=DetailsSearch&Term=5743#	Hs.196384#http://www.ncbi.nlm.nih.gov/UniGene/clust.cgi?ORG=Hs&CID=196384#	905#http://www.ncbi.nih.gov/entrez/query.fcgi?tool=bioconductor&cmd=Retrieve&db=PubMed&list_uids=1380156"1536575"4514999"7510883"7521167"7945196"7947975"8074655"8181472"8473346"8581564"8643612"8889548"9140046"9520467"9545330"9630216"9639560"9661070"100757	34.56	0	5.61
ST6GAL2	ST6 beta-galactosamide alpha-2,6-sialyltranferase 2	AW004016#http://www.ncbi.nlm.nih.gov/entrez/query.fcgi?cmd=search&db=nucleotide&term=AW004016QACCNS&doptcmdl=GenBank#	84620#http://www.ncbi.nlm.nih.gov/sites/entrez?Db=gene&Cmd=DetailsSearch&Term=84620#	Hs.98265#http://www.ncbi.nlm.nih.gov/UniGene/clust.cgi?ORG=Hs&CID=98265#	7#http://www.ncbi.nih.gov/entrez/query.fcgi?tool=bioconductor&cmd=Retrieve&db=PubMed&list_uids=11347906"12235148"12477932"12603328"14702039"15146197"16344560#	34.25	0	5.74
B3GALT2	UDP-Gal:betaGlcNAc beta 1,3-galactosyltransferase, polypeptide 2	AF288390#http://www.ncbi.nlm.nih.gov/entrez/query.fcgi?cmd=search&db=nucleotide&term=AF288390QACCNS&doptcmdl=GenBank#	8707#http://www.ncbi.nlm.nih.gov/sites/entrez?Db=gene&Cmd=DetailsSearch&Term=8707#	Hs.518834 Hs.716598#http://Hs.518834 Hs.716598#	13#http://www.ncbi.nih.gov/entrez/query.fcgi?tool=bioconductor&cmd=Retrieve&db=PubMed&list_uids=2187500"2541446"2542563"2649653"2829950"9417100"9582303"10580128"11318611"12477932"15489334"16344560"16710414#	-34.08	0	-4.19
B3GALT2	UDP-Gal:betaGlcNAc beta 1,3-galactosyltransferase, polypeptide 2	Y15014#http://www.ncbi.nlm.nih.gov/entrez/query.fcgi?cmd=search&db=nucleotide&term=Y15014QACCNS&doptcmdl=GenBank#	8707#http://www.ncbi.nlm.nih.gov/sites/entrez?Db=gene&Cmd=DetailsSearch&Term=8707#	Hs.518834 Hs.716598#http://Hs.518834 Hs.716598#	13#http://www.ncbi.nih.gov/entrez/query.fcgi?tool=bioconductor&cmd=Retrieve&db=PubMed&list_uids=2187500"2541446"2542563"2649653"2829950"9417100"9582303"10580128"11318611"12477932"15489334"16344560"16710414#	-33.11	0	-4.57
LRRN3	leucine rich repeat neuronal 3	AI221950#http://www.ncbi.nlm.nih.gov/entrez/query.fcgi?cmd=search&db=nucleotide&term=AI221950QACCNS&doptcmdl=GenBank#	54674#http://www.ncbi.nlm.nih.gov/sites/entrez?Db=gene&Cmd=DetailsSearch&Term=54674#	Hs.3781#http://www.ncbi.nlm.nih.gov/UniGene/clust.cgi?ORG=Hs&CID=3781#	6#http://www.ncbi.nih.gov/entrez/query.fcgi?tool=bioconductor&cmd=Retrieve&db=PubMed&list_uids=11549284"12477932"12975309"14702039"15489334"16344560#	30.13	0	3.64
KIAA1199	KIAA1199	AB033025#http://www.ncbi.nlm.nih.gov/entrez/query.fcgi?cmd=search&db=nucleotide&term=AB033025QACCNS&doptcmdl=GenBank#	57214#http://www.ncbi.nlm.nih.gov/sites/entrez?Db=gene&Cmd=DetailsSearch&Term=57214#	Hs.459088#http://www.ncbi.nlm.nih.gov/UniGene/clust.cgi?ORG=Hs&CID=459088#	9#http://www.ncbi.nih.gov/entrez/query.fcgi?tool=bioconductor&cmd=Retrieve&db=PubMed&list_uids=10574462"11247670"12421765"12471561"12477932"14577002"15489334"16157444"16406369#	-27.59	0	-4.61
XYLT1	xylosyltransferase I	AI693140#http://www.ncbi.nlm.nih.gov/entrez/query.fcgi?cmd=search&db=nucleotide&term=AI693140QACCNS&doptcmdl=GenBank#	64131#http://www.ncbi.nlm.nih.gov/sites/entrez?Db=gene&Cmd=DetailsSearch&Term=64131#	Hs.22907 Hs.610023#http://Hs.22907 Hs.610023#	21#http://www.ncbi.nih.gov/entrez/query.fcgi?tool=bioconductor&cmd=Retrieve&db=PubMed&list_uids=10383739"11087729"11099377"11814476"12477932"15294915"15461586"16133423"16164625"16225459"16569644"16571645"16759312"16778156"17003309"17189266"17635914"179805	26.76	0	3.03
LRRN3	leucine rich repeat neuronal 3	AL442092#http://www.ncbi.nlm.nih.gov/entrez/query.fcgi?cmd=search&db=nucleotide&term=AL442092QACCNS&doptcmdl=GenBank#	54674#http://www.ncbi.nlm.nih.gov/sites/entrez?Db=gene&Cmd=DetailsSearch&Term=54674#	Hs.3781#http://www.ncbi.nlm.nih.gov/UniGene/clust.cgi?ORG=Hs&CID=3781#	6#http://www.ncbi.nih.gov/entrez/query.fcgi?tool=bioconductor&cmd=Retrieve&db=PubMed&list_uids=11549284"12477932"12975309"14702039"15489334"16344560#	26.49	0	2.82
F2RL2	coagulation factor II (thrombin) receptor-like 2	AI378647#http://www.ncbi.nlm.nih.gov/entrez/query.fcgi?cmd=search&db=nucleotide&term=AI378647QACCNS&doptcmdl=GenBank#	2151#http://www.ncbi.nlm.nih.gov/sites/entrez?Db=gene&Cmd=DetailsSearch&Term=2151#	Hs.42502#http://www.ncbi.nlm.nih.gov/UniGene/clust.cgi?ORG=Hs&CID=42502#	37#http://www.ncbi.nih.gov/entrez/query.fcgi?tool=bioconductor&cmd=Retrieve&db=PubMed&list_uids=1851174"9087410"9614115"9618465"9639495"9716134"9722561"10079109"10409227"10477691"10766244"10788464"11307827"11544528"11714832"12037136"12370398"12477932"1269	-26.47	0	-2.34
ADAMTS5	ADAM metallopeptidase with thrombospondin type 1 motif, 5	BF060767#http://www.ncbi.nlm.nih.gov/entrez/query.fcgi?cmd=search&db=nucleotide&term=BF060767QACCNS&doptcmdl=GenBank#	11096#http://www.ncbi.nlm.nih.gov/sites/entrez?Db=gene&Cmd=DetailsSearch&Term=11096#	Hs.58324#http://www.ncbi.nlm.nih.gov/UniGene/clust.cgi?ORG=Hs&CID=58324#	34#http://www.ncbi.nih.gov/entrez/query.fcgi?tool=bioconductor&cmd=Retrieve&db=PubMed&list_uids=9688535"10438522"10464288"10830953"11032846"11167130"11231277"11801682"11831030"11854269"11956193"12392761"12477932"14702039"14715656"15489334"15599946"1600375	-25.95	0	-2.64
PPAPDC1A	phosphatidic acid phosphatase type 2 domain containing 1A	BF130943#http://www.ncbi.nlm.nih.gov/entrez/query.fcgi?cmd=search&db=nucleotide&term=BF130943QACCNS&doptcmdl=GenBank#	196051#http://www.ncbi.nlm.nih.gov/sites/entrez?Db=gene&Cmd=DetailsSearch&Term=196051#	Hs.40479#http://www.ncbi.nlm.nih.gov/UniGene/clust.cgi?ORG=Hs&CID=40479#	2#http://www.ncbi.nih.gov/entrez/query.fcgi?tool=bioconductor&cmd=Retrieve&db=PubMed&list_uids=12477932"17590538#	25.95	0	3.23
SAMD12	sterile alpha motif domain containing 12	AV724325#http://www.ncbi.nlm.nih.gov/entrez/query.fcgi?cmd=search&db=nucleotide&term=AV724325QACCNS&doptcmdl=GenBank#	401474#http://www.ncbi.nlm.nih.gov/sites/entrez?Db=gene&Cmd=DetailsSearch&Term=401474#	Hs.359393#http://www.ncbi.nlm.nih.gov/UniGene/clust.cgi?ORG=Hs&CID=359393#	5#http://www.ncbi.nih.gov/entrez/query.fcgi?tool=bioconductor&cmd=Retrieve&db=PubMed&list_uids=8889548"10737800"12477932"16344560"17568003#	-25.74	0	-2.91
RDH10	retinol dehydrogenase 10 (all-trans)	AW150720#http://www.ncbi.nlm.nih.gov/entrez/query.fcgi?cmd=search&db=nucleotide&term=AW150720QACCNS&doptcmdl=GenBank#	157506#http://www.ncbi.nlm.nih.gov/sites/entrez?Db=gene&Cmd=DetailsSearch&Term=157506#	Hs.244940#http://www.ncbi.nlm.nih.gov/UniGene/clust.cgi?ORG=Hs&CID=244940#	7#http://www.ncbi.nih.gov/entrez/query.fcgi?tool=bioconductor&cmd=Retrieve&db=PubMed&list_uids=12407145"12477932"12975309"14596915"17218779"18502750"19027726#	-25.29	0	-2.67
PMEPA1	prostate transmembrane protein, androgen induced 1	AL035541#http://www.ncbi.nlm.nih.gov/entrez/query.fcgi?cmd=search&db=nucleotide&term=AL035541QACCNS&doptcmdl=GenBank#	56937#http://www.ncbi.nlm.nih.gov/sites/entrez?Db=gene&Cmd=DetailsSearch&Term=56937#	Hs.517155#http://www.ncbi.nlm.nih.gov/UniGene/clust.cgi?ORG=Hs&CID=517155#	12#http://www.ncbi.nih.gov/entrez/query.fcgi?tool=bioconductor&cmd=Retrieve&db=PubMed&list_uids=10873380"11042109"11568975"11780052"12477932"12670906"12907594"14639658"15489334"16713569"18174752"18703514#	25.05	0	3.54
EGR2	early growth response 2 (Krox-20 homolog, Drosophila)	NM_000399#http://www.ncbi.nlm.nih.gov/entrez/query.fcgi?cmd=search&db=nucleotide&term=NM_000399QACCNS&doptcmdl=GenBank#	1959#http://www.ncbi.nlm.nih.gov/sites/entrez?Db=gene&Cmd=DetailsSearch&Term=1959#	Hs.1395#http://www.ncbi.nlm.nih.gov/UniGene/clust.cgi?ORG=Hs&CID=1395#	40#http://www.ncbi.nih.gov/entrez/query.fcgi?tool=bioconductor&cmd=Retrieve&db=PubMed&list_uids=2111009"2496302"3140236"7935840"8093858"8702157"9537424"10369870"10371530"10502832"10762521"10960786"11239949"11523566"11545686"11835375"11909874"12471219"1247	24.89	0	3.47
LIPG	lipase, endothelial	NM_006033#http://www.ncbi.nlm.nih.gov/entrez/query.fcgi?cmd=search&db=nucleotide&term=NM_006033QACCNS&doptcmdl=GenBank#	9388#http://www.ncbi.nlm.nih.gov/sites/entrez?Db=gene&Cmd=DetailsSearch&Term=9388#	Hs.465102#http://www.ncbi.nlm.nih.gov/UniGene/clust.cgi?ORG=Hs&CID=465102#	46#http://www.ncbi.nih.gov/entrez/query.fcgi?tool=bioconductor&cmd=Retrieve&db=PubMed&list_uids=10192396"10318835"12032167"12164779"12477932"12569156"12601178"12867537"12884003"12966036"12975309"14499622"14517167"14667806"15117821"15231747"15342690"154858	24.8	0	4.43
PTX3	pentraxin-related gene, rapidly induced by IL-1 beta	NM_002852#http://www.ncbi.nlm.nih.gov/entrez/query.fcgi?cmd=search&db=nucleotide&term=NM_002852QACCNS&doptcmdl=GenBank#	5806#http://www.ncbi.nlm.nih.gov/sites/entrez?Db=gene&Cmd=DetailsSearch&Term=5806#	Hs.591286 Hs.658046#http://Hs.591286 Hs.658046#	55#http://www.ncbi.nih.gov/entrez/query.fcgi?tool=bioconductor&cmd=Retrieve&db=PubMed&list_uids=1429570"1730767"7523502"7679696"7949102"8131794"9119472"9407058"9521058"10931803"11762945"12004288"12006390"12006411"12477932"12538709"12611905"12645945"127636	-24.18	0	-2.31
IL11	interleukin 11	NM_000641#http://www.ncbi.nlm.nih.gov/entrez/query.fcgi?cmd=search&db=nucleotide&term=NM_000641QACCNS&doptcmdl=GenBank#	3589#http://www.ncbi.nlm.nih.gov/sites/entrez?Db=gene&Cmd=DetailsSearch&Term=3589#	Hs.467304#http://www.ncbi.nlm.nih.gov/UniGene/clust.cgi?ORG=Hs&CID=467304#	57#http://www.ncbi.nih.gov/entrez/query.fcgi?tool=bioconductor&cmd=Retrieve&db=PubMed&list_uids=1292471"1386338"1828438"2145578"7499280"7508917"7670098"7867561"8383296"8913282"8940087"10026196"10504396"10725745"10948192"11940481"12005542"12032273"12197884	24.13	0	4.03
CDKN2B	cyclin-dependent kinase inhibitor 2B (p15, inhibits CDK4)	NM_004936#http://www.ncbi.nlm.nih.gov/entrez/query.fcgi?cmd=search&db=nucleotide&term=NM_004936QACCNS&doptcmdl=GenBank#	1030#http://www.ncbi.nlm.nih.gov/sites/entrez?Db=gene&Cmd=DetailsSearch&Term=1030#	Hs.72901#http://www.ncbi.nlm.nih.gov/UniGene/clust.cgi?ORG=Hs&CID=72901#	128#http://www.ncbi.nih.gov/entrez/query.fcgi?tool=bioconductor&cmd=Retrieve&db=PubMed&list_uids=7478582"7675459"7882351"7987828"8001816"8078588"8153634"9042862"9111314"9163429"9230210"10574984"10892805"11076863"11283613"11668523"11692873"11695244"1185996	23.62	0	2.86
ADAMTS5	ADAM metallopeptidase with thrombospondin type 1 motif, 5	NM_007038#http://www.ncbi.nlm.nih.gov/entrez/query.fcgi?cmd=search&db=nucleotide&term=NM_007038QACCNS&doptcmdl=GenBank#	11096#http://www.ncbi.nlm.nih.gov/sites/entrez?Db=gene&Cmd=DetailsSearch&Term=11096#	Hs.58324#http://www.ncbi.nlm.nih.gov/UniGene/clust.cgi?ORG=Hs&CID=58324#	34#http://www.ncbi.nih.gov/entrez/query.fcgi?tool=bioconductor&cmd=Retrieve&db=PubMed&list_uids=9688535"10438522"10464288"10830953"11032846"11167130"11231277"11801682"11831030"11854269"11956193"12392761"12477932"14702039"14715656"15489334"15599946"1600375	-23.36	0	-2.36
PALMD	palmdelphin	NM_017734#http://www.ncbi.nlm.nih.gov/entrez/query.fcgi?cmd=search&db=nucleotide&term=NM_017734QACCNS&doptcmdl=GenBank#	54873#http://www.ncbi.nlm.nih.gov/sites/entrez?Db=gene&Cmd=DetailsSearch&Term=54873#	Hs.483993#http://www.ncbi.nlm.nih.gov/UniGene/clust.cgi?ORG=Hs&CID=483993#	7#http://www.ncbi.nih.gov/entrez/query.fcgi?tool=bioconductor&cmd=Retrieve&db=PubMed&list_uids=11478809"11707320"12477932"14702039"15489334"15851553"17081983#	-22.49	0	-2.65
ACTC1	actin, alpha, cardiac muscle 1	NM_005159#http://www.ncbi.nlm.nih.gov/entrez/query.fcgi?cmd=search&db=nucleotide&term=NM_005159QACCNS&doptcmdl=GenBank#	70#http://www.ncbi.nlm.nih.gov/sites/entrez?Db=gene&Cmd=DetailsSearch&Term=70#	Hs.118127#http://www.ncbi.nlm.nih.gov/UniGene/clust.cgi?ORG=Hs&CID=118127#	74#http://www.ncbi.nih.gov/entrez/query.fcgi?tool=bioconductor&cmd=Retrieve&db=PubMed&list_uids=1246600"1540415"1602151"1639426"1762945"1907279"1991513"3789022"6272269"6273789"6310553"6584914"6689196"7780165"8127865"8163527"8913639"8997639"9563954"9841925	22.41	0	4.1
WNT5B	wingless-type MMTV integration site family, member 5B	NM_030775#http://www.ncbi.nlm.nih.gov/entrez/query.fcgi?cmd=search&db=nucleotide&term=NM_030775QACCNS&doptcmdl=GenBank#	81029#http://www.ncbi.nlm.nih.gov/sites/entrez?Db=gene&Cmd=DetailsSearch&Term=81029#	Hs.306051#http://www.ncbi.nlm.nih.gov/UniGene/clust.cgi?ORG=Hs&CID=306051#	10#http://www.ncbi.nih.gov/entrez/query.fcgi?tool=bioconductor&cmd=Retrieve&db=PubMed&list_uids=8167409"10866835"11445850"12165812"12477932"15386214"15489334"15972578"16189514"18555673#	22.4	0	3.46
		AW043921#http://www.ncbi.nlm.nih.gov/entrez/query.fcgi?cmd=search&db=nucleotide&term=AW043921QACCNS&doptcmdl=GenBank#				22.08	0	2.21
SLC7A14	solute carrier family 7 (cationic amino acid transporter, y+ system), member 14	AK094547#http://www.ncbi.nlm.nih.gov/entrez/query.fcgi?cmd=search&db=nucleotide&term=AK094547QACCNS&doptcmdl=GenBank#	57709#http://www.ncbi.nlm.nih.gov/sites/entrez?Db=gene&Cmd=DetailsSearch&Term=57709#	Hs.596660#http://www.ncbi.nlm.nih.gov/UniGene/clust.cgi?ORG=Hs&CID=596660#	4#http://www.ncbi.nih.gov/entrez/query.fcgi?tool=bioconductor&cmd=Retrieve&db=PubMed&list_uids=10997877"12477932"14702039"16344560#	-22	0	-3.45
HSD17B6	hydroxysteroid (17-beta) dehydrogenase 6 homolog (mouse)	NM_003725#http://www.ncbi.nlm.nih.gov/entrez/query.fcgi?cmd=search&db=nucleotide&term=NM_003725QACCNS&doptcmdl=GenBank#	8630#http://www.ncbi.nlm.nih.gov/sites/entrez?Db=gene&Cmd=DetailsSearch&Term=8630#	Hs.524513#http://www.ncbi.nlm.nih.gov/UniGene/clust.cgi?ORG=Hs&CID=524513#	10#http://www.ncbi.nih.gov/entrez/query.fcgi?tool=bioconductor&cmd=Retrieve&db=PubMed&list_uids=9188497"10896656"11165032"11306067"11360992"11513953"12477932"17070195"17289849"19027726#	21.96	0	2.15
		AA156240#http://www.ncbi.nlm.nih.gov/entrez/query.fcgi?cmd=search&db=nucleotide&term=AA156240QACCNS&doptcmdl=GenBank#				-20.78	0	-2.1
SDC4	syndecan 4	NM_002999#http://www.ncbi.nlm.nih.gov/entrez/query.fcgi?cmd=search&db=nucleotide&term=NM_002999QACCNS&doptcmdl=GenBank#	6385#http://www.ncbi.nlm.nih.gov/sites/entrez?Db=gene&Cmd=DetailsSearch&Term=6385#	Hs.632267#http://www.ncbi.nlm.nih.gov/UniGene/clust.cgi?ORG=Hs&CID=632267#	59#http://www.ncbi.nih.gov/entrez/query.fcgi?tool=bioconductor&cmd=Retrieve&db=PubMed&list_uids=1500433"7626103"7690138"7916598"8019004"8125298"8570206"8621465"8797100"9111037"9342064"9373149"9556568"9582338"9660868"10497173"10911369"11024024"11456484"115	-20.71	0	-2.42
		AA703280#http://www.ncbi.nlm.nih.gov/entrez/query.fcgi?cmd=search&db=nucleotide&term=AA703280QACCNS&doptcmdl=GenBank#				20.47	0	2.95
		AI769269#http://www.ncbi.nlm.nih.gov/entrez/query.fcgi?cmd=search&db=nucleotide&term=AI769269QACCNS&doptcmdl=GenBank#				20.45	0	2.4
KITLG	KIT ligand	AI446414#http://www.ncbi.nlm.nih.gov/entrez/query.fcgi?cmd=search&db=nucleotide&term=AI446414QACCNS&doptcmdl=GenBank#	4254#http://www.ncbi.nlm.nih.gov/sites/entrez?Db=gene&Cmd=DetailsSearch&Term=4254#	Hs.1048#http://www.ncbi.nlm.nih.gov/UniGene/clust.cgi?ORG=Hs&CID=1048#	102#http://www.ncbi.nih.gov/entrez/query.fcgi?tool=bioconductor&cmd=Retrieve&db=PubMed&list_uids=1375232"1378327"1379846"1381905"1383693"1427906"1707188"1724381"2208279"7528592"7529021"7545103"7680037"8626683"9113989"9239726"9269751"9371281"9590652"972250	-20.4	0	-3.25
CDKN2B	cyclin-dependent kinase inhibitor 2B (p15, inhibits CDK4)	AW444761#http://www.ncbi.nlm.nih.gov/entrez/query.fcgi?cmd=search&db=nucleotide&term=AW444761QACCNS&doptcmdl=GenBank#	1030#http://www.ncbi.nlm.nih.gov/sites/entrez?Db=gene&Cmd=DetailsSearch&Term=1030#	Hs.72901#http://www.ncbi.nlm.nih.gov/UniGene/clust.cgi?ORG=Hs&CID=72901#	128#http://www.ncbi.nih.gov/entrez/query.fcgi?tool=bioconductor&cmd=Retrieve&db=PubMed&list_uids=7478582"7675459"7882351"7987828"8001816"8078588"8153634"9042862"9111314"9163429"9230210"10574984"10892805"11076863"11283613"11668523"11692873"11695244"1185996	20.31	0	1.98
LPPR4	plasticity related gene 1	AW592563#http://www.ncbi.nlm.nih.gov/entrez/query.fcgi?cmd=search&db=nucleotide&term=AW592563QACCNS&doptcmdl=GenBank#	9890#http://www.ncbi.nlm.nih.gov/sites/entrez?Db=gene&Cmd=DetailsSearch&Term=9890#	Hs.13245#http://www.ncbi.nlm.nih.gov/UniGene/clust.cgi?ORG=Hs&CID=13245#	5#http://www.ncbi.nih.gov/entrez/query.fcgi?tool=bioconductor&cmd=Retrieve&db=PubMed&list_uids=9455484"12069809"12477932"12730698"16169070#	-20.25	0	-3.85
RDH5	retinol dehydrogenase 5 (11-cis/9-cis)	U43559#http://www.ncbi.nlm.nih.gov/entrez/query.fcgi?cmd=search&db=nucleotide&term=U43559QACCNS&doptcmdl=GenBank#	5959#http://www.ncbi.nlm.nih.gov/sites/entrez?Db=gene&Cmd=DetailsSearch&Term=5959#	Hs.600940#http://www.ncbi.nlm.nih.gov/UniGene/clust.cgi?ORG=Hs&CID=600940#	28#http://www.ncbi.nih.gov/entrez/query.fcgi?tool=bioconductor&cmd=Retrieve&db=PubMed&list_uids=7836368"8884265"8889548"9115228"9931293"10369264"10617778"11053295"11078852"11274198"11470705"11812441"12226107"12477932"12536149"12732844"12788147"12860821"12	-20.16	0	-1.89
GPRC5A	G protein-coupled receptor, family C, group 5, member A	NM_003979#http://www.ncbi.nlm.nih.gov/entrez/query.fcgi?cmd=search&db=nucleotide&term=NM_003979QACCNS&doptcmdl=GenBank#	9052#http://www.ncbi.nlm.nih.gov/sites/entrez?Db=gene&Cmd=DetailsSearch&Term=9052#	Hs.631733#http://www.ncbi.nlm.nih.gov/UniGene/clust.cgi?ORG=Hs&CID=631733#	14#http://www.ncbi.nih.gov/entrez/query.fcgi?tool=bioconductor&cmd=Retrieve&db=PubMed&list_uids=8832110"9857033"10783259"10945465"12477932"14702039"14706456"15489334"15659406"15951569"16565220"17055459"18000218"18029348#	-20.1	0	-1.97
NOX4	NADPH oxidase 4	NM_016931#http://www.ncbi.nlm.nih.gov/entrez/query.fcgi?cmd=search&db=nucleotide&term=NM_016931QACCNS&doptcmdl=GenBank#	50507#http://www.ncbi.nlm.nih.gov/sites/entrez?Db=gene&Cmd=DetailsSearch&Term=50507#	Hs.371036#http://www.ncbi.nlm.nih.gov/UniGene/clust.cgi?ORG=Hs&CID=371036#	54#http://www.ncbi.nih.gov/entrez/query.fcgi?tool=bioconductor&cmd=Retrieve&db=PubMed&list_uids=8889548"9882350"10869423"11032835"11376945"11997235"12477932"12482831"14670934"14702039"14966267"15102091"15155719"15210697"15256399"15322091"15356101"15489334	20.09	0	1.88
		AI739132#http://www.ncbi.nlm.nih.gov/entrez/query.fcgi?cmd=search&db=nucleotide&term=AI739132QACCNS&doptcmdl=GenBank#				20.05	0	4.37
FGD4	FYVE, RhoGEF and PH domain containing 4	AI949549#http://www.ncbi.nlm.nih.gov/entrez/query.fcgi?cmd=search&db=nucleotide&term=AI949549QACCNS&doptcmdl=GenBank#	121512#http://www.ncbi.nlm.nih.gov/sites/entrez?Db=gene&Cmd=DetailsSearch&Term=121512#	Hs.117835#http://www.ncbi.nlm.nih.gov/UniGene/clust.cgi?ORG=Hs&CID=117835#	9#http://www.ncbi.nih.gov/entrez/query.fcgi?tool=bioconductor&cmd=Retrieve&db=PubMed&list_uids=9668039"11429692"11527409"12477932"14702039"15133042"15744041"17564959"17564972#	-19.78	0	-1.85
PMEPA1	prostate transmembrane protein, androgen induced 1	NM_020182#http://www.ncbi.nlm.nih.gov/entrez/query.fcgi?cmd=search&db=nucleotide&term=NM_020182QACCNS&doptcmdl=GenBank#	56937#http://www.ncbi.nlm.nih.gov/sites/entrez?Db=gene&Cmd=DetailsSearch&Term=56937#	Hs.517155#http://www.ncbi.nlm.nih.gov/UniGene/clust.cgi?ORG=Hs&CID=517155#	12#http://www.ncbi.nih.gov/entrez/query.fcgi?tool=bioconductor&cmd=Retrieve&db=PubMed&list_uids=10873380"11042109"11568975"11780052"12477932"12670906"12907594"14639658"15489334"16713569"18174752"18703514#	19.67	0	2.79
NPY1R	neuropeptide Y receptor Y1	NM_000909#http://www.ncbi.nlm.nih.gov/entrez/query.fcgi?cmd=search&db=nucleotide&term=NM_000909QACCNS&doptcmdl=GenBank#	4886#http://www.ncbi.nlm.nih.gov/sites/entrez?Db=gene&Cmd=DetailsSearch&Term=4886#	Hs.519057#http://www.ncbi.nlm.nih.gov/UniGene/clust.cgi?ORG=Hs&CID=519057#	30#http://www.ncbi.nih.gov/entrez/query.fcgi?tool=bioconductor&cmd=Retrieve&db=PubMed&list_uids=1317848"1321422"7559383"8095935"9001438"11741903"11814622"11906964"12007534"12084524"12203398"12209475"12220433"12477932"12665544"15231747"15302312"15489334"15	19.67	0	2.13
SDPR	serum deprivation response (phosphatidylserine binding protein)	BF982174#http://www.ncbi.nlm.nih.gov/entrez/query.fcgi?cmd=search&db=nucleotide&term=BF982174QACCNS&doptcmdl=GenBank#	8436#http://www.ncbi.nlm.nih.gov/sites/entrez?Db=gene&Cmd=DetailsSearch&Term=8436#	Hs.26530#http://www.ncbi.nlm.nih.gov/UniGene/clust.cgi?ORG=Hs&CID=26530#	11#http://www.ncbi.nih.gov/entrez/query.fcgi?tool=bioconductor&cmd=Retrieve&db=PubMed&list_uids=2390065"8012384"8241023"9566962"10191091"12477932"12665801"15146197"15489334"15815621"16189514#	-19.66	0	-2.69
HEYL	hairy/enhancer-of-split related with YRPW motif-like	AL040198#http://www.ncbi.nlm.nih.gov/entrez/query.fcgi?cmd=search&db=nucleotide&term=AL040198QACCNS&doptcmdl=GenBank#	26508#http://www.ncbi.nlm.nih.gov/sites/entrez?Db=gene&Cmd=DetailsSearch&Term=26508#	Hs.472566#http://www.ncbi.nlm.nih.gov/UniGene/clust.cgi?ORG=Hs&CID=472566#	10#http://www.ncbi.nih.gov/entrez/query.fcgi?tool=bioconductor&cmd=Retrieve&db=PubMed&list_uids=8889548"10415358"10860664"10924525"11095750"12477932"12548545"15231748"16165016"16189514#	19.26	0	2.32
EDNRA	endothelin receptor type A	NM_001957#http://www.ncbi.nlm.nih.gov/entrez/query.fcgi?cmd=search&db=nucleotide&term=NM_001957QACCNS&doptcmdl=GenBank#	1909#http://www.ncbi.nlm.nih.gov/sites/entrez?Db=gene&Cmd=DetailsSearch&Term=1909#	Hs.183713#http://www.ncbi.nlm.nih.gov/UniGene/clust.cgi?ORG=Hs&CID=183713#	87#http://www.ncbi.nih.gov/entrez/query.fcgi?tool=bioconductor&cmd=Retrieve&db=PubMed&list_uids=1291713"1326535"1415318"1652463"1659806"1719979"1849646"7882989"8114678"8427579"8440682"8611157"8702836"8982507"9211925"9284755"10448102"10770212"10789830"1126	-19.24	0	-1.9
S1PR5	sphingosine-1-phosphate receptor 5	AI814092#http://www.ncbi.nlm.nih.gov/entrez/query.fcgi?cmd=search&db=nucleotide&term=AI814092QACCNS&doptcmdl=GenBank#	53637#http://www.ncbi.nlm.nih.gov/sites/entrez?Db=gene&Cmd=DetailsSearch&Term=53637#	Hs.501561#http://www.ncbi.nlm.nih.gov/UniGene/clust.cgi?ORG=Hs&CID=501561#	15#http://www.ncbi.nih.gov/entrez/query.fcgi?tool=bioconductor&cmd=Retrieve&db=PubMed&list_uids=10799507"11069896"11331101"11705398"12044878"12234605"12427546"12477932"12648236"14702039"15057824"15489334"15530552"16303743"17918267#	19.23	0	2.83
PTGIS	prostaglandin I2 (prostacyclin) synthase	NM_000961#http://www.ncbi.nlm.nih.gov/entrez/query.fcgi?cmd=search&db=nucleotide&term=NM_000961QACCNS&doptcmdl=GenBank#	5740#http://www.ncbi.nlm.nih.gov/sites/entrez?Db=gene&Cmd=DetailsSearch&Term=5740#	Hs.302085#http://www.ncbi.nlm.nih.gov/UniGene/clust.cgi?ORG=Hs&CID=302085#	47#http://www.ncbi.nih.gov/entrez/query.fcgi?tool=bioconductor&cmd=Retrieve&db=PubMed&list_uids=8185632"8630042"8812456"8831668"9367522"11130769"11281454"11339822"11368458"11780052"11924728"12040339"12193162"12213900"12372404"12414894"12414902"12428676"12	-19.19	0	-2.54
AMIGO2	adhesion molecule with Ig-like domain 2	AC004010#http://www.ncbi.nlm.nih.gov/entrez/query.fcgi?cmd=search&db=nucleotide&term=AC004010QACCNS&doptcmdl=GenBank#	347902#http://www.ncbi.nlm.nih.gov/sites/entrez?Db=gene&Cmd=DetailsSearch&Term=347902#	Hs.121520#http://www.ncbi.nlm.nih.gov/UniGene/clust.cgi?ORG=Hs&CID=121520#	7#http://www.ncbi.nih.gov/entrez/query.fcgi?tool=bioconductor&cmd=Retrieve&db=PubMed&list_uids=12477932"12629050"12843293"14702039"15107827"15146197"15489334#	19.14	0	1.52
CTSC	cathepsin C	AI246687#http://www.ncbi.nlm.nih.gov/entrez/query.fcgi?cmd=search&db=nucleotide&term=AI246687QACCNS&doptcmdl=GenBank#	1075#http://www.ncbi.nlm.nih.gov/sites/entrez?Db=gene&Cmd=DetailsSearch&Term=1075#	Hs.128065 Hs.706874#http://Hs.128065 Hs.706874#	50#http://www.ncbi.nih.gov/entrez/query.fcgi?tool=bioconductor&cmd=Retrieve&db=PubMed&list_uids=1586157"7649281"7665576"8125298"9092576"9272739"9373149"9507095"10581027"10593994"10662807"10662808"10756096"11015218"11076863"11106356"11158173"11180012"11180	-19.1	0	-1.91
FOXE1	forkhead box E1 (thyroid transcription factor 2)	NM_004473#http://www.ncbi.nlm.nih.gov/entrez/query.fcgi?cmd=search&db=nucleotide&term=NM_004473QACCNS&doptcmdl=GenBank#	2304#http://www.ncbi.nlm.nih.gov/sites/entrez?Db=gene&Cmd=DetailsSearch&Term=2304#	Hs.159234#http://www.ncbi.nlm.nih.gov/UniGene/clust.cgi?ORG=Hs&CID=159234#	21#http://www.ncbi.nih.gov/entrez/query.fcgi?tool=bioconductor&cmd=Retrieve&db=PubMed&list_uids=9052737"9169137"9214635"9697705"10403172"10748198"11580993"11762722"12165566"14611701"14654228"15140221"15320969"15367491"16327884"16481406"16584930"16882747"1	-19.03	0	-2.69
RDH10	retinol dehydrogenase 10 (all-trans)	AV697515#http://www.ncbi.nlm.nih.gov/entrez/query.fcgi?cmd=search&db=nucleotide&term=AV697515QACCNS&doptcmdl=GenBank#	157506#http://www.ncbi.nlm.nih.gov/sites/entrez?Db=gene&Cmd=DetailsSearch&Term=157506#	Hs.244940#http://www.ncbi.nlm.nih.gov/UniGene/clust.cgi?ORG=Hs&CID=244940#	7#http://www.ncbi.nih.gov/entrez/query.fcgi?tool=bioconductor&cmd=Retrieve&db=PubMed&list_uids=12407145"12477932"12975309"14596915"17218779"18502750"19027726#	-19.02	0	-2.78
SLC19A2	solute carrier family 19 (thiamine transporter), member 2	AF153330#http://www.ncbi.nlm.nih.gov/entrez/query.fcgi?cmd=search&db=nucleotide&term=AF153330QACCNS&doptcmdl=GenBank#	10560#http://www.ncbi.nlm.nih.gov/sites/entrez?Db=gene&Cmd=DetailsSearch&Term=10560#	Hs.30246#http://www.ncbi.nlm.nih.gov/UniGene/clust.cgi?ORG=Hs&CID=30246#	28#http://www.ncbi.nih.gov/entrez/query.fcgi?tool=bioconductor&cmd=Retrieve&db=PubMed&list_uids=3060175"8889548"9399900"10391221"10391222"10391223"10542220"10874303"10978358"12065289"12227830"12454006"12477932"12900388"14615284"14622275"14994241"16015585"	18.75	0	2.2
LANCL2	LanC lantibiotic synthetase component C-like 2 (bacterial)	NM_018697#http://www.ncbi.nlm.nih.gov/entrez/query.fcgi?cmd=search&db=nucleotide&term=NM_018697QACCNS&doptcmdl=GenBank#	55915#http://www.ncbi.nlm.nih.gov/sites/entrez?Db=gene&Cmd=DetailsSearch&Term=55915#	Hs.595384#http://www.ncbi.nlm.nih.gov/UniGene/clust.cgi?ORG=Hs&CID=595384#	9#http://www.ncbi.nih.gov/entrez/query.fcgi?tool=bioconductor&cmd=Retrieve&db=PubMed&list_uids=8125298"9373149"11762191"12477932"12566319"12853948"14702039"15489334"19165527#	18.6	0	1.95
HDAC9	histone deacetylase 9	NM_014707#http://www.ncbi.nlm.nih.gov/entrez/query.fcgi?cmd=search&db=nucleotide&term=NM_014707QACCNS&doptcmdl=GenBank#	9734#http://www.ncbi.nlm.nih.gov/sites/entrez?Db=gene&Cmd=DetailsSearch&Term=9734#	Hs.196054#http://www.ncbi.nlm.nih.gov/UniGene/clust.cgi?ORG=Hs&CID=196054#	38#http://www.ncbi.nih.gov/entrez/query.fcgi?tool=bioconductor&cmd=Retrieve&db=PubMed&list_uids=9847074"9872452"10487760"10487761"10523670"10655483"10748098"10825153"10922406"11022042"11466315"11486045"11535832"11959865"12032081"12054582"12242305"12477932	-18.53	0	-2.29
HAS2	hyaluronan synthase 2	AI374739#http://www.ncbi.nlm.nih.gov/entrez/query.fcgi?cmd=search&db=nucleotide&term=AI374739QACCNS&doptcmdl=GenBank#	3037#http://www.ncbi.nlm.nih.gov/sites/entrez?Db=gene&Cmd=DetailsSearch&Term=3037#	Hs.159226#http://www.ncbi.nlm.nih.gov/UniGene/clust.cgi?ORG=Hs&CID=159226#	25#http://www.ncbi.nih.gov/entrez/query.fcgi?tool=bioconductor&cmd=Retrieve&db=PubMed&list_uids=8798477"9169154"10093717"11790779"12477932"14636845"14752026"14988410"15489334"15642402"15677552"15722343"15843373"15922739"16564133"16603733"16687630"16786194	-18.5	0	-2.9
CNKSR3	CNKSR family member 3	BG165333#http://www.ncbi.nlm.nih.gov/entrez/query.fcgi?cmd=search&db=nucleotide&term=BG165333QACCNS&doptcmdl=GenBank#	154043#http://www.ncbi.nlm.nih.gov/sites/entrez?Db=gene&Cmd=DetailsSearch&Term=154043#	Hs.16064#http://www.ncbi.nlm.nih.gov/UniGene/clust.cgi?ORG=Hs&CID=16064#	2#http://www.ncbi.nih.gov/entrez/query.fcgi?tool=bioconductor&cmd=Retrieve&db=PubMed&list_uids=12477932"14702039#	-18.49	0	-2.07
NRP2	neuropilin 2	AA295257#http://www.ncbi.nlm.nih.gov/entrez/query.fcgi?cmd=search&db=nucleotide&term=AA295257QACCNS&doptcmdl=GenBank#	8828#http://www.ncbi.nlm.nih.gov/sites/entrez?Db=gene&Cmd=DetailsSearch&Term=8828#	Hs.471200#http://www.ncbi.nlm.nih.gov/UniGene/clust.cgi?ORG=Hs&CID=471200#	42#http://www.ncbi.nih.gov/entrez/query.fcgi?tool=bioconductor&cmd=Retrieve&db=PubMed&list_uids=9288754"9331348"9856463"9872925"9883722"10196546"10329017"10520995"10748121"10891538"11112349"11278319"11394892"11677062"11756651"11815985"12210066"12412174"12	18.45	0	3.18
TMTC1	transmembrane and tetratricopeptide repeat containing 1	AU151239#http://www.ncbi.nlm.nih.gov/entrez/query.fcgi?cmd=search&db=nucleotide&term=AU151239QACCNS&doptcmdl=GenBank#	83857#http://www.ncbi.nlm.nih.gov/sites/entrez?Db=gene&Cmd=DetailsSearch&Term=83857#	Hs.401954#http://www.ncbi.nlm.nih.gov/UniGene/clust.cgi?ORG=Hs&CID=401954#	3#http://www.ncbi.nih.gov/entrez/query.fcgi?tool=bioconductor&cmd=Retrieve&db=PubMed&list_uids=12477932"14702039"15489334#	-18.28	0	-2.64
		AW207243#http://www.ncbi.nlm.nih.gov/entrez/query.fcgi?cmd=search&db=nucleotide&term=AW207243QACCNS&doptcmdl=GenBank#				18.26	0	2.88
PLCXD2	phosphatidylinositol-specific phospholipase C, X domain containing 2	AW170015#http://www.ncbi.nlm.nih.gov/entrez/query.fcgi?cmd=search&db=nucleotide&term=AW170015QACCNS&doptcmdl=GenBank#	257068#http://www.ncbi.nlm.nih.gov/sites/entrez?Db=gene&Cmd=DetailsSearch&Term=257068#	Hs.655022#http://www.ncbi.nlm.nih.gov/UniGene/clust.cgi?ORG=Hs&CID=655022#	2#http://www.ncbi.nih.gov/entrez/query.fcgi?tool=bioconductor&cmd=Retrieve&db=PubMed&list_uids=12477932"14702039#	18.07	0	2.09
ADAMTS5	ADAM metallopeptidase with thrombospondin type 1 motif, 5	AI123555#http://www.ncbi.nlm.nih.gov/entrez/query.fcgi?cmd=search&db=nucleotide&term=AI123555QACCNS&doptcmdl=GenBank#	11096#http://www.ncbi.nlm.nih.gov/sites/entrez?Db=gene&Cmd=DetailsSearch&Term=11096#	Hs.58324#http://www.ncbi.nlm.nih.gov/UniGene/clust.cgi?ORG=Hs&CID=58324#	34#http://www.ncbi.nih.gov/entrez/query.fcgi?tool=bioconductor&cmd=Retrieve&db=PubMed&list_uids=9688535"10438522"10464288"10830953"11032846"11167130"11231277"11801682"11831030"11854269"11956193"12392761"12477932"14702039"14715656"15489334"15599946"1600375	-18.05	0	-2.38
MGC16121	hypothetical protein MGC16121	BE048571#http://www.ncbi.nlm.nih.gov/entrez/query.fcgi?cmd=search&db=nucleotide&term=BE048571QACCNS&doptcmdl=GenBank#	84848#http://www.ncbi.nlm.nih.gov/sites/entrez?Db=gene&Cmd=DetailsSearch&Term=84848#	Hs.416379 Hs.656866#http://Hs.416379 Hs.656866#	2#http://www.ncbi.nih.gov/entrez/query.fcgi?tool=bioconductor&cmd=Retrieve&db=PubMed&list_uids=12477932"15146197#	-18.02	0	-2.41
FZD8	frizzled homolog 8 (Drosophila)	AW340311#http://www.ncbi.nlm.nih.gov/entrez/query.fcgi?cmd=search&db=nucleotide&term=AW340311QACCNS&doptcmdl=GenBank#	8325#http://www.ncbi.nlm.nih.gov/sites/entrez?Db=gene&Cmd=DetailsSearch&Term=8325#	Hs.302634#http://www.ncbi.nlm.nih.gov/UniGene/clust.cgi?ORG=Hs&CID=302634#	14#http://www.ncbi.nih.gov/entrez/query.fcgi?tool=bioconductor&cmd=Retrieve&db=PubMed&list_uids=8626800"9192640"11029007"11076863"11295046"11448771"11452312"11520064"12477932"15164054"15370539"15454084"18464913"18505162#	17.99	0	2.72
		AI085377#http://www.ncbi.nlm.nih.gov/entrez/query.fcgi?cmd=search&db=nucleotide&term=AI085377QACCNS&doptcmdl=GenBank#				-17.97	0	-2.75
NRG1	neuregulin 1	NM_013957#http://www.ncbi.nlm.nih.gov/entrez/query.fcgi?cmd=search&db=nucleotide&term=NM_013957QACCNS&doptcmdl=GenBank#	3084#http://www.ncbi.nlm.nih.gov/sites/entrez?Db=gene&Cmd=DetailsSearch&Term=3084#	Hs.453951#http://www.ncbi.nlm.nih.gov/UniGene/clust.cgi?ORG=Hs&CID=453951#	168#http://www.ncbi.nih.gov/entrez/query.fcgi?tool=bioconductor&cmd=Retrieve&db=PubMed&list_uids=1348215"1350381"7509448"7592681"7689552"7721889"7730382"7782315"7876250"7903175"8062828"8095334"8096067"8125298"8325659"8702572"9168114"9168115"9333014"934205	17.92	0	1.79
TSPAN2	tetraspanin 2	BF129969#http://www.ncbi.nlm.nih.gov/entrez/query.fcgi?cmd=search&db=nucleotide&term=BF129969QACCNS&doptcmdl=GenBank#	10100#http://www.ncbi.nlm.nih.gov/sites/entrez?Db=gene&Cmd=DetailsSearch&Term=10100#	Hs.310458#http://www.ncbi.nlm.nih.gov/UniGene/clust.cgi?ORG=Hs&CID=310458#	7#http://www.ncbi.nih.gov/entrez/query.fcgi?tool=bioconductor&cmd=Retrieve&db=PubMed&list_uids=9714763"11739647"11756464"12477932"14702039"15489334"16710414#	17.9	0	2.11
GLT8D4	glycosyltransferase 8 domain containing 4	AI452595#http://www.ncbi.nlm.nih.gov/entrez/query.fcgi?cmd=search&db=nucleotide&term=AI452595QACCNS&doptcmdl=GenBank#	727936#http://www.ncbi.nlm.nih.gov/sites/entrez?Db=gene&Cmd=DetailsSearch&Term=727936#	Hs.710275#http://www.ncbi.nlm.nih.gov/UniGene/clust.cgi?ORG=Hs&CID=710275#	1#http://www.ncbi.nih.gov/entrez/query.fcgi?tool=bioconductor&cmd=Retrieve&db=PubMed&list_uids=12477932#	17.89	0	1.61
WT1	Wilms tumor 1	NM_024426#http://www.ncbi.nlm.nih.gov/entrez/query.fcgi?cmd=search&db=nucleotide&term=NM_024426QACCNS&doptcmdl=GenBank#	7490#http://www.ncbi.nlm.nih.gov/sites/entrez?Db=gene&Cmd=DetailsSearch&Term=7490#	Hs.591980#http://www.ncbi.nlm.nih.gov/UniGene/clust.cgi?ORG=Hs&CID=591980#	213#http://www.ncbi.nih.gov/entrez/query.fcgi?tool=bioconductor&cmd=Retrieve&db=PubMed&list_uids=1302008"1313285"1317572"1338906"1572653"1654525"1655284"1658787"1671709"2154335"2154702"2173145"6088386"7585606"7731725"7862533"7926762"8086342"8098976"811273	-17.83	0	-1.61
		AI654547#http://www.ncbi.nlm.nih.gov/entrez/query.fcgi?cmd=search&db=nucleotide&term=AI654547QACCNS&doptcmdl=GenBank#				17.77	0	2.24
SLC4A7	solute carrier family 4, sodium bicarbonate cotransporter, member 7	NM_003615#http://www.ncbi.nlm.nih.gov/entrez/query.fcgi?cmd=search&db=nucleotide&term=NM_003615QACCNS&doptcmdl=GenBank#	9497#http://www.ncbi.nlm.nih.gov/sites/entrez?Db=gene&Cmd=DetailsSearch&Term=9497#	Hs.250072#http://www.ncbi.nlm.nih.gov/UniGene/clust.cgi?ORG=Hs&CID=250072#	12#http://www.ncbi.nih.gov/entrez/query.fcgi?tool=bioconductor&cmd=Retrieve&db=PubMed&list_uids=9610397"10198178"10347222"10600945"12403779"14578046"14736710"15144186"15324660"16301216"17353931"17624982#	17.61	0	1.79
GREM1	gremlin 1, cysteine knot superfamily, homolog (Xenopus laevis)	AF154054#http://www.ncbi.nlm.nih.gov/entrez/query.fcgi?cmd=search&db=nucleotide&term=AF154054QACCNS&doptcmdl=GenBank#	26585#http://www.ncbi.nlm.nih.gov/sites/entrez?Db=gene&Cmd=DetailsSearch&Term=26585#	Hs.40098#http://www.ncbi.nlm.nih.gov/UniGene/clust.cgi?ORG=Hs&CID=40098#	25#http://www.ncbi.nih.gov/entrez/query.fcgi?tool=bioconductor&cmd=Retrieve&db=PubMed&list_uids=9660951"10026205"10744662"10894942"12135612"12477932"12808456"12885271"14702039"15340161"15489334"15528323"15539560"15957132"16234815"16545136"16606614"1700311	-17.61	0	-1.84
CPA4	carboxypeptidase A4	NM_016352#http://www.ncbi.nlm.nih.gov/entrez/query.fcgi?cmd=search&db=nucleotide&term=NM_016352QACCNS&doptcmdl=GenBank#	51200#http://www.ncbi.nlm.nih.gov/sites/entrez?Db=gene&Cmd=DetailsSearch&Term=51200#	Hs.93764#http://www.ncbi.nlm.nih.gov/UniGene/clust.cgi?ORG=Hs&CID=93764#	9#http://www.ncbi.nih.gov/entrez/query.fcgi?tool=bioconductor&cmd=Retrieve&db=PubMed&list_uids=10383164"10860668"12477932"12552318"12676894"12690205"12975309"15489334"16091843#	-17.59	0	-2.04
ANGPT1	angiopoietin 1	NM_001146#http://www.ncbi.nlm.nih.gov/entrez/query.fcgi?cmd=search&db=nucleotide&term=NM_001146QACCNS&doptcmdl=GenBank#	284#http://www.ncbi.nlm.nih.gov/sites/entrez?Db=gene&Cmd=DetailsSearch&Term=284#	Hs.369675#http://www.ncbi.nlm.nih.gov/UniGene/clust.cgi?ORG=Hs&CID=369675#	109#http://www.ncbi.nih.gov/entrez/query.fcgi?tool=bioconductor&cmd=Retrieve&db=PubMed&list_uids=7584026"7584028"7642106"8980223"8980224"9204896"9525952"9545648"9660821"9723709"10051567"10343124"10514510"10706866"10766762"10854239"10944458"11165944"117291	-17.57	0	-3.21
IGFBP3	insulin-like growth factor binding protein 3	BF340228#http://www.ncbi.nlm.nih.gov/entrez/query.fcgi?cmd=search&db=nucleotide&term=BF340228QACCNS&doptcmdl=GenBank#	3486#http://www.ncbi.nlm.nih.gov/sites/entrez?Db=gene&Cmd=DetailsSearch&Term=3486#	Hs.450230#http://www.ncbi.nlm.nih.gov/UniGene/clust.cgi?ORG=Hs&CID=450230#	300#http://www.ncbi.nih.gov/entrez/query.fcgi?tool=bioconductor&cmd=Retrieve&db=PubMed&list_uids=1280211"1293182"1373120"1383255"1695633"1697583"2464130"7508771"7523391"7538844"7566179"8550744"8675597"8708531"8843739"8964576"9252371"9275067"9337997"938955	17.48	0	1.55
TSPAN13	tetraspanin 13	NM_014399#http://www.ncbi.nlm.nih.gov/entrez/query.fcgi?cmd=search&db=nucleotide&term=NM_014399QACCNS&doptcmdl=GenBank#	27075#http://www.ncbi.nlm.nih.gov/sites/entrez?Db=gene&Cmd=DetailsSearch&Term=27075#	Hs.364544#http://www.ncbi.nlm.nih.gov/UniGene/clust.cgi?ORG=Hs&CID=364544#	14#http://www.ncbi.nih.gov/entrez/query.fcgi?tool=bioconductor&cmd=Retrieve&db=PubMed&list_uids=27075"8889548"10719184"10931946"11739647"12477932"12690205"12975309"14702039"15489334"15958618"16303743"17475971"17486367#	17.42	0	1.84
APBB2	amyloid beta (A4) precursor protein-binding, family B, member 2	U62325#http://www.ncbi.nlm.nih.gov/entrez/query.fcgi?cmd=search&db=nucleotide&term=U62325QACCNS&doptcmdl=GenBank#	323#http://www.ncbi.nlm.nih.gov/sites/entrez?Db=gene&Cmd=DetailsSearch&Term=323#	Hs.479602#http://www.ncbi.nlm.nih.gov/UniGene/clust.cgi?ORG=Hs&CID=479602#	12#http://www.ncbi.nih.gov/entrez/query.fcgi?tool=bioconductor&cmd=Retrieve&db=PubMed&list_uids=8855266"8955346"9585438"12089154"12477932"14527950"15489334"15714520"16083851"16344560"17567906"18852029#	17.4	0	2.5
SPSB1	splA/ryanodine receptor domain and SOCS box containing 1	AF131840#http://www.ncbi.nlm.nih.gov/entrez/query.fcgi?cmd=search&db=nucleotide&term=AF131840QACCNS&doptcmdl=GenBank#	80176#http://www.ncbi.nlm.nih.gov/sites/entrez?Db=gene&Cmd=DetailsSearch&Term=80176#	Hs.705454 Hs.8261#http://Hs.705454 Hs.8261#	12#http://www.ncbi.nih.gov/entrez/query.fcgi?tool=bioconductor&cmd=Retrieve&db=PubMed&list_uids=8125298"8619474"9110174"9373149"12076535"12477932"14702039"15489334"15713673"16344560"16498413"16710414#	17.35	0	2.19
PLCB4	phospholipase C, beta 4	NM_000933#http://www.ncbi.nlm.nih.gov/entrez/query.fcgi?cmd=search&db=nucleotide&term=NM_000933QACCNS&doptcmdl=GenBank#	5332#http://www.ncbi.nlm.nih.gov/sites/entrez?Db=gene&Cmd=DetailsSearch&Term=5332#	Hs.472101#http://www.ncbi.nlm.nih.gov/UniGene/clust.cgi?ORG=Hs&CID=472101#	16#http://www.ncbi.nih.gov/entrez/query.fcgi?tool=bioconductor&cmd=Retrieve&db=PubMed&list_uids=1979339"7589147"8530101"8672127"9278385"9730685"10501179"10843712"11329013"11780052"12477932"12482669"14702039"16767099"17081983"19086053#	17.31	0	1.86
FHL1	four and a half LIM domains 1	NM_001449#http://www.ncbi.nlm.nih.gov/entrez/query.fcgi?cmd=search&db=nucleotide&term=NM_001449QACCNS&doptcmdl=GenBank#	2273#http://www.ncbi.nlm.nih.gov/sites/entrez?Db=gene&Cmd=DetailsSearch&Term=2273#	Hs.435369#http://www.ncbi.nlm.nih.gov/UniGene/clust.cgi?ORG=Hs&CID=435369#	33#http://www.ncbi.nih.gov/entrez/query.fcgi?tool=bioconductor&cmd=Retrieve&db=PubMed&list_uids=7626119"8125298"8753811"9373149"9714789"9929984"10049693"10352231"10480922"10524257"11400158"12432079"12477932"12665801"12917103"14702039"14999091"15489334"156	-17.25	0	-1.51
ANO1	anoctamin 1, calcium activated chloride channel	NM_018043#http://www.ncbi.nlm.nih.gov/entrez/query.fcgi?cmd=search&db=nucleotide&term=NM_018043QACCNS&doptcmdl=GenBank#	55107#http://www.ncbi.nlm.nih.gov/sites/entrez?Db=gene&Cmd=DetailsSearch&Term=55107#	Hs.503074#http://www.ncbi.nlm.nih.gov/UniGene/clust.cgi?ORG=Hs&CID=503074#	7#http://www.ncbi.nih.gov/entrez/query.fcgi?tool=bioconductor&cmd=Retrieve&db=PubMed&list_uids=12477932"12739008"14702039"15067359"18648740"18724360"18772398#	-17.23	0	-2.78
GREM1	gremlin 1, cysteine knot superfamily, homolog (Xenopus laevis)	NM_013372#http://www.ncbi.nlm.nih.gov/entrez/query.fcgi?cmd=search&db=nucleotide&term=NM_013372QACCNS&doptcmdl=GenBank#	26585#http://www.ncbi.nlm.nih.gov/sites/entrez?Db=gene&Cmd=DetailsSearch&Term=26585#	Hs.40098#http://www.ncbi.nlm.nih.gov/UniGene/clust.cgi?ORG=Hs&CID=40098#	25#http://www.ncbi.nih.gov/entrez/query.fcgi?tool=bioconductor&cmd=Retrieve&db=PubMed&list_uids=9660951"10026205"10744662"10894942"12135612"12477932"12808456"12885271"14702039"15340161"15489334"15528323"15539560"15957132"16234815"16545136"16606614"1700311	-17.17	0	-1.83
SLC20A2	solute carrier family 20 (phosphate transporter), member 2	NM_006749#http://www.ncbi.nlm.nih.gov/entrez/query.fcgi?cmd=search&db=nucleotide&term=NM_006749QACCNS&doptcmdl=GenBank#	6575#http://www.ncbi.nlm.nih.gov/sites/entrez?Db=gene&Cmd=DetailsSearch&Term=6575#	Hs.653173#http://www.ncbi.nlm.nih.gov/UniGene/clust.cgi?ORG=Hs&CID=653173#	10#http://www.ncbi.nih.gov/entrez/query.fcgi?tool=bioconductor&cmd=Retrieve&db=PubMed&list_uids=1656098"7745689"8302848"11932396"12205090"12477932"15308749"15955065"16790504"17494632#	-17.01	0	-1.98
BMP6	bone morphogenetic protein 6	NM_001718#http://www.ncbi.nlm.nih.gov/entrez/query.fcgi?cmd=search&db=nucleotide&term=NM_001718QACCNS&doptcmdl=GenBank#	654#http://www.ncbi.nlm.nih.gov/sites/entrez?Db=gene&Cmd=DetailsSearch&Term=654#	Hs.285671#http://www.ncbi.nlm.nih.gov/UniGene/clust.cgi?ORG=Hs&CID=285671#	51#http://www.ncbi.nih.gov/entrez/query.fcgi?tool=bioconductor&cmd=Retrieve&db=PubMed&list_uids=1427904"1453478"2263636"7605353"8089189"9116752"9331107"9417921"9435314"9512655"10504300"10582704"11401330"12140680"12477932"12897139"13130469"14558086"1457440	17.01	0	3.41
ACAN	aggrecan	NM_001135#http://www.ncbi.nlm.nih.gov/entrez/query.fcgi?cmd=search&db=nucleotide&term=NM_001135QACCNS&doptcmdl=GenBank#	176#http://www.ncbi.nlm.nih.gov/sites/entrez?Db=gene&Cmd=DetailsSearch&Term=176#	Hs.2159 Hs.616395 Hs.711491#http://Hs.2159 Hs.616395 Hs.711491#	55#http://www.ncbi.nih.gov/entrez/query.fcgi?tool=bioconductor&cmd=Retrieve&db=PubMed&list_uids=1326552"1569188"1985970"2789216"7240256"7524681"7574678"7626017"7827755"7998967"8216228"8314595"8611178"8921002"9013976"9654129"9688535"9756610"10400671"109224	-16.91	0	-2.15
F2RL2	coagulation factor II (thrombin) receptor-like 2	NM_004101#http://www.ncbi.nlm.nih.gov/entrez/query.fcgi?cmd=search&db=nucleotide&term=NM_004101QACCNS&doptcmdl=GenBank#	2151#http://www.ncbi.nlm.nih.gov/sites/entrez?Db=gene&Cmd=DetailsSearch&Term=2151#	Hs.42502#http://www.ncbi.nlm.nih.gov/UniGene/clust.cgi?ORG=Hs&CID=42502#	37#http://www.ncbi.nih.gov/entrez/query.fcgi?tool=bioconductor&cmd=Retrieve&db=PubMed&list_uids=1851174"9087410"9614115"9618465"9639495"9716134"9722561"10079109"10409227"10477691"10766244"10788464"11307827"11544528"11714832"12037136"12370398"12477932"1269	-16.89	0	-2.4
CTSC	cathepsin C	AI246687#http://www.ncbi.nlm.nih.gov/entrez/query.fcgi?cmd=search&db=nucleotide&term=AI246687QACCNS&doptcmdl=GenBank#	1075#http://www.ncbi.nlm.nih.gov/sites/entrez?Db=gene&Cmd=DetailsSearch&Term=1075#	Hs.128065 Hs.706874#http://Hs.128065 Hs.706874#	50#http://www.ncbi.nih.gov/entrez/query.fcgi?tool=bioconductor&cmd=Retrieve&db=PubMed&list_uids=1586157"7649281"7665576"8125298"9092576"9272739"9373149"9507095"10581027"10593994"10662807"10662808"10756096"11015218"11076863"11106356"11158173"11180012"11180	-16.87	0	-1.68
EPHA3	EPH receptor A3	AF213459#http://www.ncbi.nlm.nih.gov/entrez/query.fcgi?cmd=search&db=nucleotide&term=AF213459QACCNS&doptcmdl=GenBank#	2042#http://www.ncbi.nlm.nih.gov/sites/entrez?Db=gene&Cmd=DetailsSearch&Term=2042#	Hs.123642#http://www.ncbi.nlm.nih.gov/UniGene/clust.cgi?ORG=Hs&CID=123642#	31#http://www.ncbi.nih.gov/entrez/query.fcgi?tool=bioconductor&cmd=Retrieve&db=PubMed&list_uids=1311845"1737782"8070404"8188238"8559144"9195962"9245480"9267020"9530499"9576626"9685371"9751130"9932438"10207129"10730216"10987298"11128993"11256076"11870224"1	16.82	0	3.53
NRP2	neuropilin 2	AI819729#http://www.ncbi.nlm.nih.gov/entrez/query.fcgi?cmd=search&db=nucleotide&term=AI819729QACCNS&doptcmdl=GenBank#	8828#http://www.ncbi.nlm.nih.gov/sites/entrez?Db=gene&Cmd=DetailsSearch&Term=8828#	Hs.471200#http://www.ncbi.nlm.nih.gov/UniGene/clust.cgi?ORG=Hs&CID=471200#	42#http://www.ncbi.nih.gov/entrez/query.fcgi?tool=bioconductor&cmd=Retrieve&db=PubMed&list_uids=9288754"9331348"9856463"9872925"9883722"10196546"10329017"10520995"10748121"10891538"11112349"11278319"11394892"11677062"11756651"11815985"12210066"12412174"12	16.81	0	2.78
ID3	inhibitor of DNA binding 3, dominant negative helix-loop-helix protein	NM_002167#http://www.ncbi.nlm.nih.gov/entrez/query.fcgi?cmd=search&db=nucleotide&term=NM_002167QACCNS&doptcmdl=GenBank#	3399#http://www.ncbi.nlm.nih.gov/sites/entrez?Db=gene&Cmd=DetailsSearch&Term=3399#	Hs.76884#http://www.ncbi.nlm.nih.gov/UniGene/clust.cgi?ORG=Hs&CID=76884#	40#http://www.ncbi.nih.gov/entrez/query.fcgi?tool=bioconductor&cmd=Retrieve&db=PubMed&list_uids=1628620"7777541"7821789"7828896"8437843"8632670"8645731"8759016"8798572"8804437"8999959"9242638"9372912"9525934"9821964"10022839"10585876"10593873"11591653"117	16.79	0	1.92
TRPC6	transient receptor potential cation channel, subfamily C, member 6	AJ271068#http://www.ncbi.nlm.nih.gov/entrez/query.fcgi?cmd=search&db=nucleotide&term=AJ271068QACCNS&doptcmdl=GenBank#	7225#http://www.ncbi.nlm.nih.gov/sites/entrez?Db=gene&Cmd=DetailsSearch&Term=7225#	Hs.159003#http://www.ncbi.nlm.nih.gov/UniGene/clust.cgi?ORG=Hs&CID=159003#	57#http://www.ncbi.nih.gov/entrez/query.fcgi?tool=bioconductor&cmd=Retrieve&db=PubMed&list_uids=9925922"9930701"10368108"10816590"11290752"11988098"12032305"12351388"12356946"12377790"12477932"12531519"12564954"12736151"12765698"12766233"12857742"12871853	-16.73	0	-2.82
ST6GAL2	ST6 beta-galactosamide alpha-2,6-sialyltranferase 2	BC008680#http://www.ncbi.nlm.nih.gov/entrez/query.fcgi?cmd=search&db=nucleotide&term=BC008680QACCNS&doptcmdl=GenBank#	84620#http://www.ncbi.nlm.nih.gov/sites/entrez?Db=gene&Cmd=DetailsSearch&Term=84620#	Hs.98265#http://www.ncbi.nlm.nih.gov/UniGene/clust.cgi?ORG=Hs&CID=98265#	7#http://www.ncbi.nih.gov/entrez/query.fcgi?tool=bioconductor&cmd=Retrieve&db=PubMed&list_uids=11347906"12235148"12477932"12603328"14702039"15146197"16344560#	16.73	0	2.36
CHST11	carbohydrate (chondroitin 4) sulfotransferase 11	AI123348#http://www.ncbi.nlm.nih.gov/entrez/query.fcgi?cmd=search&db=nucleotide&term=AI123348QACCNS&doptcmdl=GenBank#	50515#http://www.ncbi.nlm.nih.gov/sites/entrez?Db=gene&Cmd=DetailsSearch&Term=50515#	Hs.17569#http://www.ncbi.nlm.nih.gov/UniGene/clust.cgi?ORG=Hs&CID=17569#	10#http://www.ncbi.nih.gov/entrez/query.fcgi?tool=bioconductor&cmd=Retrieve&db=PubMed&list_uids=10722746"10737800"10781601"11056388"12477932"12847091"15273723"15324304"15489334"15628971#	16.72	0	2.3
MEGF6	multiple EGF-like-domains 6	AI655611#http://www.ncbi.nlm.nih.gov/entrez/query.fcgi?cmd=search&db=nucleotide&term=AI655611QACCNS&doptcmdl=GenBank#	1953#http://www.ncbi.nlm.nih.gov/sites/entrez?Db=gene&Cmd=DetailsSearch&Term=1953#	Hs.593645#http://www.ncbi.nlm.nih.gov/UniGene/clust.cgi?ORG=Hs&CID=593645#	4#http://www.ncbi.nih.gov/entrez/query.fcgi?tool=bioconductor&cmd=Retrieve&db=PubMed&list_uids=8889548"9693030"12168954"16710414#	16.68	0	3.26
ARL4A	ADP-ribosylation factor-like 4A	NM_005738#http://www.ncbi.nlm.nih.gov/entrez/query.fcgi?cmd=search&db=nucleotide&term=NM_005738QACCNS&doptcmdl=GenBank#	10124#http://www.ncbi.nlm.nih.gov/sites/entrez?Db=gene&Cmd=DetailsSearch&Term=10124#	Hs.245540#http://www.ncbi.nlm.nih.gov/UniGene/clust.cgi?ORG=Hs&CID=245540#	8#http://www.ncbi.nih.gov/entrez/query.fcgi?tool=bioconductor&cmd=Retrieve&db=PubMed&list_uids=7829101"10462049"10980193"12477932"12690205"15489334"17398095"18240926#	16.61	0	1.9
HGF	hepatocyte growth factor (hepapoietin A; scatter factor)	X16323#http://www.ncbi.nlm.nih.gov/entrez/query.fcgi?cmd=search&db=nucleotide&term=X16323QACCNS&doptcmdl=GenBank#	3082#http://www.ncbi.nlm.nih.gov/sites/entrez?Db=gene&Cmd=DetailsSearch&Term=3082#	Hs.396530#http://www.ncbi.nlm.nih.gov/UniGene/clust.cgi?ORG=Hs&CID=396530#	300#http://www.ncbi.nih.gov/entrez/query.fcgi?tool=bioconductor&cmd=Retrieve&db=PubMed&list_uids=1280830"1321034"1328193"1334458"1386343"1482348"1531136"1535333"1655405"1720571"1824873"1826653"1826837"1831266"1831432"1832556"1835383"1837206"1837534"183801	-16.6	0	-3.65
COL7A1	collagen, type VII, alpha 1	NM_000094#http://www.ncbi.nlm.nih.gov/entrez/query.fcgi?cmd=search&db=nucleotide&term=NM_000094QACCNS&doptcmdl=GenBank#	1294#http://www.ncbi.nlm.nih.gov/sites/entrez?Db=gene&Cmd=DetailsSearch&Term=1294#	Hs.476218#http://www.ncbi.nlm.nih.gov/UniGene/clust.cgi?ORG=Hs&CID=476218#	89#http://www.ncbi.nih.gov/entrez/query.fcgi?tool=bioconductor&cmd=Retrieve&db=PubMed&list_uids=1307247"1469284"1567409"1871109"2537292"2653224"5910871"7513737"7861014"7883979"7963647"8051117"8088784"8170945"8422754"8499916"8513326"8541842"8592061"8618018	16.59	0	2.05
ADM	adrenomedullin	NM_001124#http://www.ncbi.nlm.nih.gov/entrez/query.fcgi?cmd=search&db=nucleotide&term=NM_001124QACCNS&doptcmdl=GenBank#	133#http://www.ncbi.nlm.nih.gov/sites/entrez?Db=gene&Cmd=DetailsSearch&Term=133#	Hs.441047#http://www.ncbi.nlm.nih.gov/UniGene/clust.cgi?ORG=Hs&CID=441047#	160#http://www.ncbi.nih.gov/entrez/query.fcgi?tool=bioconductor&cmd=Retrieve&db=PubMed&list_uids=7688224"7745031"8074714"8076689"8137955"8387282"8524787"8687431"8742029"8774254"8885746"9145435"9357065"9535752"9578982"9620797"9768331"9916958"10588445"10822	-16.55	0	-1.4
UBE2J1	ubiquitin-conjugating enzyme E2, J1 (UBC6 homolog, yeast)	AF161502#http://www.ncbi.nlm.nih.gov/entrez/query.fcgi?cmd=search&db=nucleotide&term=AF161502QACCNS&doptcmdl=GenBank#	51465#http://www.ncbi.nlm.nih.gov/sites/entrez?Db=gene&Cmd=DetailsSearch&Term=51465#	Hs.163776#http://www.ncbi.nlm.nih.gov/UniGene/clust.cgi?ORG=Hs&CID=163776#	12#http://www.ncbi.nih.gov/entrez/query.fcgi?tool=bioconductor&cmd=Retrieve&db=PubMed&list_uids=8125298"9373149"10708578"10810093"11042152"11439185"12082160"12477932"14574404"15489334"15861135"16720581#	16.53	0	1.47
		AW044663#http://www.ncbi.nlm.nih.gov/entrez/query.fcgi?cmd=search&db=nucleotide&term=AW044663QACCNS&doptcmdl=GenBank#				-16.53	0	-2.16
GALNTL1	UDP-N-acetyl-alpha-D-galactosamine:polypeptide N-acetylgalactosaminyltransferase-like 1	AI097463#http://www.ncbi.nlm.nih.gov/entrez/query.fcgi?cmd=search&db=nucleotide&term=AI097463QACCNS&doptcmdl=GenBank#	57452#http://www.ncbi.nlm.nih.gov/sites/entrez?Db=gene&Cmd=DetailsSearch&Term=57452#	Hs.21035#http://www.ncbi.nlm.nih.gov/UniGene/clust.cgi?ORG=Hs&CID=21035#	4#http://www.ncbi.nih.gov/entrez/query.fcgi?tool=bioconductor&cmd=Retrieve&db=PubMed&list_uids=10574461"12477932"14702039"15489334#	16.51	0	2.92
SDPR	serum deprivation response (phosphatidylserine binding protein)	NM_004657#http://www.ncbi.nlm.nih.gov/entrez/query.fcgi?cmd=search&db=nucleotide&term=NM_004657QACCNS&doptcmdl=GenBank#	8436#http://www.ncbi.nlm.nih.gov/sites/entrez?Db=gene&Cmd=DetailsSearch&Term=8436#	Hs.26530#http://www.ncbi.nlm.nih.gov/UniGene/clust.cgi?ORG=Hs&CID=26530#	11#http://www.ncbi.nih.gov/entrez/query.fcgi?tool=bioconductor&cmd=Retrieve&db=PubMed&list_uids=2390065"8012384"8241023"9566962"10191091"12477932"12665801"15146197"15489334"15815621"16189514#	-16.5	0	-2.39
EDNRA	endothelin receptor type A	AU118882#http://www.ncbi.nlm.nih.gov/entrez/query.fcgi?cmd=search&db=nucleotide&term=AU118882QACCNS&doptcmdl=GenBank#	1909#http://www.ncbi.nlm.nih.gov/sites/entrez?Db=gene&Cmd=DetailsSearch&Term=1909#	Hs.183713#http://www.ncbi.nlm.nih.gov/UniGene/clust.cgi?ORG=Hs&CID=183713#	87#http://www.ncbi.nih.gov/entrez/query.fcgi?tool=bioconductor&cmd=Retrieve&db=PubMed&list_uids=1291713"1326535"1415318"1652463"1659806"1719979"1849646"7882989"8114678"8427579"8440682"8611157"8702836"8982507"9211925"9284755"10448102"10770212"10789830"1126	-16.37	0	-2.02
IL4R	interleukin 4 receptor	NM_000418#http://www.ncbi.nlm.nih.gov/entrez/query.fcgi?cmd=search&db=nucleotide&term=NM_000418QACCNS&doptcmdl=GenBank#	3566#http://www.ncbi.nlm.nih.gov/sites/entrez?Db=gene&Cmd=DetailsSearch&Term=3566#	Hs.513457#http://www.ncbi.nlm.nih.gov/UniGene/clust.cgi?ORG=Hs&CID=513457#	234#http://www.ncbi.nih.gov/entrez/query.fcgi?tool=bioconductor&cmd=Retrieve&db=PubMed&list_uids=1617647"1679753"2114443"2278997"2307934"7518439"7538655"7721895"7775445"8101483"8124718"8125298"8222329"8266076"8266078"8599766"8609418"8624803"8804422"881649	16.29	0	2.62
NPTX1	neuronal pentraxin I	NM_002522#http://www.ncbi.nlm.nih.gov/entrez/query.fcgi?cmd=search&db=nucleotide&term=NM_002522QACCNS&doptcmdl=GenBank#	4884#http://www.ncbi.nlm.nih.gov/sites/entrez?Db=gene&Cmd=DetailsSearch&Term=4884#	Hs.514556 Hs.702002#http://Hs.514556 Hs.702002#	9#http://www.ncbi.nih.gov/entrez/query.fcgi?tool=bioconductor&cmd=Retrieve&db=PubMed&list_uids=8884281"10748068"11239433"12477932"14702039"15489334"16115696"16344560"17151277#	16.27	0	2.9
HTR2B	5-hydroxytryptamine (serotonin) receptor 2B	NM_000867#http://www.ncbi.nlm.nih.gov/entrez/query.fcgi?cmd=search&db=nucleotide&term=NM_000867QACCNS&doptcmdl=GenBank#	3357#http://www.ncbi.nlm.nih.gov/sites/entrez?Db=gene&Cmd=DetailsSearch&Term=3357#	Hs.421649#http://www.ncbi.nlm.nih.gov/UniGene/clust.cgi?ORG=Hs&CID=421649#	23#http://www.ncbi.nih.gov/entrez/query.fcgi?tool=bioconductor&cmd=Retrieve&db=PubMed&list_uids=7582481"7926008"8078486"8143856"8621713"8786115"10722792"10734074"11150294"11859080"11877320"11916537"12477932"12761501"12767050"15489334"15608559"15815621"180	-16.27	0	-3.42
SMAD7	SMAD family member 7	NM_005904#http://www.ncbi.nlm.nih.gov/entrez/query.fcgi?cmd=search&db=nucleotide&term=NM_005904QACCNS&doptcmdl=GenBank#	4092#http://www.ncbi.nlm.nih.gov/sites/entrez?Db=gene&Cmd=DetailsSearch&Term=4092#	Hs.465087#http://www.ncbi.nlm.nih.gov/UniGene/clust.cgi?ORG=Hs&CID=465087#	102#http://www.ncbi.nih.gov/entrez/query.fcgi?tool=bioconductor&cmd=Retrieve&db=PubMed&list_uids=9215638"9256479"9335507"9436979"9730599"9759503"9786930"9892009"10647776"10708948"10708949"10757800"10823886"10887185"11163210"11278251"11483516"11737269"1190	16.25	0	1.42
PALMD	palmdelphin	AI082747#http://www.ncbi.nlm.nih.gov/entrez/query.fcgi?cmd=search&db=nucleotide&term=AI082747QACCNS&doptcmdl=GenBank#	54873#http://www.ncbi.nlm.nih.gov/sites/entrez?Db=gene&Cmd=DetailsSearch&Term=54873#	Hs.483993#http://www.ncbi.nlm.nih.gov/UniGene/clust.cgi?ORG=Hs&CID=483993#	7#http://www.ncbi.nih.gov/entrez/query.fcgi?tool=bioconductor&cmd=Retrieve&db=PubMed&list_uids=11478809"11707320"12477932"14702039"15489334"15851553"17081983#	-16.23	0	-2.76
DUSP10	dual specificity phosphatase 10	N36770#http://www.ncbi.nlm.nih.gov/entrez/query.fcgi?cmd=search&db=nucleotide&term=N36770QACCNS&doptcmdl=GenBank#	11221#http://www.ncbi.nlm.nih.gov/sites/entrez?Db=gene&Cmd=DetailsSearch&Term=11221#	Hs.497822#http://www.ncbi.nlm.nih.gov/UniGene/clust.cgi?ORG=Hs&CID=497822#	15#http://www.ncbi.nih.gov/entrez/query.fcgi?tool=bioconductor&cmd=Retrieve&db=PubMed&list_uids=9571625"10391943"10597297"11060451"11157753"11359773"12477932"15489334"16565220"16710414"16806267"17151092"17400920"17681939"18314537#	-16.2	0	-2.15
HAS2	hyaluronan synthase 2	NM_005328#http://www.ncbi.nlm.nih.gov/entrez/query.fcgi?cmd=search&db=nucleotide&term=NM_005328QACCNS&doptcmdl=GenBank#	3037#http://www.ncbi.nlm.nih.gov/sites/entrez?Db=gene&Cmd=DetailsSearch&Term=3037#	Hs.159226#http://www.ncbi.nlm.nih.gov/UniGene/clust.cgi?ORG=Hs&CID=159226#	25#http://www.ncbi.nih.gov/entrez/query.fcgi?tool=bioconductor&cmd=Retrieve&db=PubMed&list_uids=8798477"9169154"10093717"11790779"12477932"14636845"14752026"14988410"15489334"15642402"15677552"15722343"15843373"15922739"16564133"16603733"16687630"16786194	-16.19	0	-2.85
TPD52	tumor protein D52	BE974098#http://www.ncbi.nlm.nih.gov/entrez/query.fcgi?cmd=search&db=nucleotide&term=BE974098QACCNS&doptcmdl=GenBank#	7163#http://www.ncbi.nlm.nih.gov/sites/entrez?Db=gene&Cmd=DetailsSearch&Term=7163#	Hs.368433#http://www.ncbi.nlm.nih.gov/UniGene/clust.cgi?ORG=Hs&CID=368433#	25#http://www.ncbi.nih.gov/entrez/query.fcgi?tool=bioconductor&cmd=Retrieve&db=PubMed&list_uids=7796418"8125298"8632896"8812487"9373149"9484778"10942595"11549320"11594751"12477932"12963375"14702039"14996714"15489334"15576473"15986428"16112108"16620967"166	16.13	0	2.84
MAP2K3	mitogen-activated protein kinase kinase 3	AA780381#http://www.ncbi.nlm.nih.gov/entrez/query.fcgi?cmd=search&db=nucleotide&term=AA780381QACCNS&doptcmdl=GenBank#	5606#http://www.ncbi.nlm.nih.gov/sites/entrez?Db=gene&Cmd=DetailsSearch&Term=5606#	Hs.514012#http://www.ncbi.nlm.nih.gov/UniGene/clust.cgi?ORG=Hs&CID=514012#	44#http://www.ncbi.nih.gov/entrez/query.fcgi?tool=bioconductor&cmd=Retrieve&db=PubMed&list_uids=7750576"7839144"8125298"8226933"8622669"8626699"8900184"9038352"9373149"9465908"9768359"9786855"9841871"10497253"10856288"10997882"11062067"11062068"11181995"1	-16.1	0	-1.57
FUT4	fucosyltransferase 4 (alpha (1,3) fucosyltransferase, myeloid-specific)	M58596#http://www.ncbi.nlm.nih.gov/entrez/query.fcgi?cmd=search&db=nucleotide&term=M58596QACCNS&doptcmdl=GenBank#	2526#http://www.ncbi.nlm.nih.gov/sites/entrez?Db=gene&Cmd=DetailsSearch&Term=2526#	Hs.390420 Hs.572064 Hs.623098#http://Hs.390420 Hs.572064 Hs.623098#	24#http://www.ncbi.nih.gov/entrez/query.fcgi?tool=bioconductor&cmd=Retrieve&db=PubMed&list_uids=1702034"1716630"1718983"3305706"7508745"7782074"8116567"8287679"8889548"9186069"9756916"11006292"11698403"12477932"12738675"15182935"15579466"16842926"17409497	16.09	0	1.38
PAG1	phosphoprotein associated with glycosphingolipid microdomains 1	AI860212#http://www.ncbi.nlm.nih.gov/entrez/query.fcgi?cmd=search&db=nucleotide&term=AI860212QACCNS&doptcmdl=GenBank#	55824#http://www.ncbi.nlm.nih.gov/sites/entrez?Db=gene&Cmd=DetailsSearch&Term=55824#	Hs.266175#http://www.ncbi.nlm.nih.gov/UniGene/clust.cgi?ORG=Hs&CID=266175#	14#http://www.ncbi.nih.gov/entrez/query.fcgi?tool=bioconductor&cmd=Retrieve&db=PubMed&list_uids=9334312"10790433"11684085"12477932"14665621"14702039"15489334"16160011"16636672"16947079"17143285"17389760"18056706"18070987#	16.07	0	1.86
EMP1	epithelial membrane protein 1	NM_001423#http://www.ncbi.nlm.nih.gov/entrez/query.fcgi?cmd=search&db=nucleotide&term=NM_001423QACCNS&doptcmdl=GenBank#	2012#http://www.ncbi.nlm.nih.gov/sites/entrez?Db=gene&Cmd=DetailsSearch&Term=2012#	Hs.707901#http://www.ncbi.nlm.nih.gov/UniGene/clust.cgi?ORG=Hs&CID=707901#	12#http://www.ncbi.nih.gov/entrez/query.fcgi?tool=bioconductor&cmd=Retrieve&db=PubMed&list_uids=7499420"8683158"8884260"8996089"9066625"9126480"10331954"12451984"12477932"12632483"15489334"16087880#	-16.03	0	-1.73
CTSC	cathepsin C	NM_001814#http://www.ncbi.nlm.nih.gov/entrez/query.fcgi?cmd=search&db=nucleotide&term=NM_001814QACCNS&doptcmdl=GenBank#	1075#http://www.ncbi.nlm.nih.gov/sites/entrez?Db=gene&Cmd=DetailsSearch&Term=1075#	Hs.128065 Hs.706874#http://Hs.128065 Hs.706874#	50#http://www.ncbi.nih.gov/entrez/query.fcgi?tool=bioconductor&cmd=Retrieve&db=PubMed&list_uids=1586157"7649281"7665576"8125298"9092576"9272739"9373149"9507095"10581027"10593994"10662807"10662808"10756096"11015218"11076863"11106356"11158173"11180012"11180	-15.99	0	-1.45
TSPAN2	tetraspanin 2	AI743596#http://www.ncbi.nlm.nih.gov/entrez/query.fcgi?cmd=search&db=nucleotide&term=AI743596QACCNS&doptcmdl=GenBank#	10100#http://www.ncbi.nlm.nih.gov/sites/entrez?Db=gene&Cmd=DetailsSearch&Term=10100#	Hs.310458#http://www.ncbi.nlm.nih.gov/UniGene/clust.cgi?ORG=Hs&CID=310458#	7#http://www.ncbi.nih.gov/entrez/query.fcgi?tool=bioconductor&cmd=Retrieve&db=PubMed&list_uids=9714763"11739647"11756464"12477932"14702039"15489334"16710414#	15.98	0	1.9
LYPD6B	LY6/PLAUR domain containing 6B	BF060747#http://www.ncbi.nlm.nih.gov/entrez/query.fcgi?cmd=search&db=nucleotide&term=BF060747QACCNS&doptcmdl=GenBank#	130576#http://www.ncbi.nlm.nih.gov/sites/entrez?Db=gene&Cmd=DetailsSearch&Term=130576#	Hs.357567#http://www.ncbi.nlm.nih.gov/UniGene/clust.cgi?ORG=Hs&CID=357567#	1#http://www.ncbi.nih.gov/entrez/query.fcgi?tool=bioconductor&cmd=Retrieve&db=PubMed&list_uids=12477932#	-15.98	0	-3.13
XRCC4	X-ray repair complementing defective repair in Chinese hamster cells 4	AB017445#http://www.ncbi.nlm.nih.gov/entrez/query.fcgi?cmd=search&db=nucleotide&term=AB017445QACCNS&doptcmdl=GenBank#	7518#http://www.ncbi.nlm.nih.gov/sites/entrez?Db=gene&Cmd=DetailsSearch&Term=7518#	Hs.567359#http://www.ncbi.nlm.nih.gov/UniGene/clust.cgi?ORG=Hs&CID=567359#	85#http://www.ncbi.nih.gov/entrez/query.fcgi?tool=bioconductor&cmd=Retrieve&db=PubMed&list_uids=1697445"7665175"8548796"9242410"9259561"9259651"9352367"9430729"9809069"9875844"10202163"10320474"10757784"10786799"10854421"10945980"11062157"11702069"1209190	15.9	0	2.73
SHISA3	shisa homolog 3 (Xenopus laevis)	AI735586#http://www.ncbi.nlm.nih.gov/entrez/query.fcgi?cmd=search&db=nucleotide&term=AI735586QACCNS&doptcmdl=GenBank#	152573#http://www.ncbi.nlm.nih.gov/sites/entrez?Db=gene&Cmd=DetailsSearch&Term=152573#	Hs.370904#http://www.ncbi.nlm.nih.gov/UniGene/clust.cgi?ORG=Hs&CID=370904#	2#http://www.ncbi.nih.gov/entrez/query.fcgi?tool=bioconductor&cmd=Retrieve&db=PubMed&list_uids=12477932"17481602#	-15.88	0	-2.66
		AA149648#http://www.ncbi.nlm.nih.gov/entrez/query.fcgi?cmd=search&db=nucleotide&term=AA149648QACCNS&doptcmdl=GenBank#				-15.83	0	-1.64
NOG	noggin	AL575177#http://www.ncbi.nlm.nih.gov/entrez/query.fcgi?cmd=search&db=nucleotide&term=AL575177QACCNS&doptcmdl=GenBank#	9241#http://www.ncbi.nlm.nih.gov/sites/entrez?Db=gene&Cmd=DetailsSearch&Term=9241#	Hs.248201#http://www.ncbi.nlm.nih.gov/UniGene/clust.cgi?ORG=Hs&CID=248201#	43#http://www.ncbi.nih.gov/entrez/query.fcgi?tool=bioconductor&cmd=Retrieve&db=PubMed&list_uids=7557985"7666191"8752214"9585504"9603738"9634519"10080184"10087923"10657699"10780858"11545688"11562478"11580864"11706034"11846737"11857750"12089654"12115893"124	15.81	0	2.25
LANCL2	LanC lantibiotic synthetase component C-like 2 (bacterial)	AJ278245#http://www.ncbi.nlm.nih.gov/entrez/query.fcgi?cmd=search&db=nucleotide&term=AJ278245QACCNS&doptcmdl=GenBank#	55915#http://www.ncbi.nlm.nih.gov/sites/entrez?Db=gene&Cmd=DetailsSearch&Term=55915#	Hs.595384#http://www.ncbi.nlm.nih.gov/UniGene/clust.cgi?ORG=Hs&CID=595384#	9#http://www.ncbi.nih.gov/entrez/query.fcgi?tool=bioconductor&cmd=Retrieve&db=PubMed&list_uids=8125298"9373149"11762191"12477932"12566319"12853948"14702039"15489334"19165527#	15.68	0	1.92
DDIT4	DNA-damage-inducible transcript 4	NM_019058#http://www.ncbi.nlm.nih.gov/entrez/query.fcgi?cmd=search&db=nucleotide&term=NM_019058QACCNS&doptcmdl=GenBank#	54541#http://www.ncbi.nlm.nih.gov/sites/entrez?Db=gene&Cmd=DetailsSearch&Term=54541#	Hs.523012#http://www.ncbi.nlm.nih.gov/UniGene/clust.cgi?ORG=Hs&CID=523012#	23#http://www.ncbi.nih.gov/entrez/query.fcgi?tool=bioconductor&cmd=Retrieve&db=PubMed&list_uids=11076863"11230166"11256614"11884613"12453409"12477932"14646594"15146197"15180327"15489336"15592522"15632201"15988001"16169070"16258273"16341674"16381901"167135	15.67	0	1.47
PDGFC	platelet derived growth factor C	AB033831#http://www.ncbi.nlm.nih.gov/entrez/query.fcgi?cmd=search&db=nucleotide&term=AB033831QACCNS&doptcmdl=GenBank#	56034#http://www.ncbi.nlm.nih.gov/sites/entrez?Db=gene&Cmd=DetailsSearch&Term=56034#	Hs.570855#http://www.ncbi.nlm.nih.gov/UniGene/clust.cgi?ORG=Hs&CID=570855#	21#http://www.ncbi.nih.gov/entrez/query.fcgi?tool=bioconductor&cmd=Retrieve&db=PubMed&list_uids=10806482"10858496"11004490"11297552"11313995"11342471"12032822"12176024"12477932"12598536"12707385"12975309"15061151"15389578"15728360"15911618"16443219"174821	15.65	0	1.6
TSPAN2	tetraspanin 2	AU147132#http://www.ncbi.nlm.nih.gov/entrez/query.fcgi?cmd=search&db=nucleotide&term=AU147132QACCNS&doptcmdl=GenBank#	10100#http://www.ncbi.nlm.nih.gov/sites/entrez?Db=gene&Cmd=DetailsSearch&Term=10100#	Hs.310458#http://www.ncbi.nlm.nih.gov/UniGene/clust.cgi?ORG=Hs&CID=310458#	7#http://www.ncbi.nih.gov/entrez/query.fcgi?tool=bioconductor&cmd=Retrieve&db=PubMed&list_uids=9714763"11739647"11756464"12477932"14702039"15489334"16710414#	15.64	0	1.86
PRR16	proline rich 16	NM_016644#http://www.ncbi.nlm.nih.gov/entrez/query.fcgi?cmd=search&db=nucleotide&term=NM_016644QACCNS&doptcmdl=GenBank#	51334#http://www.ncbi.nlm.nih.gov/sites/entrez?Db=gene&Cmd=DetailsSearch&Term=51334#	Hs.157461#http://www.ncbi.nlm.nih.gov/UniGene/clust.cgi?ORG=Hs&CID=157461#	2#http://www.ncbi.nih.gov/entrez/query.fcgi?tool=bioconductor&cmd=Retrieve&db=PubMed&list_uids=12477932"15971941#	-15.58	0	-1.25
TMTC1	transmembrane and tetratricopeptide repeat containing 1	BF109231#http://www.ncbi.nlm.nih.gov/entrez/query.fcgi?cmd=search&db=nucleotide&term=BF109231QACCNS&doptcmdl=GenBank#	83857#http://www.ncbi.nlm.nih.gov/sites/entrez?Db=gene&Cmd=DetailsSearch&Term=83857#	Hs.401954#http://www.ncbi.nlm.nih.gov/UniGene/clust.cgi?ORG=Hs&CID=401954#	3#http://www.ncbi.nih.gov/entrez/query.fcgi?tool=bioconductor&cmd=Retrieve&db=PubMed&list_uids=12477932"14702039"15489334#	-15.57	0	-2.55
SIRPA	signal-regulatory protein alpha	NM_004648#http://www.ncbi.nlm.nih.gov/entrez/query.fcgi?cmd=search&db=nucleotide&term=NM_004648QACCNS&doptcmdl=GenBank#	140885#http://www.ncbi.nlm.nih.gov/sites/entrez?Db=gene&Cmd=DetailsSearch&Term=140885#	Hs.581021 Hs.679042#http://Hs.581021 Hs.679042#	52#http://www.ncbi.nih.gov/entrez/query.fcgi?tool=bioconductor&cmd=Retrieve&db=PubMed&list_uids=8525433"8810330"8943344"9062191"9070220"9271230"9485180"9632768"9712903"9872987"10098842"10469599"10572074"10585853"10660565"10660620"10842184"10962556"1150959	15.54	0	1.55
CLDN11	claudin 11	AW264204#http://www.ncbi.nlm.nih.gov/entrez/query.fcgi?cmd=search&db=nucleotide&term=AW264204QACCNS&doptcmdl=GenBank#	5010#http://www.ncbi.nlm.nih.gov/sites/entrez?Db=gene&Cmd=DetailsSearch&Term=5010#	Hs.31595#http://www.ncbi.nlm.nih.gov/UniGene/clust.cgi?ORG=Hs&CID=31595#	17#http://www.ncbi.nih.gov/entrez/query.fcgi?tool=bioconductor&cmd=Retrieve&db=PubMed&list_uids=8661061"8797478"10582615"10612400"10690502"10700007"10797530"11247307"11283726"11309411"11591653"12231346"12475568"12477932"12730962"15489334"18412169#	-15.54	0	-1.42
MID1	midline 1 (Opitz/BBB syndrome)	BE967532#http://www.ncbi.nlm.nih.gov/entrez/query.fcgi?cmd=search&db=nucleotide&term=BE967532QACCNS&doptcmdl=GenBank#	4281#http://www.ncbi.nlm.nih.gov/sites/entrez?Db=gene&Cmd=DetailsSearch&Term=4281#	Hs.27695#http://www.ncbi.nlm.nih.gov/UniGene/clust.cgi?ORG=Hs&CID=27695#	38#http://www.ncbi.nih.gov/entrez/query.fcgi?tool=bioconductor&cmd=Retrieve&db=PubMed&list_uids=7493033"9354791"9425238"9718340"9722948"10077590"10400985"11030761"11331580"11371618"11685209"11806752"12408967"12411602"12477932"12545276"12798296"12833403"15	-15.54	0	-2.38
TACSTD2	tumor-associated calcium signal transducer 2	J04152#http://www.ncbi.nlm.nih.gov/entrez/query.fcgi?cmd=search&db=nucleotide&term=J04152QACCNS&doptcmdl=GenBank#	4070#http://www.ncbi.nlm.nih.gov/sites/entrez?Db=gene&Cmd=DetailsSearch&Term=4070#	Hs.23582#http://www.ncbi.nlm.nih.gov/UniGene/clust.cgi?ORG=Hs&CID=23582#	40#http://www.ncbi.nih.gov/entrez/query.fcgi?tool=bioconductor&cmd=Retrieve&db=PubMed&list_uids=2911574"7665234"8382772"9462726"9610724"10192395"10844062"10928776"10937555"11004271"11306819"11687514"12036680"12107443"12477932"12614764"12926061"15013888"15	-15.52	0	-2.05
RCAN2	regulator of calcineurin 2	NM_005822#http://www.ncbi.nlm.nih.gov/entrez/query.fcgi?cmd=search&db=nucleotide&term=NM_005822QACCNS&doptcmdl=GenBank#	10231#http://www.ncbi.nlm.nih.gov/sites/entrez?Db=gene&Cmd=DetailsSearch&Term=10231#	Hs.440168#http://www.ncbi.nlm.nih.gov/UniGene/clust.cgi?ORG=Hs&CID=440168#	12#http://www.ncbi.nih.gov/entrez/query.fcgi?tool=bioconductor&cmd=Retrieve&db=PubMed&list_uids=8662924"8889548"10722714"10756093"10861295"12102656"12477932"14702039"16344560"17114339"17610901"18840614#	-15.5	0	-2.16
PAG1	phosphoprotein associated with glycosphingolipid microdomains 1	AK000680#http://www.ncbi.nlm.nih.gov/entrez/query.fcgi?cmd=search&db=nucleotide&term=AK000680QACCNS&doptcmdl=GenBank#	55824#http://www.ncbi.nlm.nih.gov/sites/entrez?Db=gene&Cmd=DetailsSearch&Term=55824#	Hs.266175#http://www.ncbi.nlm.nih.gov/UniGene/clust.cgi?ORG=Hs&CID=266175#	14#http://www.ncbi.nih.gov/entrez/query.fcgi?tool=bioconductor&cmd=Retrieve&db=PubMed&list_uids=9334312"10790433"11684085"12477932"14665621"14702039"15489334"16160011"16636672"16947079"17143285"17389760"18056706"18070987#	15.49	0	1.9
FMN2	formin 2	AF225426#http://www.ncbi.nlm.nih.gov/entrez/query.fcgi?cmd=search&db=nucleotide&term=AF225426QACCNS&doptcmdl=GenBank#	56776#http://www.ncbi.nlm.nih.gov/sites/entrez?Db=gene&Cmd=DetailsSearch&Term=56776#	Hs.24889#http://www.ncbi.nlm.nih.gov/UniGene/clust.cgi?ORG=Hs&CID=24889#	6#http://www.ncbi.nih.gov/entrez/query.fcgi?tool=bioconductor&cmd=Retrieve&db=PubMed&list_uids=10781961"12447394"12477932"15289902"15866570"16710414#	-15.46	0	-1.32
APBB2	amyloid beta (A4) precursor protein-binding, family B, member 2	U62325#http://www.ncbi.nlm.nih.gov/entrez/query.fcgi?cmd=search&db=nucleotide&term=U62325QACCNS&doptcmdl=GenBank#	323#http://www.ncbi.nlm.nih.gov/sites/entrez?Db=gene&Cmd=DetailsSearch&Term=323#	Hs.479602#http://www.ncbi.nlm.nih.gov/UniGene/clust.cgi?ORG=Hs&CID=479602#	12#http://www.ncbi.nih.gov/entrez/query.fcgi?tool=bioconductor&cmd=Retrieve&db=PubMed&list_uids=8855266"8955346"9585438"12089154"12477932"14527950"15489334"15714520"16083851"16344560"17567906"18852029#	15.45	0	1.9
DUSP10	dual specificity phosphatase 10	AK022513#http://www.ncbi.nlm.nih.gov/entrez/query.fcgi?cmd=search&db=nucleotide&term=AK022513QACCNS&doptcmdl=GenBank#	11221#http://www.ncbi.nlm.nih.gov/sites/entrez?Db=gene&Cmd=DetailsSearch&Term=11221#	Hs.497822#http://www.ncbi.nlm.nih.gov/UniGene/clust.cgi?ORG=Hs&CID=497822#	15#http://www.ncbi.nih.gov/entrez/query.fcgi?tool=bioconductor&cmd=Retrieve&db=PubMed&list_uids=9571625"10391943"10597297"11060451"11157753"11359773"12477932"15489334"16565220"16710414"16806267"17151092"17400920"17681939"18314537#	-15.45	0	-2.04
PLS1	plastin 1 (I isoform)	NM_002670#http://www.ncbi.nlm.nih.gov/entrez/query.fcgi?cmd=search&db=nucleotide&term=NM_002670QACCNS&doptcmdl=GenBank#	5357#http://www.ncbi.nlm.nih.gov/sites/entrez?Db=gene&Cmd=DetailsSearch&Term=5357#	Hs.203637#http://www.ncbi.nlm.nih.gov/UniGene/clust.cgi?ORG=Hs&CID=203637#	10#http://www.ncbi.nih.gov/entrez/query.fcgi?tool=bioconductor&cmd=Retrieve&db=PubMed&list_uids=2111166"3211125"7655078"8139549"8336074"8428952"12119179"12477932"15342556"16344560#	-15.43	0	-1.51
PPP1R3C	protein phosphatase 1, regulatory (inhibitor) subunit 3C	N26005#http://www.ncbi.nlm.nih.gov/entrez/query.fcgi?cmd=search&db=nucleotide&term=N26005QACCNS&doptcmdl=GenBank#	5507#http://www.ncbi.nlm.nih.gov/sites/entrez?Db=gene&Cmd=DetailsSearch&Term=5507#	Hs.303090#http://www.ncbi.nlm.nih.gov/UniGene/clust.cgi?ORG=Hs&CID=303090#	9#http://www.ncbi.nih.gov/entrez/query.fcgi?tool=bioconductor&cmd=Retrieve&db=PubMed&list_uids=8985175"9414128"10222257"11076863"11230166"11256614"12477932"15489336"16381901#	-15.43	0	-1.38
TRPC6	transient receptor potential cation channel, subfamily C, member 6	NM_004621#http://www.ncbi.nlm.nih.gov/entrez/query.fcgi?cmd=search&db=nucleotide&term=NM_004621QACCNS&doptcmdl=GenBank#	7225#http://www.ncbi.nlm.nih.gov/sites/entrez?Db=gene&Cmd=DetailsSearch&Term=7225#	Hs.159003#http://www.ncbi.nlm.nih.gov/UniGene/clust.cgi?ORG=Hs&CID=159003#	57#http://www.ncbi.nih.gov/entrez/query.fcgi?tool=bioconductor&cmd=Retrieve&db=PubMed&list_uids=9925922"9930701"10368108"10816590"11290752"11988098"12032305"12351388"12356946"12377790"12477932"12531519"12564954"12736151"12765698"12766233"12857742"12871853	-15.39	0	-2.67
SYTL2	synaptotagmin-like 2	AB046817#http://www.ncbi.nlm.nih.gov/entrez/query.fcgi?cmd=search&db=nucleotide&term=AB046817QACCNS&doptcmdl=GenBank#	54843#http://www.ncbi.nlm.nih.gov/sites/entrez?Db=gene&Cmd=DetailsSearch&Term=54843#	Hs.369520#http://www.ncbi.nlm.nih.gov/UniGene/clust.cgi?ORG=Hs&CID=369520#	22#http://www.ncbi.nih.gov/entrez/query.fcgi?tool=bioconductor&cmd=Retrieve&db=PubMed&list_uids=8125298"8976547"9373149"10737800"10865129"10997877"11243866"11327731"11543631"11773082"11980908"12477932"12590134"14702039"15231748"15489334"16303743"17182843"	-15.37	0	-1.86
COL7A1	collagen, type VII, alpha 1	L23982#http://www.ncbi.nlm.nih.gov/entrez/query.fcgi?cmd=search&db=nucleotide&term=L23982QACCNS&doptcmdl=GenBank#	1294#http://www.ncbi.nlm.nih.gov/sites/entrez?Db=gene&Cmd=DetailsSearch&Term=1294#	Hs.476218#http://www.ncbi.nlm.nih.gov/UniGene/clust.cgi?ORG=Hs&CID=476218#	89#http://www.ncbi.nih.gov/entrez/query.fcgi?tool=bioconductor&cmd=Retrieve&db=PubMed&list_uids=1307247"1469284"1567409"1871109"2537292"2653224"5910871"7513737"7861014"7883979"7963647"8051117"8088784"8170945"8422754"8499916"8513326"8541842"8592061"8618018	15.31	0	2.68
C8orf4	chromosome 8 open reading frame 4	NM_020130#http://www.ncbi.nlm.nih.gov/entrez/query.fcgi?cmd=search&db=nucleotide&term=NM_020130QACCNS&doptcmdl=GenBank#	56892#http://www.ncbi.nlm.nih.gov/sites/entrez?Db=gene&Cmd=DetailsSearch&Term=56892#	Hs.591849#http://www.ncbi.nlm.nih.gov/UniGene/clust.cgi?ORG=Hs&CID=591849#	13#http://www.ncbi.nih.gov/entrez/query.fcgi?tool=bioconductor&cmd=Retrieve&db=PubMed&list_uids=8889548"11056052"12477932"15087392"15185345"15489334"16424001"16740781"17178857"17520678"17603013"17905836"18959821#	15.29	0	1.79
CEP68	centrosomal protein 68kDa	AB011154#http://www.ncbi.nlm.nih.gov/entrez/query.fcgi?cmd=search&db=nucleotide&term=AB011154QACCNS&doptcmdl=GenBank#	23177#http://www.ncbi.nlm.nih.gov/sites/entrez?Db=gene&Cmd=DetailsSearch&Term=23177#	Hs.709257#http://www.ncbi.nlm.nih.gov/UniGene/clust.cgi?ORG=Hs&CID=709257#	12#http://www.ncbi.nih.gov/entrez/query.fcgi?tool=bioconductor&cmd=Retrieve&db=PubMed&list_uids=9628581"9847074"12107410"12168954"12477932"14654843"14702039"15489334"15815621"17194215"17570516"18042621#	-15.27	0	-1.4
TPD52	tumor protein D52	BG389015#http://www.ncbi.nlm.nih.gov/entrez/query.fcgi?cmd=search&db=nucleotide&term=BG389015QACCNS&doptcmdl=GenBank#	7163#http://www.ncbi.nlm.nih.gov/sites/entrez?Db=gene&Cmd=DetailsSearch&Term=7163#	Hs.368433#http://www.ncbi.nlm.nih.gov/UniGene/clust.cgi?ORG=Hs&CID=368433#	25#http://www.ncbi.nih.gov/entrez/query.fcgi?tool=bioconductor&cmd=Retrieve&db=PubMed&list_uids=7796418"8125298"8632896"8812487"9373149"9484778"10942595"11549320"11594751"12477932"12963375"14702039"14996714"15489334"15576473"15986428"16112108"16620967"166	15.24	0	2.96
ID4	inhibitor of DNA binding 4, dominant negative helix-loop-helix protein	AL022726#http://www.ncbi.nlm.nih.gov/entrez/query.fcgi?cmd=search&db=nucleotide&term=AL022726QACCNS&doptcmdl=GenBank#	3400#http://www.ncbi.nlm.nih.gov/sites/entrez?Db=gene&Cmd=DetailsSearch&Term=3400#	Hs.519601#http://www.ncbi.nlm.nih.gov/UniGene/clust.cgi?ORG=Hs&CID=519601#	22#http://www.ncbi.nih.gov/entrez/query.fcgi?tool=bioconductor&cmd=Retrieve&db=PubMed&list_uids=7665172"8759016"9418957"9872455"11136250"11756408"12477932"12969807"14534543"14574404"14633621"15489334"15569977"15723065"15876350"16682435"17474147"17510533"1	-15.23	0	-2.27
MID1	midline 1 (Opitz/BBB syndrome)	NM_000381#http://www.ncbi.nlm.nih.gov/entrez/query.fcgi?cmd=search&db=nucleotide&term=NM_000381QACCNS&doptcmdl=GenBank#	4281#http://www.ncbi.nlm.nih.gov/sites/entrez?Db=gene&Cmd=DetailsSearch&Term=4281#	Hs.27695#http://www.ncbi.nlm.nih.gov/UniGene/clust.cgi?ORG=Hs&CID=27695#	38#http://www.ncbi.nih.gov/entrez/query.fcgi?tool=bioconductor&cmd=Retrieve&db=PubMed&list_uids=7493033"9354791"9425238"9718340"9722948"10077590"10400985"11030761"11331580"11371618"11685209"11806752"12408967"12411602"12477932"12545276"12798296"12833403"15	-15.22	0	-2.13
TMEM87B	transmembrane protein 87B	AA761169#http://www.ncbi.nlm.nih.gov/entrez/query.fcgi?cmd=search&db=nucleotide&term=AA761169QACCNS&doptcmdl=GenBank#	84910#http://www.ncbi.nlm.nih.gov/sites/entrez?Db=gene&Cmd=DetailsSearch&Term=84910#	Hs.656298#http://www.ncbi.nlm.nih.gov/UniGene/clust.cgi?ORG=Hs&CID=656298#	4#http://www.ncbi.nih.gov/entrez/query.fcgi?tool=bioconductor&cmd=Retrieve&db=PubMed&list_uids=12477932"14684825"14702039"16344560#	15.21	0	2.18
TMEM200A	transmembrane protein 200A	AA088177#http://www.ncbi.nlm.nih.gov/entrez/query.fcgi?cmd=search&db=nucleotide&term=AA088177QACCNS&doptcmdl=GenBank#	114801#http://www.ncbi.nlm.nih.gov/sites/entrez?Db=gene&Cmd=DetailsSearch&Term=114801#	Hs.591341#http://www.ncbi.nlm.nih.gov/UniGene/clust.cgi?ORG=Hs&CID=591341#	3#http://www.ncbi.nih.gov/entrez/query.fcgi?tool=bioconductor&cmd=Retrieve&db=PubMed&list_uids=11572484"12477932"15722956#	-15.17	0	-1.41
		AK024680#http://www.ncbi.nlm.nih.gov/entrez/query.fcgi?cmd=search&db=nucleotide&term=AK024680QACCNS&doptcmdl=GenBank#				15.14	0	2.65
ACOX3	acyl-Coenzyme A oxidase 3, pristanoyl	NM_003501#http://www.ncbi.nlm.nih.gov/entrez/query.fcgi?cmd=search&db=nucleotide&term=NM_003501QACCNS&doptcmdl=GenBank#	8310#http://www.ncbi.nlm.nih.gov/sites/entrez?Db=gene&Cmd=DetailsSearch&Term=8310#	Hs.479122#http://www.ncbi.nlm.nih.gov/UniGene/clust.cgi?ORG=Hs&CID=479122#	9#http://www.ncbi.nih.gov/entrez/query.fcgi?tool=bioconductor&cmd=Retrieve&db=PubMed&list_uids=8125298"8387517"9271077"9373149"12477932"15231748"15489334"15599942"16344560#	15.11	0	1.78
ARHGAP29	Rho GTPase activating protein 29	NM_004815#http://www.ncbi.nlm.nih.gov/entrez/query.fcgi?cmd=search&db=nucleotide&term=NM_004815QACCNS&doptcmdl=GenBank#	9411#http://www.ncbi.nlm.nih.gov/sites/entrez?Db=gene&Cmd=DetailsSearch&Term=9411#	Hs.483238#http://www.ncbi.nlm.nih.gov/UniGene/clust.cgi?ORG=Hs&CID=483238#	8#http://www.ncbi.nih.gov/entrez/query.fcgi?tool=bioconductor&cmd=Retrieve&db=PubMed&list_uids=7566098"8889548"9305890"12477932"14749388"15752761"16189514"17488656#	-15.07	0	-1.32
CNTN1	contactin 1	U07820#http://www.ncbi.nlm.nih.gov/entrez/query.fcgi?cmd=search&db=nucleotide&term=U07820QACCNS&doptcmdl=GenBank#	1272#http://www.ncbi.nlm.nih.gov/sites/entrez?Db=gene&Cmd=DetailsSearch&Term=1272#	Hs.143434#http://www.ncbi.nlm.nih.gov/UniGene/clust.cgi?ORG=Hs&CID=143434#	30#http://www.ncbi.nih.gov/entrez/query.fcgi?tool=bioconductor&cmd=Retrieve&db=PubMed&list_uids=1838307"7595520"7628014"7959734"8164510"8586965"9049255"9081628"9335257"9584610"9651216"10103110"10595523"11556889"11567041"12139915"12477932"12700241"14567914	15.06	0	2.06
SIRPA	signal-regulatory protein alpha	AB023430#http://www.ncbi.nlm.nih.gov/entrez/query.fcgi?cmd=search&db=nucleotide&term=AB023430QACCNS&doptcmdl=GenBank#	140885#http://www.ncbi.nlm.nih.gov/sites/entrez?Db=gene&Cmd=DetailsSearch&Term=140885#	Hs.581021 Hs.679042#http://Hs.581021 Hs.679042#	52#http://www.ncbi.nih.gov/entrez/query.fcgi?tool=bioconductor&cmd=Retrieve&db=PubMed&list_uids=8525433"8810330"8943344"9062191"9070220"9271230"9485180"9632768"9712903"9872987"10098842"10469599"10572074"10585853"10660565"10660620"10842184"10962556"1150959	15.05	0	1.53
RDH10	retinol dehydrogenase 10 (all-trans)	NM_172037#http://www.ncbi.nlm.nih.gov/entrez/query.fcgi?cmd=search&db=nucleotide&term=NM_172037QACCNS&doptcmdl=GenBank#	157506#http://www.ncbi.nlm.nih.gov/sites/entrez?Db=gene&Cmd=DetailsSearch&Term=157506#	Hs.244940#http://www.ncbi.nlm.nih.gov/UniGene/clust.cgi?ORG=Hs&CID=244940#	7#http://www.ncbi.nih.gov/entrez/query.fcgi?tool=bioconductor&cmd=Retrieve&db=PubMed&list_uids=12407145"12477932"12975309"14596915"17218779"18502750"19027726#	-15.01	0	-1.96
ARHGAP6	Rho GTPase activating protein 6	NM_001174#http://www.ncbi.nlm.nih.gov/entrez/query.fcgi?cmd=search&db=nucleotide&term=NM_001174QACCNS&doptcmdl=GenBank#	395#http://www.ncbi.nlm.nih.gov/sites/entrez?Db=gene&Cmd=DetailsSearch&Term=395#	Hs.435291#http://www.ncbi.nlm.nih.gov/UniGene/clust.cgi?ORG=Hs&CID=435291#	6#http://www.ncbi.nih.gov/entrez/query.fcgi?tool=bioconductor&cmd=Retrieve&db=PubMed&list_uids=8570618"9417914"10699171"12477932"12673365"18434237#	-15.01	0	-2.43
SYTL2	synaptotagmin-like 2	N21426#http://www.ncbi.nlm.nih.gov/entrez/query.fcgi?cmd=search&db=nucleotide&term=N21426QACCNS&doptcmdl=GenBank#	54843#http://www.ncbi.nlm.nih.gov/sites/entrez?Db=gene&Cmd=DetailsSearch&Term=54843#	Hs.369520#http://www.ncbi.nlm.nih.gov/UniGene/clust.cgi?ORG=Hs&CID=369520#	22#http://www.ncbi.nih.gov/entrez/query.fcgi?tool=bioconductor&cmd=Retrieve&db=PubMed&list_uids=8125298"8976547"9373149"10737800"10865129"10997877"11243866"11327731"11543631"11773082"11980908"12477932"12590134"14702039"15231748"15489334"16303743"17182843"	-15	0	-1.99
MGC33894	transcript expressed during hematopoiesis 2	H27948#http://www.ncbi.nlm.nih.gov/entrez/query.fcgi?cmd=search&db=nucleotide&term=H27948QACCNS&doptcmdl=GenBank#	256302#http://www.ncbi.nlm.nih.gov/sites/entrez?Db=gene&Cmd=DetailsSearch&Term=256302#	Hs.654713#http://www.ncbi.nlm.nih.gov/UniGene/clust.cgi?ORG=Hs&CID=654713#	1#http://www.ncbi.nih.gov/entrez/query.fcgi?tool=bioconductor&cmd=Retrieve&db=PubMed&list_uids=12477932#	-14.98	0	-1.76
TMEM87B	transmembrane protein 87B	AI769794#http://www.ncbi.nlm.nih.gov/entrez/query.fcgi?cmd=search&db=nucleotide&term=AI769794QACCNS&doptcmdl=GenBank#	84910#http://www.ncbi.nlm.nih.gov/sites/entrez?Db=gene&Cmd=DetailsSearch&Term=84910#	Hs.656298#http://www.ncbi.nlm.nih.gov/UniGene/clust.cgi?ORG=Hs&CID=656298#	4#http://www.ncbi.nih.gov/entrez/query.fcgi?tool=bioconductor&cmd=Retrieve&db=PubMed&list_uids=12477932"14684825"14702039"16344560#	14.97	0	1.55
PDE1A	phosphodiesterase 1A, calmodulin-dependent	N53248#http://www.ncbi.nlm.nih.gov/entrez/query.fcgi?cmd=search&db=nucleotide&term=N53248QACCNS&doptcmdl=GenBank#	5136#http://www.ncbi.nlm.nih.gov/sites/entrez?Db=gene&Cmd=DetailsSearch&Term=5136#	Hs.191046 Hs.680373#http://Hs.191046 Hs.680373#	15#http://www.ncbi.nih.gov/entrez/query.fcgi?tool=bioconductor&cmd=Retrieve&db=PubMed&list_uids=8557689"8889548"10405764"11156964"11329013"11342109"11369604"11747989"11991719"12135876"12477932"15272012"15489334"16514069"18043711#	-14.95	0	-1.86
		AI004009#http://www.ncbi.nlm.nih.gov/entrez/query.fcgi?cmd=search&db=nucleotide&term=AI004009QACCNS&doptcmdl=GenBank#				14.89	0	1.57
ACOX3	acyl-Coenzyme A oxidase 3, pristanoyl	BF055171#http://www.ncbi.nlm.nih.gov/entrez/query.fcgi?cmd=search&db=nucleotide&term=BF055171QACCNS&doptcmdl=GenBank#	8310#http://www.ncbi.nlm.nih.gov/sites/entrez?Db=gene&Cmd=DetailsSearch&Term=8310#	Hs.479122#http://www.ncbi.nlm.nih.gov/UniGene/clust.cgi?ORG=Hs&CID=479122#	9#http://www.ncbi.nih.gov/entrez/query.fcgi?tool=bioconductor&cmd=Retrieve&db=PubMed&list_uids=8125298"8387517"9271077"9373149"12477932"15231748"15489334"15599942"16344560#	14.83	0	2.04
C4orf49	chromosome 4 open reading frame 49	AF329088#http://www.ncbi.nlm.nih.gov/entrez/query.fcgi?cmd=search&db=nucleotide&term=AF329088QACCNS&doptcmdl=GenBank#	84709#http://www.ncbi.nlm.nih.gov/sites/entrez?Db=gene&Cmd=DetailsSearch&Term=84709#	Hs.710036#http://www.ncbi.nlm.nih.gov/UniGene/clust.cgi?ORG=Hs&CID=710036#	1#http://www.ncbi.nih.gov/entrez/query.fcgi?tool=bioconductor&cmd=Retrieve&db=PubMed&list_uids=12477932#	-14.83	0	-1.41
SLC4A4	solute carrier family 4, sodium bicarbonate cotransporter, member 4	NM_003759#http://www.ncbi.nlm.nih.gov/entrez/query.fcgi?cmd=search&db=nucleotide&term=NM_003759QACCNS&doptcmdl=GenBank#	8671#http://www.ncbi.nlm.nih.gov/sites/entrez?Db=gene&Cmd=DetailsSearch&Term=8671#	Hs.5462#http://www.ncbi.nlm.nih.gov/UniGene/clust.cgi?ORG=Hs&CID=5462#	42#http://www.ncbi.nih.gov/entrez/query.fcgi?tool=bioconductor&cmd=Retrieve&db=PubMed&list_uids=8358434"9235899"9651366"10069984"10099707"10545938"10600945"10652014"11743927"11744745"12411514"12477932"12534288"12730338"12907161"14559244"14567693"14702039"	-14.75	0	-1.76
EPSTI1	epithelial stromal interaction 1 (breast)	AA633203#http://www.ncbi.nlm.nih.gov/entrez/query.fcgi?cmd=search&db=nucleotide&term=AA633203QACCNS&doptcmdl=GenBank#	94240#http://www.ncbi.nlm.nih.gov/sites/entrez?Db=gene&Cmd=DetailsSearch&Term=94240#	Hs.546467#http://www.ncbi.nlm.nih.gov/UniGene/clust.cgi?ORG=Hs&CID=546467#	3#http://www.ncbi.nih.gov/entrez/query.fcgi?tool=bioconductor&cmd=Retrieve&db=PubMed&list_uids=7566098"11991720"12477932#	-14.75	0	-1.74
MEF2C	myocyte enhancer factor 2C	N22468#http://www.ncbi.nlm.nih.gov/entrez/query.fcgi?cmd=search&db=nucleotide&term=N22468QACCNS&doptcmdl=GenBank#	4208#http://www.ncbi.nlm.nih.gov/sites/entrez?Db=gene&Cmd=DetailsSearch&Term=4208#	Hs.653394#http://www.ncbi.nlm.nih.gov/UniGene/clust.cgi?ORG=Hs&CID=653394#	52#http://www.ncbi.nih.gov/entrez/query.fcgi?tool=bioconductor&cmd=Retrieve&db=PubMed&list_uids=7679508"8455629"8548800"8575763"8575784"8663403"8900141"8948587"9001254"9069290"9384584"9418854"9748305"9753748"9798649"9858528"10082551"10330143"10523670"1073	-14.74	0	-2.14
		BF509371#http://www.ncbi.nlm.nih.gov/entrez/query.fcgi?cmd=search&db=nucleotide&term=BF509371QACCNS&doptcmdl=GenBank#				-14.69	0	-1.71
KLF4	Kruppel-like factor 4 (gut)	BF514079#http://www.ncbi.nlm.nih.gov/entrez/query.fcgi?cmd=search&db=nucleotide&term=BF514079QACCNS&doptcmdl=GenBank#	9314#http://www.ncbi.nlm.nih.gov/sites/entrez?Db=gene&Cmd=DetailsSearch&Term=9314#	Hs.376206#http://www.ncbi.nlm.nih.gov/UniGene/clust.cgi?ORG=Hs&CID=376206#	61#http://www.ncbi.nih.gov/entrez/query.fcgi?tool=bioconductor&cmd=Retrieve&db=PubMed&list_uids=8702718"8889548"8940147"9218496"9422764"9428642"9443972"9651398"10392904"10431239"10556311"10666450"10749849"10802067"11521200"12034813"12087155"12297499"12427	14.68	0	1.78
KIAA0101	KIAA0101	NM_014736#http://www.ncbi.nlm.nih.gov/entrez/query.fcgi?cmd=search&db=nucleotide&term=NM_014736QACCNS&doptcmdl=GenBank#	9768#http://www.ncbi.nlm.nih.gov/sites/entrez?Db=gene&Cmd=DetailsSearch&Term=9768#	Hs.81892#http://www.ncbi.nlm.nih.gov/UniGene/clust.cgi?ORG=Hs&CID=81892#	10#http://www.ncbi.nih.gov/entrez/query.fcgi?tool=bioconductor&cmd=Retrieve&db=PubMed&list_uids=7788527"11313979"12477932"15334068"15489334"15789362"16288740"16646990"18068894"18727915#	-14.67	0	-1.89
KIT	v-kit Hardy-Zuckerman 4 feline sarcoma viral oncogene homolog	NM_000222#http://www.ncbi.nlm.nih.gov/entrez/query.fcgi?cmd=search&db=nucleotide&term=NM_000222QACCNS&doptcmdl=GenBank#	3815#http://www.ncbi.nlm.nih.gov/sites/entrez?Db=gene&Cmd=DetailsSearch&Term=3815#	Hs.479754#http://www.ncbi.nlm.nih.gov/UniGene/clust.cgi?ORG=Hs&CID=479754#	341#http://www.ncbi.nih.gov/entrez/query.fcgi?tool=bioconductor&cmd=Retrieve&db=PubMed&list_uids=1279499"1279971"1370874"1371879"1373482"1375232"1376329"1377810"1381360"1712644"1715789"1717985"1720553"2448137"2474787"3360448"7479840"7505199"7506248"750713	-14.65	0	-2.24
LMCD1	LIM and cysteine-rich domains 1	NM_014583#http://www.ncbi.nlm.nih.gov/entrez/query.fcgi?cmd=search&db=nucleotide&term=NM_014583QACCNS&doptcmdl=GenBank#	29995#http://www.ncbi.nlm.nih.gov/sites/entrez?Db=gene&Cmd=DetailsSearch&Term=29995#	Hs.475353#http://www.ncbi.nlm.nih.gov/UniGene/clust.cgi?ORG=Hs&CID=475353#	4#http://www.ncbi.nih.gov/entrez/query.fcgi?tool=bioconductor&cmd=Retrieve&db=PubMed&list_uids=10662546"12477932"14702039"15489334#	14.61	0	1.35
BHLHE40	basic helix-loop-helix family, member e40	NM_003670#http://www.ncbi.nlm.nih.gov/entrez/query.fcgi?cmd=search&db=nucleotide&term=NM_003670QACCNS&doptcmdl=GenBank#	8553#http://www.ncbi.nlm.nih.gov/sites/entrez?Db=gene&Cmd=DetailsSearch&Term=8553#	Hs.171825#http://www.ncbi.nlm.nih.gov/UniGene/clust.cgi?ORG=Hs&CID=171825#	25#http://www.ncbi.nih.gov/entrez/query.fcgi?tool=bioconductor&cmd=Retrieve&db=PubMed&list_uids=9240428"10449910"11226878"11278694"11668339"11688991"12119049"12297495"12354771"12384505"12397359"12477932"12624110"12754744"15223310"15489334"15560782"1571917	14.6	0	1.6
ZEB2	zinc finger E-box binding homeobox 2	NM_014795#http://www.ncbi.nlm.nih.gov/entrez/query.fcgi?cmd=search&db=nucleotide&term=NM_014795QACCNS&doptcmdl=GenBank#	9839#http://www.ncbi.nlm.nih.gov/sites/entrez?Db=gene&Cmd=DetailsSearch&Term=9839#	Hs.34871#http://www.ncbi.nlm.nih.gov/UniGene/clust.cgi?ORG=Hs&CID=34871#	41#http://www.ncbi.nih.gov/entrez/query.fcgi?tool=bioconductor&cmd=Retrieve&db=PubMed&list_uids=9628581"9853615"10400677"11279515"11430829"11448942"11477103"11592033"11595972"11891681"12149685"12161443"12175509"12451214"12477932"12743038"12743039"12746390	-14.57	0	-1.33
GYPC	glycophorin C (Gerbich blood group)	NM_002101#http://www.ncbi.nlm.nih.gov/entrez/query.fcgi?cmd=search&db=nucleotide&term=NM_002101QACCNS&doptcmdl=GenBank#	2995#http://www.ncbi.nlm.nih.gov/sites/entrez?Db=gene&Cmd=DetailsSearch&Term=2995#	Hs.59138#http://www.ncbi.nlm.nih.gov/UniGene/clust.cgi?ORG=Hs&CID=59138#	30#http://www.ncbi.nih.gov/entrez/query.fcgi?tool=bioconductor&cmd=Retrieve&db=PubMed&list_uids=1413665"1719701"1991173"2349119"2416746"2584223"2776757"2818576"2917976"3544149"3571235"3595602"3606576"3793105"4074499"6712635"7106126"7683929"8219208"9153243	-14.48	0	-1.65
ACAN	aggrecan	NM_013227#http://www.ncbi.nlm.nih.gov/entrez/query.fcgi?cmd=search&db=nucleotide&term=NM_013227QACCNS&doptcmdl=GenBank#	176#http://www.ncbi.nlm.nih.gov/sites/entrez?Db=gene&Cmd=DetailsSearch&Term=176#	Hs.2159 Hs.616395 Hs.711491#http://Hs.2159 Hs.616395 Hs.711491#	55#http://www.ncbi.nih.gov/entrez/query.fcgi?tool=bioconductor&cmd=Retrieve&db=PubMed&list_uids=1326552"1569188"1985970"2789216"7240256"7524681"7574678"7626017"7827755"7998967"8216228"8314595"8611178"8921002"9013976"9654129"9688535"9756610"10400671"109224	-14.47	0	-1.99
TRHDE	thyrotropin-releasing hormone degrading enzyme	NM_013381#http://www.ncbi.nlm.nih.gov/entrez/query.fcgi?cmd=search&db=nucleotide&term=NM_013381QACCNS&doptcmdl=GenBank#	29953#http://www.ncbi.nlm.nih.gov/sites/entrez?Db=gene&Cmd=DetailsSearch&Term=29953#	Hs.199814#http://www.ncbi.nlm.nih.gov/UniGene/clust.cgi?ORG=Hs&CID=199814#	4#http://www.ncbi.nih.gov/entrez/query.fcgi?tool=bioconductor&cmd=Retrieve&db=PubMed&list_uids=10491199"10662590"12477932"12975309#	-14.36	0	-1.58
FBLN5	fibulin 5	NM_006329#http://www.ncbi.nlm.nih.gov/entrez/query.fcgi?cmd=search&db=nucleotide&term=NM_006329QACCNS&doptcmdl=GenBank#	10516#http://www.ncbi.nlm.nih.gov/sites/entrez?Db=gene&Cmd=DetailsSearch&Term=10516#	Hs.332708#http://www.ncbi.nlm.nih.gov/UniGene/clust.cgi?ORG=Hs&CID=332708#	34#http://www.ncbi.nih.gov/entrez/query.fcgi?tool=bioconductor&cmd=Retrieve&db=PubMed&list_uids=10428823"10640802"11549288"11805834"11805835"12111551"12189163"12477932"12618961"12975309"14745449"15269314"15342556"15489334"15528465"16153447"16303743"163445	14.32	0	2.08
NFYB	nuclear transcription factor Y, beta	AI804118#http://www.ncbi.nlm.nih.gov/entrez/query.fcgi?cmd=search&db=nucleotide&term=AI804118QACCNS&doptcmdl=GenBank#	4801#http://www.ncbi.nlm.nih.gov/sites/entrez?Db=gene&Cmd=DetailsSearch&Term=4801#	Hs.84928#http://www.ncbi.nlm.nih.gov/UniGene/clust.cgi?ORG=Hs&CID=84928#	38#http://www.ncbi.nih.gov/entrez/query.fcgi?tool=bioconductor&cmd=Retrieve&db=PubMed&list_uids=1549471"1577736"1774067"7651426"8027044"8051128"9032250"9153318"9388234"9430679"9442396"9612081"9660784"9668064"10075648"10571030"11003667"11022037"11282029"11	-14.31	0	-1.47
GPC4	glypican 4	AF064826#http://www.ncbi.nlm.nih.gov/entrez/query.fcgi?cmd=search&db=nucleotide&term=AF064826QACCNS&doptcmdl=GenBank#	2239#http://www.ncbi.nlm.nih.gov/sites/entrez?Db=gene&Cmd=DetailsSearch&Term=2239#	Hs.58367#http://www.ncbi.nlm.nih.gov/UniGene/clust.cgi?ORG=Hs&CID=58367#	12#http://www.ncbi.nih.gov/entrez/query.fcgi?tool=bioconductor&cmd=Retrieve&db=PubMed&list_uids=7657705"9787072"9931407"10585884"10814714"11066092"11336704"12009023"12477932"12975309"15489334"15772651#	14.22	0	1.52
SH3PXD2A	SH3 and PX domains 2A	W93554#http://www.ncbi.nlm.nih.gov/entrez/query.fcgi?cmd=search&db=nucleotide&term=W93554QACCNS&doptcmdl=GenBank#	9644#http://www.ncbi.nlm.nih.gov/sites/entrez?Db=gene&Cmd=DetailsSearch&Term=9644#	Hs.594708#http://www.ncbi.nlm.nih.gov/UniGene/clust.cgi?ORG=Hs&CID=594708#	9#http://www.ncbi.nih.gov/entrez/query.fcgi?tool=bioconductor&cmd=Retrieve&db=PubMed&list_uids=9455477"9687503"12615925"14702039"15146197"15164054"15710328"15710903"17440933#	14.18	0	1.36
CITED2	Cbp/p300-interacting transactivator, with Glu/Asp-rich carboxy-terminal domain, 2	NM_006079#http://www.ncbi.nlm.nih.gov/entrez/query.fcgi?cmd=search&db=nucleotide&term=NM_006079QACCNS&doptcmdl=GenBank#	10370#http://www.ncbi.nlm.nih.gov/sites/entrez?Db=gene&Cmd=DetailsSearch&Term=10370#	Hs.82071#http://www.ncbi.nlm.nih.gov/UniGene/clust.cgi?ORG=Hs&CID=82071#	19#http://www.ncbi.nih.gov/entrez/query.fcgi?tool=bioconductor&cmd=Retrieve&db=PubMed&list_uids=8901575"9434189"9811838"9887100"10552932"10593900"11744733"12477932"12586840"12960175"14633989"15051727"15489334"16287139"16341674"16675452"17906695"17932483"1	-14.17	0	-1.24
		AI801777#http://www.ncbi.nlm.nih.gov/entrez/query.fcgi?cmd=search&db=nucleotide&term=AI801777QACCNS&doptcmdl=GenBank#				-14.17	0	-1.23
BHLHE40	basic helix-loop-helix family, member e40	BG326045#http://www.ncbi.nlm.nih.gov/entrez/query.fcgi?cmd=search&db=nucleotide&term=BG326045QACCNS&doptcmdl=GenBank#	8553#http://www.ncbi.nlm.nih.gov/sites/entrez?Db=gene&Cmd=DetailsSearch&Term=8553#	Hs.171825#http://www.ncbi.nlm.nih.gov/UniGene/clust.cgi?ORG=Hs&CID=171825#	25#http://www.ncbi.nih.gov/entrez/query.fcgi?tool=bioconductor&cmd=Retrieve&db=PubMed&list_uids=9240428"10449910"11226878"11278694"11668339"11688991"12119049"12297495"12354771"12384505"12397359"12477932"12624110"12754744"15223310"15489334"15560782"1571917	14.16	0	2.23
PDE1C	phosphodiesterase 1C, calmodulin-dependent 70kDa	AI800515#http://www.ncbi.nlm.nih.gov/entrez/query.fcgi?cmd=search&db=nucleotide&term=AI800515QACCNS&doptcmdl=GenBank#	5137#http://www.ncbi.nlm.nih.gov/sites/entrez?Db=gene&Cmd=DetailsSearch&Term=5137#	Hs.655694#http://www.ncbi.nlm.nih.gov/UniGene/clust.cgi?ORG=Hs&CID=655694#	9#http://www.ncbi.nih.gov/entrez/query.fcgi?tool=bioconductor&cmd=Retrieve&db=PubMed&list_uids=8557689"11156964"11369604"11834707"12477932"12853948"14702039"16455054"17726023#	-14.15	0	-1.41
ADAMTS5	ADAM metallopeptidase with thrombospondin type 1 motif, 5	BI254089#http://www.ncbi.nlm.nih.gov/entrez/query.fcgi?cmd=search&db=nucleotide&term=BI254089QACCNS&doptcmdl=GenBank#	11096#http://www.ncbi.nlm.nih.gov/sites/entrez?Db=gene&Cmd=DetailsSearch&Term=11096#	Hs.58324#http://www.ncbi.nlm.nih.gov/UniGene/clust.cgi?ORG=Hs&CID=58324#	34#http://www.ncbi.nih.gov/entrez/query.fcgi?tool=bioconductor&cmd=Retrieve&db=PubMed&list_uids=9688535"10438522"10464288"10830953"11032846"11167130"11231277"11801682"11831030"11854269"11956193"12392761"12477932"14702039"14715656"15489334"15599946"1600375	-14.14	0	-2.54
CXCL12	chemokine (C-X-C motif) ligand 12 (stromal cell-derived factor 1)	NM_000609#http://www.ncbi.nlm.nih.gov/entrez/query.fcgi?cmd=search&db=nucleotide&term=NM_000609QACCNS&doptcmdl=GenBank#	6387#http://www.ncbi.nlm.nih.gov/sites/entrez?Db=gene&Cmd=DetailsSearch&Term=6387#	Hs.522891#http://www.ncbi.nlm.nih.gov/UniGene/clust.cgi?ORG=Hs&CID=522891#	392#http://www.ncbi.nih.gov/entrez/query.fcgi?tool=bioconductor&cmd=Retrieve&db=PubMed&list_uids=7490086"8752280"8752281"8976200"9384579"9558100"9601645"9618518"9653130"9710254"9743377"9744279"9826729"10196252"10198043"10233851"10358157"10430052"10438529"	14.12	0	1.42
AK5	adenylate kinase 5	BG169832#http://www.ncbi.nlm.nih.gov/entrez/query.fcgi?cmd=search&db=nucleotide&term=BG169832QACCNS&doptcmdl=GenBank#	26289#http://www.ncbi.nlm.nih.gov/sites/entrez?Db=gene&Cmd=DetailsSearch&Term=26289#	Hs.559718#http://www.ncbi.nlm.nih.gov/UniGene/clust.cgi?ORG=Hs&CID=559718#	5#http://www.ncbi.nih.gov/entrez/query.fcgi?tool=bioconductor&cmd=Retrieve&db=PubMed&list_uids=10215863"12477932"14702039"15489334"16169070#	-14.12	0	-1.97
KCNK3	potassium channel, subfamily K, member 3	NM_002246#http://www.ncbi.nlm.nih.gov/entrez/query.fcgi?cmd=search&db=nucleotide&term=NM_002246QACCNS&doptcmdl=GenBank#	3777#http://www.ncbi.nlm.nih.gov/sites/entrez?Db=gene&Cmd=DetailsSearch&Term=3777#	Hs.645288#http://www.ncbi.nlm.nih.gov/UniGene/clust.cgi?ORG=Hs&CID=645288#	24#http://www.ncbi.nih.gov/entrez/query.fcgi?tool=bioconductor&cmd=Retrieve&db=PubMed&list_uids=9312005"9721223"10321245"10575216"10748056"11256078"11680614"11803450"11886861"11907168"12003807"12198146"12437930"12837685"15099514"15099524"15197476"15695101	14.08	0	2.52
APBB2	amyloid beta (A4) precursor protein-binding, family B, member 2	BF115739#http://www.ncbi.nlm.nih.gov/entrez/query.fcgi?cmd=search&db=nucleotide&term=BF115739QACCNS&doptcmdl=GenBank#	323#http://www.ncbi.nlm.nih.gov/sites/entrez?Db=gene&Cmd=DetailsSearch&Term=323#	Hs.479602#http://www.ncbi.nlm.nih.gov/UniGene/clust.cgi?ORG=Hs&CID=479602#	12#http://www.ncbi.nih.gov/entrez/query.fcgi?tool=bioconductor&cmd=Retrieve&db=PubMed&list_uids=8855266"8955346"9585438"12089154"12477932"14527950"15489334"15714520"16083851"16344560"17567906"18852029#	14.08	0	1.39
LOC387763	hypothetical protein LOC387763	AW276078#http://www.ncbi.nlm.nih.gov/entrez/query.fcgi?cmd=search&db=nucleotide&term=AW276078QACCNS&doptcmdl=GenBank#	387763#http://www.ncbi.nlm.nih.gov/sites/entrez?Db=gene&Cmd=DetailsSearch&Term=387763#	Hs.714890#http://www.ncbi.nlm.nih.gov/UniGene/clust.cgi?ORG=Hs&CID=714890#	1#http://www.ncbi.nih.gov/entrez/query.fcgi?tool=bioconductor&cmd=Retrieve&db=PubMed&list_uids=12477932#	-14.06	0	-1.52
DLX2	distal-less homeobox 2	NM_004405#http://www.ncbi.nlm.nih.gov/entrez/query.fcgi?cmd=search&db=nucleotide&term=NM_004405QACCNS&doptcmdl=GenBank#	1746#http://www.ncbi.nlm.nih.gov/sites/entrez?Db=gene&Cmd=DetailsSearch&Term=1746#	Hs.419#http://www.ncbi.nlm.nih.gov/UniGene/clust.cgi?ORG=Hs&CID=419#	14#http://www.ncbi.nih.gov/entrez/query.fcgi?tool=bioconductor&cmd=Retrieve&db=PubMed&list_uids=1354641"7590232"7901126"7907794"8812481"9111364"11279128"11675124"12477932"12957859"15489334"15751970"18728693"19018235#	13.97	0	2.04
KIAA1217	KIAA1217	AL157473#http://www.ncbi.nlm.nih.gov/entrez/query.fcgi?cmd=search&db=nucleotide&term=AL157473QACCNS&doptcmdl=GenBank#	56243#http://www.ncbi.nlm.nih.gov/sites/entrez?Db=gene&Cmd=DetailsSearch&Term=56243#	Hs.445885#http://www.ncbi.nlm.nih.gov/UniGene/clust.cgi?ORG=Hs&CID=445885#	4#http://www.ncbi.nih.gov/entrez/query.fcgi?tool=bioconductor&cmd=Retrieve&db=PubMed&list_uids=10574462"12477932"14702039"16189514#	-13.96	0	-2.08
ALDH6A1	aldehyde dehydrogenase 6 family, member A1	AI640855#http://www.ncbi.nlm.nih.gov/entrez/query.fcgi?cmd=search&db=nucleotide&term=AI640855QACCNS&doptcmdl=GenBank#	4329#http://www.ncbi.nlm.nih.gov/sites/entrez?Db=gene&Cmd=DetailsSearch&Term=4329#	Hs.293970#http://www.ncbi.nlm.nih.gov/UniGene/clust.cgi?ORG=Hs&CID=293970#	8#http://www.ncbi.nih.gov/entrez/query.fcgi?tool=bioconductor&cmd=Retrieve&db=PubMed&list_uids=1527093"8125298"9373149"10947204"12477932"14718574"15489334"15909363#	-13.88	0	-1.3
AIF1L	allograft inflammatory factor 1-like	AL136566#http://www.ncbi.nlm.nih.gov/entrez/query.fcgi?cmd=search&db=nucleotide&term=AL136566QACCNS&doptcmdl=GenBank#	83543#http://www.ncbi.nlm.nih.gov/sites/entrez?Db=gene&Cmd=DetailsSearch&Term=83543#	Hs.4944#http://www.ncbi.nlm.nih.gov/UniGene/clust.cgi?ORG=Hs&CID=4944#	12#http://www.ncbi.nih.gov/entrez/query.fcgi?tool=bioconductor&cmd=Retrieve&db=PubMed&list_uids=8889548"11076863"11230166"11256614"12477932"12975309"14702039"15164053"15489334"15489336"16381901"18699778#	-13.88	0	-2.48
DACT1	dapper, antagonist of beta-catenin, homolog 1 (Xenopus laevis)	NM_016651#http://www.ncbi.nlm.nih.gov/entrez/query.fcgi?cmd=search&db=nucleotide&term=NM_016651QACCNS&doptcmdl=GenBank#	51339#http://www.ncbi.nlm.nih.gov/sites/entrez?Db=gene&Cmd=DetailsSearch&Term=51339#	Hs.714204 Hs.718485#http://Hs.714204 Hs.718485#	8#http://www.ncbi.nih.gov/entrez/query.fcgi?tool=bioconductor&cmd=Retrieve&db=PubMed&list_uids=8889548"11970895"12508121"12632086"15146197"15580286"16446366"18936100#	13.84	0	1.4
PCNX	pecanex homolog (Drosophila)	AB018348#http://www.ncbi.nlm.nih.gov/entrez/query.fcgi?cmd=search&db=nucleotide&term=AB018348QACCNS&doptcmdl=GenBank#	22990#http://www.ncbi.nlm.nih.gov/sites/entrez?Db=gene&Cmd=DetailsSearch&Term=22990#	Hs.446559#http://www.ncbi.nlm.nih.gov/UniGene/clust.cgi?ORG=Hs&CID=446559#	9#http://www.ncbi.nih.gov/entrez/query.fcgi?tool=bioconductor&cmd=Retrieve&db=PubMed&list_uids=9244429"9872452"10231032"12168954"12477932"12508121"14702039"15489334"15777640#	13.84	0	1.48
DPYD	dihydropyrimidine dehydrogenase	NM_000110#http://www.ncbi.nlm.nih.gov/entrez/query.fcgi?cmd=search&db=nucleotide&term=NM_000110QACCNS&doptcmdl=GenBank#	1806#http://www.ncbi.nlm.nih.gov/sites/entrez?Db=gene&Cmd=DetailsSearch&Term=1806#	Hs.335034#http://www.ncbi.nlm.nih.gov/UniGene/clust.cgi?ORG=Hs&CID=335034#	91#http://www.ncbi.nih.gov/entrez/query.fcgi?tool=bioconductor&cmd=Retrieve&db=PubMed&list_uids=1512248"1544906"1901022"2319593"2528450"3335642"7713523"8083224"8221682"8892022"9135003"9170156"9266349"9348115"9439663"9464498"10410956"10606257"10923099"1107	-13.79	0	-1.15
DCLK2	doublecortin-like kinase 2	AI523594#http://www.ncbi.nlm.nih.gov/entrez/query.fcgi?cmd=search&db=nucleotide&term=AI523594QACCNS&doptcmdl=GenBank#	166614#http://www.ncbi.nlm.nih.gov/sites/entrez?Db=gene&Cmd=DetailsSearch&Term=166614#	Hs.591683#http://www.ncbi.nlm.nih.gov/UniGene/clust.cgi?ORG=Hs&CID=591683#	4#http://www.ncbi.nih.gov/entrez/query.fcgi?tool=bioconductor&cmd=Retrieve&db=PubMed&list_uids=12477932"15489334"15611072"16344560#	13.78	0	1.68
APBB2	amyloid beta (A4) precursor protein-binding, family B, member 2	AI694303#http://www.ncbi.nlm.nih.gov/entrez/query.fcgi?cmd=search&db=nucleotide&term=AI694303QACCNS&doptcmdl=GenBank#	323#http://www.ncbi.nlm.nih.gov/sites/entrez?Db=gene&Cmd=DetailsSearch&Term=323#	Hs.479602#http://www.ncbi.nlm.nih.gov/UniGene/clust.cgi?ORG=Hs&CID=479602#	12#http://www.ncbi.nih.gov/entrez/query.fcgi?tool=bioconductor&cmd=Retrieve&db=PubMed&list_uids=8855266"8955346"9585438"12089154"12477932"14527950"15489334"15714520"16083851"16344560"17567906"18852029#	13.74	0	1.67
TRERF1	transcriptional regulating factor 1	BF724270#http://www.ncbi.nlm.nih.gov/entrez/query.fcgi?cmd=search&db=nucleotide&term=BF724270QACCNS&doptcmdl=GenBank#	55809#http://www.ncbi.nlm.nih.gov/sites/entrez?Db=gene&Cmd=DetailsSearch&Term=55809#	Hs.485392#http://www.ncbi.nlm.nih.gov/UniGene/clust.cgi?ORG=Hs&CID=485392#	10#http://www.ncbi.nih.gov/entrez/query.fcgi?tool=bioconductor&cmd=Retrieve&db=PubMed&list_uids=9259413"11349124"12101186"12530663"14574404"14702039"15072559"15302935"15899840"17015480#	-13.7	0	-1.64
ITGA6	integrin, alpha 6	NM_000210#http://www.ncbi.nlm.nih.gov/entrez/query.fcgi?cmd=search&db=nucleotide&term=NM_000210QACCNS&doptcmdl=GenBank#	3655#http://www.ncbi.nlm.nih.gov/sites/entrez?Db=gene&Cmd=DetailsSearch&Term=3655#	Hs.133397#http://www.ncbi.nlm.nih.gov/UniGene/clust.cgi?ORG=Hs&CID=133397#	110#http://www.ncbi.nih.gov/entrez/query.fcgi?tool=bioconductor&cmd=Retrieve&db=PubMed&list_uids=1476731"1690718"1693624"1946438"1976638"2070796"2138612"2542022"2649503"2967289"7556090"7583007"7629079"7681434"8163531"8253814"8360143"8496190"8757325"883857	-13.7	0	-1.41
PPL	periplakin	NM_002705#http://www.ncbi.nlm.nih.gov/entrez/query.fcgi?cmd=search&db=nucleotide&term=NM_002705QACCNS&doptcmdl=GenBank#	5493#http://www.ncbi.nlm.nih.gov/sites/entrez?Db=gene&Cmd=DetailsSearch&Term=5493#	Hs.192233#http://www.ncbi.nlm.nih.gov/UniGene/clust.cgi?ORG=Hs&CID=192233#	26#http://www.ncbi.nih.gov/entrez/query.fcgi?tool=bioconductor&cmd=Retrieve&db=PubMed&list_uids=8889548"9412476"9521878"9570964"9628581"10051401"10379702"11062259"11854008"12244133"12366696"12432088"12477932"12810704"12853457"14625392"15033990"15229321"15	-13.69	0	-1.97
SPHK1	sphingosine kinase 1	NM_021972#http://www.ncbi.nlm.nih.gov/entrez/query.fcgi?cmd=search&db=nucleotide&term=NM_021972QACCNS&doptcmdl=GenBank#	8877#http://www.ncbi.nlm.nih.gov/sites/entrez?Db=gene&Cmd=DetailsSearch&Term=8877#	Hs.68061#http://www.ncbi.nlm.nih.gov/UniGene/clust.cgi?ORG=Hs&CID=68061#	72#http://www.ncbi.nih.gov/entrez/query.fcgi?tool=bioconductor&cmd=Retrieve&db=PubMed&list_uids=7698749"8125298"8889549"9373149"9726979"10751414"10802064"10863092"10947957"11777919"11856736"11915350"12077123"12080051"12124383"12393916"12441135"12444147"12	13.66	0	2.21
PRPS1	phosphoribosyl pyrophosphate synthetase 1	NM_002764#http://www.ncbi.nlm.nih.gov/entrez/query.fcgi?cmd=search&db=nucleotide&term=NM_002764QACCNS&doptcmdl=GenBank#	5631#http://www.ncbi.nlm.nih.gov/sites/entrez?Db=gene&Cmd=DetailsSearch&Term=5631#	Hs.56#http://www.ncbi.nlm.nih.gov/UniGene/clust.cgi?ORG=Hs&CID=56#	25#http://www.ncbi.nih.gov/entrez/query.fcgi?tool=bioconductor&cmd=Retrieve&db=PubMed&list_uids=1314091"1650777"1962753"2155397"4328836"7593598"8125298"8253776"8702702"8882866"9366267"9373149"10066814"12477932"12847698"15489334"15943588"15955956"16189514"	13.62	0	1.21
CACHD1	cache domain containing 1	AK024256#http://www.ncbi.nlm.nih.gov/entrez/query.fcgi?cmd=search&db=nucleotide&term=AK024256QACCNS&doptcmdl=GenBank#	57685#http://www.ncbi.nlm.nih.gov/sites/entrez?Db=gene&Cmd=DetailsSearch&Term=57685#	Hs.708156#http://www.ncbi.nlm.nih.gov/UniGene/clust.cgi?ORG=Hs&CID=708156#	4#http://www.ncbi.nih.gov/entrez/query.fcgi?tool=bioconductor&cmd=Retrieve&db=PubMed&list_uids=10997877"12421765"12477932"14702039#	13.59	0	2.51
MAP3K5	mitogen-activated protein kinase kinase kinase 5	D84476#http://www.ncbi.nlm.nih.gov/entrez/query.fcgi?cmd=search&db=nucleotide&term=D84476QACCNS&doptcmdl=GenBank#	4217#http://www.ncbi.nlm.nih.gov/sites/entrez?Db=gene&Cmd=DetailsSearch&Term=4217#	Hs.186486#http://www.ncbi.nlm.nih.gov/UniGene/clust.cgi?ORG=Hs&CID=186486#	103#http://www.ncbi.nih.gov/entrez/query.fcgi?tool=bioconductor&cmd=Retrieve&db=PubMed&list_uids=8940179"8974401"9465908"9564042"9651337"9743501"9774977"9875215"10411906"10523862"10734135"10921914"11003656"11090355"11096076"11154276"11278289"11298454"1132	-13.59	0	-1.5
LOC100128178	similar to hCG2041313	AI761578#http://www.ncbi.nlm.nih.gov/entrez/query.fcgi?cmd=search&db=nucleotide&term=AI761578QACCNS&doptcmdl=GenBank#	100128178#http://www.ncbi.nlm.nih.gov/sites/entrez?Db=gene&Cmd=DetailsSearch&Term=100128178#	Hs.584880#http://www.ncbi.nlm.nih.gov/UniGene/clust.cgi?ORG=Hs&CID=584880#	1#http://www.ncbi.nih.gov/entrez/query.fcgi?tool=bioconductor&cmd=Retrieve&db=PubMed&list_uids=14702039#	13.59	0	1.21
CBFB	core-binding factor, beta subunit	AF294326#http://www.ncbi.nlm.nih.gov/entrez/query.fcgi?cmd=search&db=nucleotide&term=AF294326QACCNS&doptcmdl=GenBank#	865#http://www.ncbi.nlm.nih.gov/sites/entrez?Db=gene&Cmd=DetailsSearch&Term=865#	Hs.460988#http://www.ncbi.nlm.nih.gov/UniGene/clust.cgi?ORG=Hs&CID=460988#	37#http://www.ncbi.nih.gov/entrez/query.fcgi?tool=bioconductor&cmd=Retrieve&db=PubMed&list_uids=7587111"7607682"7622058"8351518"8889548"8889549"9064279"9191054"9264408"9447981"9751710"9751756"10404215"10536006"10856244"10914550"10958941"11276260"12217689"	13.59	0	2.13
MAP3K5	mitogen-activated protein kinase kinase kinase 5	NM_005923#http://www.ncbi.nlm.nih.gov/entrez/query.fcgi?cmd=search&db=nucleotide&term=NM_005923QACCNS&doptcmdl=GenBank#	4217#http://www.ncbi.nlm.nih.gov/sites/entrez?Db=gene&Cmd=DetailsSearch&Term=4217#	Hs.186486#http://www.ncbi.nlm.nih.gov/UniGene/clust.cgi?ORG=Hs&CID=186486#	103#http://www.ncbi.nih.gov/entrez/query.fcgi?tool=bioconductor&cmd=Retrieve&db=PubMed&list_uids=8940179"8974401"9465908"9564042"9651337"9743501"9774977"9875215"10411906"10523862"10734135"10921914"11003656"11090355"11096076"11154276"11278289"11298454"1132	-13.56	0	-1.51
CTHRC1	collagen triple helix repeat containing 1	AA584310#http://www.ncbi.nlm.nih.gov/entrez/query.fcgi?cmd=search&db=nucleotide&term=AA584310QACCNS&doptcmdl=GenBank#	115908#http://www.ncbi.nlm.nih.gov/sites/entrez?Db=gene&Cmd=DetailsSearch&Term=115908#	Hs.405614#http://www.ncbi.nlm.nih.gov/UniGene/clust.cgi?ORG=Hs&CID=405614#	7#http://www.ncbi.nih.gov/entrez/query.fcgi?tool=bioconductor&cmd=Retrieve&db=PubMed&list_uids=12477932"12975309"15340161"15489334"15618538"16778098"18467647#	13.55	0	1.83
FHL1	four and a half LIM domains 1	AF063002#http://www.ncbi.nlm.nih.gov/entrez/query.fcgi?cmd=search&db=nucleotide&term=AF063002QACCNS&doptcmdl=GenBank#	2273#http://www.ncbi.nlm.nih.gov/sites/entrez?Db=gene&Cmd=DetailsSearch&Term=2273#	Hs.435369#http://www.ncbi.nlm.nih.gov/UniGene/clust.cgi?ORG=Hs&CID=435369#	33#http://www.ncbi.nih.gov/entrez/query.fcgi?tool=bioconductor&cmd=Retrieve&db=PubMed&list_uids=7626119"8125298"8753811"9373149"9714789"9929984"10049693"10352231"10480922"10524257"11400158"12432079"12477932"12665801"12917103"14702039"14999091"15489334"156	-13.53	0	-1.62
ABCA1	ATP-binding cassette, sub-family A (ABC1), member 1	NM_005502#http://www.ncbi.nlm.nih.gov/entrez/query.fcgi?cmd=search&db=nucleotide&term=NM_005502QACCNS&doptcmdl=GenBank#	19#http://www.ncbi.nlm.nih.gov/sites/entrez?Db=gene&Cmd=DetailsSearch&Term=19#	Hs.429294#http://www.ncbi.nlm.nih.gov/UniGene/clust.cgi?ORG=Hs&CID=429294#	296#http://www.ncbi.nih.gov/entrez/query.fcgi?tool=bioconductor&cmd=Retrieve&db=PubMed&list_uids=7766993"8088782"9006906"9731541"10092505"10431236"10431237"10431238"10525055"10533863"10535983"10706591"10799318"10884428"10938021"10970803"11086027"11162594"	13.48	0	2.26
ID4	inhibitor of DNA binding 4, dominant negative helix-loop-helix protein	AW157094#http://www.ncbi.nlm.nih.gov/entrez/query.fcgi?cmd=search&db=nucleotide&term=AW157094QACCNS&doptcmdl=GenBank#	3400#http://www.ncbi.nlm.nih.gov/sites/entrez?Db=gene&Cmd=DetailsSearch&Term=3400#	Hs.519601#http://www.ncbi.nlm.nih.gov/UniGene/clust.cgi?ORG=Hs&CID=519601#	22#http://www.ncbi.nih.gov/entrez/query.fcgi?tool=bioconductor&cmd=Retrieve&db=PubMed&list_uids=7665172"8759016"9418957"9872455"11136250"11756408"12477932"12969807"14534543"14574404"14633621"15489334"15569977"15723065"15876350"16682435"17474147"17510533"1	-13.48	0	-1.78
FBXL14	F-box and leucine-rich repeat protein 14	BF001666#http://www.ncbi.nlm.nih.gov/entrez/query.fcgi?cmd=search&db=nucleotide&term=BF001666QACCNS&doptcmdl=GenBank#	144699#http://www.ncbi.nlm.nih.gov/sites/entrez?Db=gene&Cmd=DetailsSearch&Term=144699#	Hs.367956#http://www.ncbi.nlm.nih.gov/UniGene/clust.cgi?ORG=Hs&CID=367956#	3#http://www.ncbi.nih.gov/entrez/query.fcgi?tool=bioconductor&cmd=Retrieve&db=PubMed&list_uids=12477932"15489334"15520277#	-13.43	0	-1.64
LOX	lysyl oxidase	NM_002317#http://www.ncbi.nlm.nih.gov/entrez/query.fcgi?cmd=search&db=nucleotide&term=NM_002317QACCNS&doptcmdl=GenBank#	4015#http://www.ncbi.nlm.nih.gov/sites/entrez?Db=gene&Cmd=DetailsSearch&Term=4015#	Hs.102267#http://www.ncbi.nlm.nih.gov/UniGene/clust.cgi?ORG=Hs&CID=102267#	52#http://www.ncbi.nih.gov/entrez/query.fcgi?tool=bioconductor&cmd=Retrieve&db=PubMed&list_uids=1352776"1357535"1683640"1685472"2863189"2874833"3120785"6127904"6144680"6147899"6912069"7706256"7902322"8082810"8100215"8442432"8636146"9111998"10391127"116423	13.4	0	1.39
PDGFRA	platelet-derived growth factor receptor, alpha polypeptide	NM_006206#http://www.ncbi.nlm.nih.gov/entrez/query.fcgi?cmd=search&db=nucleotide&term=NM_006206QACCNS&doptcmdl=GenBank#	5156#http://www.ncbi.nlm.nih.gov/sites/entrez?Db=gene&Cmd=DetailsSearch&Term=5156#	Hs.74615#http://www.ncbi.nlm.nih.gov/UniGene/clust.cgi?ORG=Hs&CID=74615#	152#http://www.ncbi.nih.gov/entrez/query.fcgi?tool=bioconductor&cmd=Retrieve&db=PubMed&list_uids=1711435"1847074"2161888"2531695"2536956"2542288"2544881"7519254"7523122"7535778"7665222"7896447"8188664"8261442"8486649"8586421"8617789"8647858"8702949"877413	-13.39	0	-1.29
ID1	inhibitor of DNA binding 1, dominant negative helix-loop-helix protein	D13889#http://www.ncbi.nlm.nih.gov/entrez/query.fcgi?cmd=search&db=nucleotide&term=D13889QACCNS&doptcmdl=GenBank#	3397#http://www.ncbi.nlm.nih.gov/sites/entrez?Db=gene&Cmd=DetailsSearch&Term=3397#	Hs.504609#http://www.ncbi.nlm.nih.gov/UniGene/clust.cgi?ORG=Hs&CID=504609#	104#http://www.ncbi.nih.gov/entrez/query.fcgi?tool=bioconductor&cmd=Retrieve&db=PubMed&list_uids=7637581"8086456"8294468"8380166"8586447"9070860"9235903"9242638"9528857"9584154"10022839"10419887"11085505"11234019"11591653"11729207"11756408"11780052"118966	13.38	0	1.96
ARL4C	ADP-ribosylation factor-like 4C	BG435404#http://www.ncbi.nlm.nih.gov/entrez/query.fcgi?cmd=search&db=nucleotide&term=BG435404QACCNS&doptcmdl=GenBank#	10123#http://www.ncbi.nlm.nih.gov/sites/entrez?Db=gene&Cmd=DetailsSearch&Term=10123#	Hs.111554 Hs.718874#http://Hs.111554 Hs.718874#	6#http://www.ncbi.nih.gov/entrez/query.fcgi?tool=bioconductor&cmd=Retrieve&db=PubMed&list_uids=10462049"12477932"15147902"15489334"16713569"17398095#	-13.34	0	-1.31
TXNRD1	thioredoxin reductase 1	NM_003330#http://www.ncbi.nlm.nih.gov/entrez/query.fcgi?cmd=search&db=nucleotide&term=NM_003330QACCNS&doptcmdl=GenBank#	7296#http://www.ncbi.nlm.nih.gov/sites/entrez?Db=gene&Cmd=DetailsSearch&Term=7296#	Hs.708065#http://www.ncbi.nlm.nih.gov/UniGene/clust.cgi?ORG=Hs&CID=708065#	58#http://www.ncbi.nih.gov/entrez/query.fcgi?tool=bioconductor&cmd=Retrieve&db=PubMed&list_uids=2064786"7589432"8554614"8577704"8650234"8921404"8999974"9177183"9207062"9671710"9774665"10383413"10432307"10786696"11375392"11410332"11737861"11782468"11953436	-13.28	0	-1.16
		AL117454#http://www.ncbi.nlm.nih.gov/entrez/query.fcgi?cmd=search&db=nucleotide&term=AL117454QACCNS&doptcmdl=GenBank#				13.26	0	1.92
NRP2	neuropilin 2	AF022859#http://www.ncbi.nlm.nih.gov/entrez/query.fcgi?cmd=search&db=nucleotide&term=AF022859QACCNS&doptcmdl=GenBank#	8828#http://www.ncbi.nlm.nih.gov/sites/entrez?Db=gene&Cmd=DetailsSearch&Term=8828#	Hs.471200#http://www.ncbi.nlm.nih.gov/UniGene/clust.cgi?ORG=Hs&CID=471200#	42#http://www.ncbi.nih.gov/entrez/query.fcgi?tool=bioconductor&cmd=Retrieve&db=PubMed&list_uids=9288754"9331348"9856463"9872925"9883722"10196546"10329017"10520995"10748121"10891538"11112349"11278319"11394892"11677062"11756651"11815985"12210066"12412174"12	13.25	0	2.33
DCBLD1	discoidin, CUB and LCCL domain containing 1	N22751#http://www.ncbi.nlm.nih.gov/entrez/query.fcgi?cmd=search&db=nucleotide&term=N22751QACCNS&doptcmdl=GenBank#	285761#http://www.ncbi.nlm.nih.gov/sites/entrez?Db=gene&Cmd=DetailsSearch&Term=285761#	Hs.658304#http://www.ncbi.nlm.nih.gov/UniGene/clust.cgi?ORG=Hs&CID=658304#	4#http://www.ncbi.nih.gov/entrez/query.fcgi?tool=bioconductor&cmd=Retrieve&db=PubMed&list_uids=12477932"14574404"14702039"15489334#	13.24	0	1.08
LTBP1	latent transforming growth factor beta binding protein 1	NM_000627#http://www.ncbi.nlm.nih.gov/entrez/query.fcgi?cmd=search&db=nucleotide&term=NM_000627QACCNS&doptcmdl=GenBank#	4052#http://www.ncbi.nlm.nih.gov/sites/entrez?Db=gene&Cmd=DetailsSearch&Term=4052#	Hs.713533#http://www.ncbi.nlm.nih.gov/UniGene/clust.cgi?ORG=Hs&CID=713533#	30#http://www.ncbi.nih.gov/entrez/query.fcgi?tool=bioconductor&cmd=Retrieve&db=PubMed&list_uids=2350783"8287682"8537398"8617200"8756760"9060478"9274625"10646116"10743502"10930463"11104663"12358597"12429738"12477932"12962157"14626352"15041717"15215809"1556	13.23	0	1.28
GADD45B	growth arrest and DNA-damage-inducible, beta	AF078077#http://www.ncbi.nlm.nih.gov/entrez/query.fcgi?cmd=search&db=nucleotide&term=AF078077QACCNS&doptcmdl=GenBank#	4616#http://www.ncbi.nlm.nih.gov/sites/entrez?Db=gene&Cmd=DetailsSearch&Term=4616#	Hs.110571#http://www.ncbi.nlm.nih.gov/UniGene/clust.cgi?ORG=Hs&CID=110571#	33#http://www.ncbi.nih.gov/entrez/query.fcgi?tool=bioconductor&cmd=Retrieve&db=PubMed&list_uids=1899477"8700517"9151207"9827804"10101024"10773677"10828065"10872826"10973963"11078829"11498536"12124778"12162804"12477932"12716909"12759252"12855571"14630914"1	13.2	0	1.08
NFYB	nuclear transcription factor Y, beta	AU151875#http://www.ncbi.nlm.nih.gov/entrez/query.fcgi?cmd=search&db=nucleotide&term=AU151875QACCNS&doptcmdl=GenBank#	4801#http://www.ncbi.nlm.nih.gov/sites/entrez?Db=gene&Cmd=DetailsSearch&Term=4801#	Hs.84928#http://www.ncbi.nlm.nih.gov/UniGene/clust.cgi?ORG=Hs&CID=84928#	38#http://www.ncbi.nih.gov/entrez/query.fcgi?tool=bioconductor&cmd=Retrieve&db=PubMed&list_uids=1549471"1577736"1774067"7651426"8027044"8051128"9032250"9153318"9388234"9430679"9442396"9612081"9660784"9668064"10075648"10571030"11003667"11022037"11282029"11	-13.19	0	-1.63
UBE2J1	ubiquitin-conjugating enzyme E2, J1 (UBC6 homolog, yeast)	NM_016021#http://www.ncbi.nlm.nih.gov/entrez/query.fcgi?cmd=search&db=nucleotide&term=NM_016021QACCNS&doptcmdl=GenBank#	51465#http://www.ncbi.nlm.nih.gov/sites/entrez?Db=gene&Cmd=DetailsSearch&Term=51465#	Hs.163776#http://www.ncbi.nlm.nih.gov/UniGene/clust.cgi?ORG=Hs&CID=163776#	12#http://www.ncbi.nih.gov/entrez/query.fcgi?tool=bioconductor&cmd=Retrieve&db=PubMed&list_uids=8125298"9373149"10708578"10810093"11042152"11439185"12082160"12477932"14574404"15489334"15861135"16720581#	13.17	0	1.16
AK5	adenylate kinase 5	NM_012093#http://www.ncbi.nlm.nih.gov/entrez/query.fcgi?cmd=search&db=nucleotide&term=NM_012093QACCNS&doptcmdl=GenBank#	26289#http://www.ncbi.nlm.nih.gov/sites/entrez?Db=gene&Cmd=DetailsSearch&Term=26289#	Hs.559718#http://www.ncbi.nlm.nih.gov/UniGene/clust.cgi?ORG=Hs&CID=559718#	5#http://www.ncbi.nih.gov/entrez/query.fcgi?tool=bioconductor&cmd=Retrieve&db=PubMed&list_uids=10215863"12477932"14702039"15489334"16169070#	-13.17	0	-2.04
MGC16121	hypothetical protein MGC16121	AV728999#http://www.ncbi.nlm.nih.gov/entrez/query.fcgi?cmd=search&db=nucleotide&term=AV728999QACCNS&doptcmdl=GenBank#	84848#http://www.ncbi.nlm.nih.gov/sites/entrez?Db=gene&Cmd=DetailsSearch&Term=84848#	Hs.416379 Hs.656866#http://Hs.416379 Hs.656866#	2#http://www.ncbi.nih.gov/entrez/query.fcgi?tool=bioconductor&cmd=Retrieve&db=PubMed&list_uids=12477932"15146197#	-13.16	0	-2
ZMIZ1	zinc finger, MIZ-type containing 1	AF070622#http://www.ncbi.nlm.nih.gov/entrez/query.fcgi?cmd=search&db=nucleotide&term=AF070622QACCNS&doptcmdl=GenBank#	57178#http://www.ncbi.nlm.nih.gov/sites/entrez?Db=gene&Cmd=DetailsSearch&Term=57178#	Hs.193118#http://www.ncbi.nlm.nih.gov/UniGene/clust.cgi?ORG=Hs&CID=193118#	14#http://www.ncbi.nih.gov/entrez/query.fcgi?tool=bioconductor&cmd=Retrieve&db=PubMed&list_uids=8619474"8889548"9110174"10574462"10737800"12421765"12477932"14609956"14702039"16777850"17512505"17584785"17967885"18007576#	13.15	0	1.05
CDC42EP3	CDC42 effector protein (Rho GTPase binding) 3	AI754416#http://www.ncbi.nlm.nih.gov/entrez/query.fcgi?cmd=search&db=nucleotide&term=AI754416QACCNS&doptcmdl=GenBank#	10602#http://www.ncbi.nlm.nih.gov/sites/entrez?Db=gene&Cmd=DetailsSearch&Term=10602#	Hs.369574#http://www.ncbi.nlm.nih.gov/UniGene/clust.cgi?ORG=Hs&CID=369574#	17#http://www.ncbi.nih.gov/entrez/query.fcgi?tool=bioconductor&cmd=Retrieve&db=PubMed&list_uids=9535835"10490598"11035016"11076863"11230166"11256614"11584266"12477932"14702039"15345747"15489334"15489336"15815621"16169070"16189514"16381901"17081983#	-13.15	0	-1.3
GALNT10	UDP-N-acetyl-alpha-D-galactosamine:polypeptide N-acetylgalactosaminyltransferase 10 (GalNAc-T10)	NM_017540#http://www.ncbi.nlm.nih.gov/entrez/query.fcgi?cmd=search&db=nucleotide&term=NM_017540QACCNS&doptcmdl=GenBank#	55568#http://www.ncbi.nlm.nih.gov/sites/entrez?Db=gene&Cmd=DetailsSearch&Term=55568#	Hs.651323 Hs.655011#http://Hs.651323 Hs.655011#	6#http://www.ncbi.nih.gov/entrez/query.fcgi?tool=bioconductor&cmd=Retrieve&db=PubMed&list_uids=11278534"12417297"12477932"14702039"15489334"18562306#	13.14	0	1.2
FAM84B	family with sequence similarity 84, member B	AL039862#http://www.ncbi.nlm.nih.gov/entrez/query.fcgi?cmd=search&db=nucleotide&term=AL039862QACCNS&doptcmdl=GenBank#	157638#http://www.ncbi.nlm.nih.gov/sites/entrez?Db=gene&Cmd=DetailsSearch&Term=157638#	Hs.124951#http://www.ncbi.nlm.nih.gov/UniGene/clust.cgi?ORG=Hs&CID=124951#	4#http://www.ncbi.nih.gov/entrez/query.fcgi?tool=bioconductor&cmd=Retrieve&db=PubMed&list_uids=12477722"12477932"15489334"16490593#	13.11	0	2.52
FHL1	four and a half LIM domains 1	AF220153#http://www.ncbi.nlm.nih.gov/entrez/query.fcgi?cmd=search&db=nucleotide&term=AF220153QACCNS&doptcmdl=GenBank#	2273#http://www.ncbi.nlm.nih.gov/sites/entrez?Db=gene&Cmd=DetailsSearch&Term=2273#	Hs.435369#http://www.ncbi.nlm.nih.gov/UniGene/clust.cgi?ORG=Hs&CID=435369#	33#http://www.ncbi.nih.gov/entrez/query.fcgi?tool=bioconductor&cmd=Retrieve&db=PubMed&list_uids=7626119"8125298"8753811"9373149"9714789"9929984"10049693"10352231"10480922"10524257"11400158"12432079"12477932"12665801"12917103"14702039"14999091"15489334"156	-13.1	0	-1.6
PTGER4	prostaglandin E receptor 4 (subtype EP4)	AA897516#http://www.ncbi.nlm.nih.gov/entrez/query.fcgi?cmd=search&db=nucleotide&term=AA897516QACCNS&doptcmdl=GenBank#	5734#http://www.ncbi.nlm.nih.gov/sites/entrez?Db=gene&Cmd=DetailsSearch&Term=5734#	Hs.199248#http://www.ncbi.nlm.nih.gov/UniGene/clust.cgi?ORG=Hs&CID=199248#	57#http://www.ncbi.nih.gov/entrez/query.fcgi?tool=bioconductor&cmd=Retrieve&db=PubMed&list_uids=7759114"8078484"8163486"8250933"8661119"8855294"8862514"9214685"10880739"11093764"11344234"11423555"11470276"11597569"11706038"11782353"11876748"11948128"11951	-13.09	0	-1.24
MAMDC2	MAM domain containing 2	AI862120#http://www.ncbi.nlm.nih.gov/entrez/query.fcgi?cmd=search&db=nucleotide&term=AI862120QACCNS&doptcmdl=GenBank#	256691#http://www.ncbi.nlm.nih.gov/sites/entrez?Db=gene&Cmd=DetailsSearch&Term=256691#	Hs.547172#http://www.ncbi.nlm.nih.gov/UniGene/clust.cgi?ORG=Hs&CID=547172#	7#http://www.ncbi.nih.gov/entrez/query.fcgi?tool=bioconductor&cmd=Retrieve&db=PubMed&list_uids=11076863"11256614"12477932"15164053"15489334"15489336"16381901#	13.06	0	3.64
KSR1	kinase suppressor of ras 1	AI090141#http://www.ncbi.nlm.nih.gov/entrez/query.fcgi?cmd=search&db=nucleotide&term=AI090141QACCNS&doptcmdl=GenBank#	8844#http://www.ncbi.nlm.nih.gov/sites/entrez?Db=gene&Cmd=DetailsSearch&Term=8844#	Hs.133534#http://www.ncbi.nlm.nih.gov/UniGene/clust.cgi?ORG=Hs&CID=133534#	14#http://www.ncbi.nih.gov/entrez/query.fcgi?tool=bioconductor&cmd=Retrieve&db=PubMed&list_uids=8521512"10764733"12007434"12477932"14724641"15489334"15520853"15899786"16625196"16732322"17081983"18332145"18426801"18719367#	13.06	0	1.46
NFIB	nuclear factor I/B	BG478428#http://www.ncbi.nlm.nih.gov/entrez/query.fcgi?cmd=search&db=nucleotide&term=BG478428QACCNS&doptcmdl=GenBank#	4781#http://www.ncbi.nlm.nih.gov/sites/entrez?Db=gene&Cmd=DetailsSearch&Term=4781#	Hs.644095#http://www.ncbi.nlm.nih.gov/UniGene/clust.cgi?ORG=Hs&CID=644095#	12#http://www.ncbi.nih.gov/entrez/query.fcgi?tool=bioconductor&cmd=Retrieve&db=PubMed&list_uids=7590749"9099724"9484777"12477932"12624117"12639247"14702039"15489334"16344560"17511965"18029348"18663748#	-13.03	0	-1.22
TPD52	tumor protein D52	AA524023#http://www.ncbi.nlm.nih.gov/entrez/query.fcgi?cmd=search&db=nucleotide&term=AA524023QACCNS&doptcmdl=GenBank#	7163#http://www.ncbi.nlm.nih.gov/sites/entrez?Db=gene&Cmd=DetailsSearch&Term=7163#	Hs.368433#http://www.ncbi.nlm.nih.gov/UniGene/clust.cgi?ORG=Hs&CID=368433#	25#http://www.ncbi.nih.gov/entrez/query.fcgi?tool=bioconductor&cmd=Retrieve&db=PubMed&list_uids=7796418"8125298"8632896"8812487"9373149"9484778"10942595"11549320"11594751"12477932"12963375"14702039"14996714"15489334"15576473"15986428"16112108"16620967"166	13.03	0	2.79
LOX	lysyl oxidase	BE503425#http://www.ncbi.nlm.nih.gov/entrez/query.fcgi?cmd=search&db=nucleotide&term=BE503425QACCNS&doptcmdl=GenBank#	4015#http://www.ncbi.nlm.nih.gov/sites/entrez?Db=gene&Cmd=DetailsSearch&Term=4015#	Hs.102267#http://www.ncbi.nlm.nih.gov/UniGene/clust.cgi?ORG=Hs&CID=102267#	52#http://www.ncbi.nih.gov/entrez/query.fcgi?tool=bioconductor&cmd=Retrieve&db=PubMed&list_uids=1352776"1357535"1683640"1685472"2863189"2874833"3120785"6127904"6144680"6147899"6912069"7706256"7902322"8082810"8100215"8442432"8636146"9111998"10391127"116423	12.99	0	1.99
PDE5A	phosphodiesterase 5A, cGMP-specific	BF221547#http://www.ncbi.nlm.nih.gov/entrez/query.fcgi?cmd=search&db=nucleotide&term=BF221547QACCNS&doptcmdl=GenBank#	8654#http://www.ncbi.nlm.nih.gov/sites/entrez?Db=gene&Cmd=DetailsSearch&Term=8654#	Hs.587281 Hs.647971#http://Hs.587281 Hs.647971#	43#http://www.ncbi.nih.gov/entrez/query.fcgi?tool=bioconductor&cmd=Retrieve&db=PubMed&list_uids=2168396"8889548"9115850"9642111"9714779"9716380"10393044"10411650"10679249"10679255"10859452"11076863"11162575"11230166"11358813"11602184"11896473"12359732"124	-12.99	0	-1.71
CITED2	Cbp/p300-interacting transactivator, with Glu/Asp-rich carboxy-terminal domain, 2	AF109161#http://www.ncbi.nlm.nih.gov/entrez/query.fcgi?cmd=search&db=nucleotide&term=AF109161QACCNS&doptcmdl=GenBank#	10370#http://www.ncbi.nlm.nih.gov/sites/entrez?Db=gene&Cmd=DetailsSearch&Term=10370#	Hs.82071#http://www.ncbi.nlm.nih.gov/UniGene/clust.cgi?ORG=Hs&CID=82071#	19#http://www.ncbi.nih.gov/entrez/query.fcgi?tool=bioconductor&cmd=Retrieve&db=PubMed&list_uids=8901575"9434189"9811838"9887100"10552932"10593900"11744733"12477932"12586840"12960175"14633989"15051727"15489334"16287139"16341674"16675452"17906695"17932483"1	-12.97	0	-1.21
KCTD11	potassium channel tetramerisation domain containing 11	AI859242#http://www.ncbi.nlm.nih.gov/entrez/query.fcgi?cmd=search&db=nucleotide&term=AI859242QACCNS&doptcmdl=GenBank#	147040#http://www.ncbi.nlm.nih.gov/sites/entrez?Db=gene&Cmd=DetailsSearch&Term=147040#	Hs.592112#http://www.ncbi.nlm.nih.gov/UniGene/clust.cgi?ORG=Hs&CID=592112#	5#http://www.ncbi.nih.gov/entrez/query.fcgi?tool=bioconductor&cmd=Retrieve&db=PubMed&list_uids=12186855"12477932"14702039"15249678"15489334#	12.97	0	1.9
PLEK2	pleckstrin 2	NM_016445#http://www.ncbi.nlm.nih.gov/entrez/query.fcgi?cmd=search&db=nucleotide&term=NM_016445QACCNS&doptcmdl=GenBank#	26499#http://www.ncbi.nlm.nih.gov/sites/entrez?Db=gene&Cmd=DetailsSearch&Term=26499#	Hs.170473#http://www.ncbi.nlm.nih.gov/UniGene/clust.cgi?ORG=Hs&CID=170473#	10#http://www.ncbi.nih.gov/entrez/query.fcgi?tool=bioconductor&cmd=Retrieve&db=PubMed&list_uids=8889549"10419454"10548495"11911883"12477932"15489334"15865208"17008542"17658464"18029348#	12.9	0	2.09
FHL1	four and a half LIM domains 1	AF098518#http://www.ncbi.nlm.nih.gov/entrez/query.fcgi?cmd=search&db=nucleotide&term=AF098518QACCNS&doptcmdl=GenBank#	2273#http://www.ncbi.nlm.nih.gov/sites/entrez?Db=gene&Cmd=DetailsSearch&Term=2273#	Hs.435369#http://www.ncbi.nlm.nih.gov/UniGene/clust.cgi?ORG=Hs&CID=435369#	33#http://www.ncbi.nih.gov/entrez/query.fcgi?tool=bioconductor&cmd=Retrieve&db=PubMed&list_uids=7626119"8125298"8753811"9373149"9714789"9929984"10049693"10352231"10480922"10524257"11400158"12432079"12477932"12665801"12917103"14702039"14999091"15489334"156	-12.9	0	-1.61
DUSP2	dual specificity phosphatase 2	NM_004418#http://www.ncbi.nlm.nih.gov/entrez/query.fcgi?cmd=search&db=nucleotide&term=NM_004418QACCNS&doptcmdl=GenBank#	1844#http://www.ncbi.nlm.nih.gov/sites/entrez?Db=gene&Cmd=DetailsSearch&Term=1844#	Hs.1183#http://www.ncbi.nlm.nih.gov/UniGene/clust.cgi?ORG=Hs&CID=1183#	16#http://www.ncbi.nih.gov/entrez/query.fcgi?tool=bioconductor&cmd=Retrieve&db=PubMed&list_uids=7535770"7590752"7681221"7806236"8107850"12477932"12575935"12673251"12826159"14680939"15489334"16288922"17471234"17827388"18178562"18600034#	12.85	0	1.74
FGD4	FYVE, RhoGEF and PH domain containing 4	AI277617#http://www.ncbi.nlm.nih.gov/entrez/query.fcgi?cmd=search&db=nucleotide&term=AI277617QACCNS&doptcmdl=GenBank#	121512#http://www.ncbi.nlm.nih.gov/sites/entrez?Db=gene&Cmd=DetailsSearch&Term=121512#	Hs.117835#http://www.ncbi.nlm.nih.gov/UniGene/clust.cgi?ORG=Hs&CID=117835#	9#http://www.ncbi.nih.gov/entrez/query.fcgi?tool=bioconductor&cmd=Retrieve&db=PubMed&list_uids=9668039"11429692"11527409"12477932"14702039"15133042"15744041"17564959"17564972#	-12.83	0	-2.48
DDX20	DEAD (Asp-Glu-Ala-Asp) box polypeptide 20	AF106019#http://www.ncbi.nlm.nih.gov/entrez/query.fcgi?cmd=search&db=nucleotide&term=AF106019QACCNS&doptcmdl=GenBank#	11218#http://www.ncbi.nlm.nih.gov/sites/entrez?Db=gene&Cmd=DetailsSearch&Term=11218#	Hs.591405#http://www.ncbi.nlm.nih.gov/UniGene/clust.cgi?ORG=Hs&CID=591405#	29#http://www.ncbi.nih.gov/entrez/query.fcgi?tool=bioconductor&cmd=Retrieve&db=PubMed&list_uids=8619474"9110174"10383418"10531003"10601333"10725331"10942426"11149922"11509230"11713266"11714716"11748230"11914277"12007404"12065586"12095920"12477932"12668731	-12.83	0	-1.03
FOXS1	forkhead box S1	AL160175#http://www.ncbi.nlm.nih.gov/entrez/query.fcgi?cmd=search&db=nucleotide&term=AL160175QACCNS&doptcmdl=GenBank#	2307#http://www.ncbi.nlm.nih.gov/sites/entrez?Db=gene&Cmd=DetailsSearch&Term=2307#	Hs.516971#http://www.ncbi.nlm.nih.gov/UniGene/clust.cgi?ORG=Hs&CID=516971#	6#http://www.ncbi.nih.gov/entrez/query.fcgi?tool=bioconductor&cmd=Retrieve&db=PubMed&list_uids=9325056"11780052"12477932"15489334"16189514"17062144#	12.81	0	1.77
NFIB	nuclear factor I/B	T90642#http://www.ncbi.nlm.nih.gov/entrez/query.fcgi?cmd=search&db=nucleotide&term=T90642QACCNS&doptcmdl=GenBank#	4781#http://www.ncbi.nlm.nih.gov/sites/entrez?Db=gene&Cmd=DetailsSearch&Term=4781#	Hs.644095#http://www.ncbi.nlm.nih.gov/UniGene/clust.cgi?ORG=Hs&CID=644095#	12#http://www.ncbi.nih.gov/entrez/query.fcgi?tool=bioconductor&cmd=Retrieve&db=PubMed&list_uids=7590749"9099724"9484777"12477932"12624117"12639247"14702039"15489334"16344560"17511965"18029348"18663748#	-12.8	0	-1.76
DAB2	disabled homolog 2, mitogen-responsive phosphoprotein (Drosophila)	N21202#http://www.ncbi.nlm.nih.gov/entrez/query.fcgi?cmd=search&db=nucleotide&term=N21202QACCNS&doptcmdl=GenBank#	1601#http://www.ncbi.nlm.nih.gov/sites/entrez?Db=gene&Cmd=DetailsSearch&Term=1601#	Hs.481980#http://www.ncbi.nlm.nih.gov/UniGene/clust.cgi?ORG=Hs&CID=481980#	45#http://www.ncbi.nih.gov/entrez/query.fcgi?tool=bioconductor&cmd=Retrieve&db=PubMed&list_uids=8314147"8660969"8889548"9569023"9620555"10340382"10542228"10769163"11039902"11161789"11247302"11371563"11387212"11812785"11906161"11927540"11967127"12473651"12	-12.78	0	-1.01
GULP1	GULP, engulfment adaptor PTB domain containing 1	AF200715#http://www.ncbi.nlm.nih.gov/entrez/query.fcgi?cmd=search&db=nucleotide&term=AF200715QACCNS&doptcmdl=GenBank#	51454#http://www.ncbi.nlm.nih.gov/sites/entrez?Db=gene&Cmd=DetailsSearch&Term=51454#	Hs.470887 Hs.712910#http://Hs.470887 Hs.712910#	8#http://www.ncbi.nih.gov/entrez/query.fcgi?tool=bioconductor&cmd=Retrieve&db=PubMed&list_uids=10574763"10574771"11729193"12477932"14702039"15203218"15749123"18230608#	-12.74	0	-1.12
SNAP25	synaptosomal-associated protein, 25kDa	NM_003081#http://www.ncbi.nlm.nih.gov/entrez/query.fcgi?cmd=search&db=nucleotide&term=NM_003081QACCNS&doptcmdl=GenBank#	6616#http://www.ncbi.nlm.nih.gov/sites/entrez?Db=gene&Cmd=DetailsSearch&Term=6616#	Hs.167317#http://www.ncbi.nlm.nih.gov/UniGene/clust.cgi?ORG=Hs&CID=167317#	108#http://www.ncbi.nih.gov/entrez/query.fcgi?tool=bioconductor&cmd=Retrieve&db=PubMed&list_uids=7553862"7622514"7768895"7961655"8056350"8112622"8125298"8661740"8663154"8692999"8760387"8999968"9030619"9168999"9325254"9349529"9373149"9395480"9452464"955663	-12.71	0	-1.98
IGFBP3	insulin-like growth factor binding protein 3	M31159#http://www.ncbi.nlm.nih.gov/entrez/query.fcgi?cmd=search&db=nucleotide&term=M31159QACCNS&doptcmdl=GenBank#	3486#http://www.ncbi.nlm.nih.gov/sites/entrez?Db=gene&Cmd=DetailsSearch&Term=3486#	Hs.450230#http://www.ncbi.nlm.nih.gov/UniGene/clust.cgi?ORG=Hs&CID=450230#	300#http://www.ncbi.nih.gov/entrez/query.fcgi?tool=bioconductor&cmd=Retrieve&db=PubMed&list_uids=1280211"1293182"1373120"1383255"1695633"1697583"2464130"7508771"7523391"7538844"7566179"8550744"8675597"8708531"8843739"8964576"9252371"9275067"9337997"938955	12.69	0	1.07
KAL1	Kallmann syndrome 1 sequence	NM_000216#http://www.ncbi.nlm.nih.gov/entrez/query.fcgi?cmd=search&db=nucleotide&term=NM_000216QACCNS&doptcmdl=GenBank#	3730#http://www.ncbi.nlm.nih.gov/sites/entrez?Db=gene&Cmd=DetailsSearch&Term=3730#	Hs.521869#http://www.ncbi.nlm.nih.gov/UniGene/clust.cgi?ORG=Hs&CID=521869#	35#http://www.ncbi.nih.gov/entrez/query.fcgi?tool=bioconductor&cmd=Retrieve&db=PubMed&list_uids=1302031"1303284"1913827"1922361"1977309"7590336"8504298"8832397"8842728"8989261"9589672"9713559"10591208"11297579"11463336"12050219"12627230"15001591"15004876"	12.66	0	3.86
NFIB	nuclear factor I/B	BC001283#http://www.ncbi.nlm.nih.gov/entrez/query.fcgi?cmd=search&db=nucleotide&term=BC001283QACCNS&doptcmdl=GenBank#	4781#http://www.ncbi.nlm.nih.gov/sites/entrez?Db=gene&Cmd=DetailsSearch&Term=4781#	Hs.644095#http://www.ncbi.nlm.nih.gov/UniGene/clust.cgi?ORG=Hs&CID=644095#	12#http://www.ncbi.nih.gov/entrez/query.fcgi?tool=bioconductor&cmd=Retrieve&db=PubMed&list_uids=7590749"9099724"9484777"12477932"12624117"12639247"14702039"15489334"16344560"17511965"18029348"18663748#	-12.64	0	-1.33
TMEFF2	transmembrane protein with EGF-like and two follistatin-like domains 2	AB017269#http://www.ncbi.nlm.nih.gov/entrez/query.fcgi?cmd=search&db=nucleotide&term=AB017269QACCNS&doptcmdl=GenBank#	23671#http://www.ncbi.nlm.nih.gov/sites/entrez?Db=gene&Cmd=DetailsSearch&Term=23671#	Hs.144513#http://www.ncbi.nlm.nih.gov/UniGene/clust.cgi?ORG=Hs&CID=144513#	27#http://www.ncbi.nih.gov/entrez/query.fcgi?tool=bioconductor&cmd=Retrieve&db=PubMed&list_uids=8125298"9373149"10600548"10903839"10987305"11120884"11668495"12384516"12460892"12477932"12729735"12975309"14702039"15068392"15340161"15489334"15815621"15824739	-12.64	0	-3.08
SPSB1	splA/ryanodine receptor domain and SOCS box containing 1	NM_025106#http://www.ncbi.nlm.nih.gov/entrez/query.fcgi?cmd=search&db=nucleotide&term=NM_025106QACCNS&doptcmdl=GenBank#	80176#http://www.ncbi.nlm.nih.gov/sites/entrez?Db=gene&Cmd=DetailsSearch&Term=80176#	Hs.705454 Hs.8261#http://Hs.705454 Hs.8261#	12#http://www.ncbi.nih.gov/entrez/query.fcgi?tool=bioconductor&cmd=Retrieve&db=PubMed&list_uids=8125298"8619474"9110174"9373149"12076535"12477932"14702039"15489334"15713673"16344560"16498413"16710414#	12.63	0	2.19
MGC16121	hypothetical protein MGC16121	AA234096#http://www.ncbi.nlm.nih.gov/entrez/query.fcgi?cmd=search&db=nucleotide&term=AA234096QACCNS&doptcmdl=GenBank#	84848#http://www.ncbi.nlm.nih.gov/sites/entrez?Db=gene&Cmd=DetailsSearch&Term=84848#	Hs.416379 Hs.656866#http://Hs.416379 Hs.656866#	2#http://www.ncbi.nih.gov/entrez/query.fcgi?tool=bioconductor&cmd=Retrieve&db=PubMed&list_uids=12477932"15146197#	-12.62	0	-1.61
KCTD20	potassium channel tetramerisation domain containing 20	AV707142#http://www.ncbi.nlm.nih.gov/entrez/query.fcgi?cmd=search&db=nucleotide&term=AV707142QACCNS&doptcmdl=GenBank#	222658#http://www.ncbi.nlm.nih.gov/sites/entrez?Db=gene&Cmd=DetailsSearch&Term=222658#	Hs.188757#http://www.ncbi.nlm.nih.gov/UniGene/clust.cgi?ORG=Hs&CID=188757#	4#http://www.ncbi.nih.gov/entrez/query.fcgi?tool=bioconductor&cmd=Retrieve&db=PubMed&list_uids=12477932"14574404"14676191"15489334#	-12.62	0	-1.09
KLF5	Kruppel-like factor 5 (intestinal)	AB030824#http://www.ncbi.nlm.nih.gov/entrez/query.fcgi?cmd=search&db=nucleotide&term=AB030824QACCNS&doptcmdl=GenBank#	688#http://www.ncbi.nlm.nih.gov/sites/entrez?Db=gene&Cmd=DetailsSearch&Term=688#	Hs.508234#http://www.ncbi.nlm.nih.gov/UniGene/clust.cgi?ORG=Hs&CID=508234#	48#http://www.ncbi.nih.gov/entrez/query.fcgi?tool=bioconductor&cmd=Retrieve&db=PubMed&list_uids=8479902"9089417"9973612"10572182"11076828"11152667"12087155"12101409"12113473"12242654"12477932"12576331"12661032"12682370"12901861"14573617"14587307"14612398"	-12.61	0	-1.81
AHR	aryl hydrocarbon receptor	NM_001621#http://www.ncbi.nlm.nih.gov/entrez/query.fcgi?cmd=search&db=nucleotide&term=NM_001621QACCNS&doptcmdl=GenBank#	196#http://www.ncbi.nlm.nih.gov/sites/entrez?Db=gene&Cmd=DetailsSearch&Term=196#	Hs.171189#http://www.ncbi.nlm.nih.gov/UniGene/clust.cgi?ORG=Hs&CID=171189#	170#http://www.ncbi.nih.gov/entrez/query.fcgi?tool=bioconductor&cmd=Retrieve&db=PubMed&list_uids=7488247"7515333"7550366"7566098"7628454"7716743"7883760"7961644"7961671"8074712"8125016"8246913"8384309"8393992"8794892"9079689"9083006"9111057"9170146"944660	-12.56	0	-1.02
UBE2J1	ubiquitin-conjugating enzyme E2, J1 (UBC6 homolog, yeast)	AF151039#http://www.ncbi.nlm.nih.gov/entrez/query.fcgi?cmd=search&db=nucleotide&term=AF151039QACCNS&doptcmdl=GenBank#	51465#http://www.ncbi.nlm.nih.gov/sites/entrez?Db=gene&Cmd=DetailsSearch&Term=51465#	Hs.163776#http://www.ncbi.nlm.nih.gov/UniGene/clust.cgi?ORG=Hs&CID=163776#	12#http://www.ncbi.nih.gov/entrez/query.fcgi?tool=bioconductor&cmd=Retrieve&db=PubMed&list_uids=8125298"9373149"10708578"10810093"11042152"11439185"12082160"12477932"14574404"15489334"15861135"16720581#	12.55	0	1.54
EMP1	epithelial membrane protein 1	NM_001423#http://www.ncbi.nlm.nih.gov/entrez/query.fcgi?cmd=search&db=nucleotide&term=NM_001423QACCNS&doptcmdl=GenBank#	2012#http://www.ncbi.nlm.nih.gov/sites/entrez?Db=gene&Cmd=DetailsSearch&Term=2012#	Hs.707901#http://www.ncbi.nlm.nih.gov/UniGene/clust.cgi?ORG=Hs&CID=707901#	12#http://www.ncbi.nih.gov/entrez/query.fcgi?tool=bioconductor&cmd=Retrieve&db=PubMed&list_uids=7499420"8683158"8884260"8996089"9066625"9126480"10331954"12451984"12477932"12632483"15489334"16087880#	-12.53	0	-1.77
SOX4	SRY (sex determining region Y)-box 4	BG528420#http://www.ncbi.nlm.nih.gov/entrez/query.fcgi?cmd=search&db=nucleotide&term=BG528420QACCNS&doptcmdl=GenBank#	6659#http://www.ncbi.nlm.nih.gov/sites/entrez?Db=gene&Cmd=DetailsSearch&Term=6659#	Hs.643910#http://www.ncbi.nlm.nih.gov/UniGene/clust.cgi?ORG=Hs&CID=643910#	30#http://www.ncbi.nih.gov/entrez/query.fcgi?tool=bioconductor&cmd=Retrieve&db=PubMed&list_uids=1614875"7706298"8268656"8404853"8530483"9730625"10381369"10729834"10867006"11071752"11127205"11498591"12100890"12125983"12194848"12216117"12477932"14574404"153	12.5	0	1.58
GULP1	GULP, engulfment adaptor PTB domain containing 1	NM_016315#http://www.ncbi.nlm.nih.gov/entrez/query.fcgi?cmd=search&db=nucleotide&term=NM_016315QACCNS&doptcmdl=GenBank#	51454#http://www.ncbi.nlm.nih.gov/sites/entrez?Db=gene&Cmd=DetailsSearch&Term=51454#	Hs.470887 Hs.712910#http://Hs.470887 Hs.712910#	8#http://www.ncbi.nih.gov/entrez/query.fcgi?tool=bioconductor&cmd=Retrieve&db=PubMed&list_uids=10574763"10574771"11729193"12477932"14702039"15203218"15749123"18230608#	-12.5	0	-1.38
CHSY3	chondroitin sulfate synthase 3	AI076484#http://www.ncbi.nlm.nih.gov/entrez/query.fcgi?cmd=search&db=nucleotide&term=AI076484QACCNS&doptcmdl=GenBank#	337876#http://www.ncbi.nlm.nih.gov/sites/entrez?Db=gene&Cmd=DetailsSearch&Term=337876#	Hs.213137#http://www.ncbi.nlm.nih.gov/UniGene/clust.cgi?ORG=Hs&CID=213137#	4#http://www.ncbi.nih.gov/entrez/query.fcgi?tool=bioconductor&cmd=Retrieve&db=PubMed&list_uids=12477932"12907687"17081983"17253960#	12.49	0	1.75
RGS2	regulator of G-protein signaling 2, 24kDa	NM_002923#http://www.ncbi.nlm.nih.gov/entrez/query.fcgi?cmd=search&db=nucleotide&term=NM_002923QACCNS&doptcmdl=GenBank#	5997#http://www.ncbi.nlm.nih.gov/sites/entrez?Db=gene&Cmd=DetailsSearch&Term=5997#	Hs.78944#http://www.ncbi.nlm.nih.gov/UniGene/clust.cgi?ORG=Hs&CID=78944#	68#http://www.ncbi.nih.gov/entrez/query.fcgi?tool=bioconductor&cmd=Retrieve&db=PubMed&list_uids=1702972"7643615"8179820"8602223"8673468"9079700"9174164"9405622"9794454"10072511"10747990"10760272"10791963"10982407"11063746"11278586"11330340"12176127"123565	12.49	0	1.5
HMGB2	high-mobility group box 2	BC000903#http://www.ncbi.nlm.nih.gov/entrez/query.fcgi?cmd=search&db=nucleotide&term=BC000903QACCNS&doptcmdl=GenBank#	3148#http://www.ncbi.nlm.nih.gov/sites/entrez?Db=gene&Cmd=DetailsSearch&Term=3148#	Hs.434953#http://www.ncbi.nlm.nih.gov/UniGene/clust.cgi?ORG=Hs&CID=434953#	33#http://www.ncbi.nih.gov/entrez/query.fcgi?tool=bioconductor&cmd=Retrieve&db=PubMed&list_uids=1475204"1551873"1754403"3697355"7720710"7797075"8339930"8824816"8889548"9600082"9636147"9671457"9722660"10490593"11099378"11748232"11909973"12062430"12477932"1	-12.49	0	-1.17
GALNT10	UDP-N-acetyl-alpha-D-galactosamine:polypeptide N-acetylgalactosaminyltransferase 10 (GalNAc-T10)	BE906572#http://www.ncbi.nlm.nih.gov/entrez/query.fcgi?cmd=search&db=nucleotide&term=BE906572QACCNS&doptcmdl=GenBank#	55568#http://www.ncbi.nlm.nih.gov/sites/entrez?Db=gene&Cmd=DetailsSearch&Term=55568#	Hs.651323 Hs.655011#http://Hs.651323 Hs.655011#	6#http://www.ncbi.nih.gov/entrez/query.fcgi?tool=bioconductor&cmd=Retrieve&db=PubMed&list_uids=11278534"12417297"12477932"14702039"15489334"18562306#	12.48	0	1.15
SUCNR1	succinate receptor 1	AF348078#http://www.ncbi.nlm.nih.gov/entrez/query.fcgi?cmd=search&db=nucleotide&term=AF348078QACCNS&doptcmdl=GenBank#	56670#http://www.ncbi.nlm.nih.gov/sites/entrez?Db=gene&Cmd=DetailsSearch&Term=56670#	Hs.279575#http://www.ncbi.nlm.nih.gov/UniGene/clust.cgi?ORG=Hs&CID=279575#	5#http://www.ncbi.nih.gov/entrez/query.fcgi?tool=bioconductor&cmd=Retrieve&db=PubMed&list_uids=11273702"12477932"15141213"15489334"17192395#	-12.47	0	-1.77
C9orf30	chromosome 9 open reading frame 30	BQ014020#http://www.ncbi.nlm.nih.gov/entrez/query.fcgi?cmd=search&db=nucleotide&term=BQ014020QACCNS&doptcmdl=GenBank#	91283#http://www.ncbi.nlm.nih.gov/sites/entrez?Db=gene&Cmd=DetailsSearch&Term=91283#	Hs.530272#http://www.ncbi.nlm.nih.gov/UniGene/clust.cgi?ORG=Hs&CID=530272#	3#http://www.ncbi.nih.gov/entrez/query.fcgi?tool=bioconductor&cmd=Retrieve&db=PubMed&list_uids=12477932"14702039"15334068#	12.47	0	1.21
NRP2	neuropilin 2	N90777#http://www.ncbi.nlm.nih.gov/entrez/query.fcgi?cmd=search&db=nucleotide&term=N90777QACCNS&doptcmdl=GenBank#	8828#http://www.ncbi.nlm.nih.gov/sites/entrez?Db=gene&Cmd=DetailsSearch&Term=8828#	Hs.471200#http://www.ncbi.nlm.nih.gov/UniGene/clust.cgi?ORG=Hs&CID=471200#	42#http://www.ncbi.nih.gov/entrez/query.fcgi?tool=bioconductor&cmd=Retrieve&db=PubMed&list_uids=9288754"9331348"9856463"9872925"9883722"10196546"10329017"10520995"10748121"10891538"11112349"11278319"11394892"11677062"11756651"11815985"12210066"12412174"12	12.45	0	2.63
SAMD3	sterile alpha motif domain containing 3	AI129628#http://www.ncbi.nlm.nih.gov/entrez/query.fcgi?cmd=search&db=nucleotide&term=AI129628QACCNS&doptcmdl=GenBank#	154075#http://www.ncbi.nlm.nih.gov/sites/entrez?Db=gene&Cmd=DetailsSearch&Term=154075#	Hs.440508#http://www.ncbi.nlm.nih.gov/UniGene/clust.cgi?ORG=Hs&CID=440508#	5#http://www.ncbi.nih.gov/entrez/query.fcgi?tool=bioconductor&cmd=Retrieve&db=PubMed&list_uids=12477932"14702039"16189514"16344560"18391951#	-12.45	0	-1.82
TCEAL7	transcription elongation factor A (SII)-like 7	BF591534#http://www.ncbi.nlm.nih.gov/entrez/query.fcgi?cmd=search&db=nucleotide&term=BF591534QACCNS&doptcmdl=GenBank#	56849#http://www.ncbi.nlm.nih.gov/sites/entrez?Db=gene&Cmd=DetailsSearch&Term=56849#	Hs.21861#http://www.ncbi.nlm.nih.gov/UniGene/clust.cgi?ORG=Hs&CID=21861#	6#http://www.ncbi.nih.gov/entrez/query.fcgi?tool=bioconductor&cmd=Retrieve&db=PubMed&list_uids=12477932"14702039"15489334"15772651"15870691"18806825#	-12.45	0	-1.12
RAPGEF5	Rap guanine nucleotide exchange factor (GEF) 5	NM_012294#http://www.ncbi.nlm.nih.gov/entrez/query.fcgi?cmd=search&db=nucleotide&term=NM_012294QACCNS&doptcmdl=GenBank#	9771#http://www.ncbi.nlm.nih.gov/sites/entrez?Db=gene&Cmd=DetailsSearch&Term=9771#	Hs.174768 Hs.713217#http://Hs.174768 Hs.713217#	10#http://www.ncbi.nih.gov/entrez/query.fcgi?tool=bioconductor&cmd=Retrieve&db=PubMed&list_uids=9039502"10486569"10777494"10934204"12477932"12690205"15342556"15489334"15856025"17903292#	-12.44	0	-1.58
C18orf1	chromosome 18 open reading frame 1	NM_004338#http://www.ncbi.nlm.nih.gov/entrez/query.fcgi?cmd=search&db=nucleotide&term=NM_004338QACCNS&doptcmdl=GenBank#	753#http://www.ncbi.nlm.nih.gov/sites/entrez?Db=gene&Cmd=DetailsSearch&Term=753#	Hs.149363#http://www.ncbi.nlm.nih.gov/UniGene/clust.cgi?ORG=Hs&CID=149363#	8#http://www.ncbi.nih.gov/entrez/query.fcgi?tool=bioconductor&cmd=Retrieve&db=PubMed&list_uids=7566098"9129712"9399696"9479497"12477932"14702039"15489334"16344560#	12.43	0	2.18
RGS5	regulator of G-protein signaling 5	AI183997#http://www.ncbi.nlm.nih.gov/entrez/query.fcgi?cmd=search&db=nucleotide&term=AI183997QACCNS&doptcmdl=GenBank#	8490#http://www.ncbi.nlm.nih.gov/sites/entrez?Db=gene&Cmd=DetailsSearch&Term=8490#	Hs.24950#http://www.ncbi.nlm.nih.gov/UniGene/clust.cgi?ORG=Hs&CID=24950#	24#http://www.ncbi.nih.gov/entrez/query.fcgi?tool=bioconductor&cmd=Retrieve&db=PubMed&list_uids=9079700"9747037"10471929"11009569"11076863"11230166"11253162"12477932"14755443"15459006"15489334"15489336"15670159"16293795"16344560"16381901"16710414"17100651	-12.42	0	-1.48
DAB2	disabled homolog 2, mitogen-responsive phosphoprotein (Drosophila)	AF188298#http://www.ncbi.nlm.nih.gov/entrez/query.fcgi?cmd=search&db=nucleotide&term=AF188298QACCNS&doptcmdl=GenBank#	1601#http://www.ncbi.nlm.nih.gov/sites/entrez?Db=gene&Cmd=DetailsSearch&Term=1601#	Hs.481980#http://www.ncbi.nlm.nih.gov/UniGene/clust.cgi?ORG=Hs&CID=481980#	45#http://www.ncbi.nih.gov/entrez/query.fcgi?tool=bioconductor&cmd=Retrieve&db=PubMed&list_uids=8314147"8660969"8889548"9569023"9620555"10340382"10542228"10769163"11039902"11161789"11247302"11371563"11387212"11812785"11906161"11927540"11967127"12473651"12	-12.41	0	-1.03
CNTN1	contactin 1	AI091445#http://www.ncbi.nlm.nih.gov/entrez/query.fcgi?cmd=search&db=nucleotide&term=AI091445QACCNS&doptcmdl=GenBank#	1272#http://www.ncbi.nlm.nih.gov/sites/entrez?Db=gene&Cmd=DetailsSearch&Term=1272#	Hs.143434#http://www.ncbi.nlm.nih.gov/UniGene/clust.cgi?ORG=Hs&CID=143434#	30#http://www.ncbi.nih.gov/entrez/query.fcgi?tool=bioconductor&cmd=Retrieve&db=PubMed&list_uids=1838307"7595520"7628014"7959734"8164510"8586965"9049255"9081628"9335257"9584610"9651216"10103110"10595523"11556889"11567041"12139915"12477932"12700241"14567914	12.39	0	1.17
UBE2J1	ubiquitin-conjugating enzyme E2, J1 (UBC6 homolog, yeast)	AL562528#http://www.ncbi.nlm.nih.gov/entrez/query.fcgi?cmd=search&db=nucleotide&term=AL562528QACCNS&doptcmdl=GenBank#	51465#http://www.ncbi.nlm.nih.gov/sites/entrez?Db=gene&Cmd=DetailsSearch&Term=51465#	Hs.163776#http://www.ncbi.nlm.nih.gov/UniGene/clust.cgi?ORG=Hs&CID=163776#	12#http://www.ncbi.nih.gov/entrez/query.fcgi?tool=bioconductor&cmd=Retrieve&db=PubMed&list_uids=8125298"9373149"10708578"10810093"11042152"11439185"12082160"12477932"14574404"15489334"15861135"16720581#	12.38	0	1.23
PDE1A	phosphodiesterase 1A, calmodulin-dependent	NM_005019#http://www.ncbi.nlm.nih.gov/entrez/query.fcgi?cmd=search&db=nucleotide&term=NM_005019QACCNS&doptcmdl=GenBank#	5136#http://www.ncbi.nlm.nih.gov/sites/entrez?Db=gene&Cmd=DetailsSearch&Term=5136#	Hs.191046 Hs.680373#http://Hs.191046 Hs.680373#	15#http://www.ncbi.nih.gov/entrez/query.fcgi?tool=bioconductor&cmd=Retrieve&db=PubMed&list_uids=8557689"8889548"10405764"11156964"11329013"11342109"11369604"11747989"11991719"12135876"12477932"15272012"15489334"16514069"18043711#	-12.36	0	-2.49
SOX4	SRY (sex determining region Y)-box 4	NM_003107#http://www.ncbi.nlm.nih.gov/entrez/query.fcgi?cmd=search&db=nucleotide&term=NM_003107QACCNS&doptcmdl=GenBank#	6659#http://www.ncbi.nlm.nih.gov/sites/entrez?Db=gene&Cmd=DetailsSearch&Term=6659#	Hs.643910#http://www.ncbi.nlm.nih.gov/UniGene/clust.cgi?ORG=Hs&CID=643910#	30#http://www.ncbi.nih.gov/entrez/query.fcgi?tool=bioconductor&cmd=Retrieve&db=PubMed&list_uids=1614875"7706298"8268656"8404853"8530483"9730625"10381369"10729834"10867006"11071752"11127205"11498591"12100890"12125983"12194848"12216117"12477932"14574404"153	12.34	0	1.3
FLJ14213	protor-2	BC008922#http://www.ncbi.nlm.nih.gov/entrez/query.fcgi?cmd=search&db=nucleotide&term=BC008922QACCNS&doptcmdl=GenBank#	79899#http://www.ncbi.nlm.nih.gov/sites/entrez?Db=gene&Cmd=DetailsSearch&Term=79899#	Hs.19987#http://www.ncbi.nlm.nih.gov/UniGene/clust.cgi?ORG=Hs&CID=19987#	3#http://www.ncbi.nih.gov/entrez/query.fcgi?tool=bioconductor&cmd=Retrieve&db=PubMed&list_uids=12477932"14702039"17461779#	12.31	0	2.1
FHL1	four and a half LIM domains 1	U29538#http://www.ncbi.nlm.nih.gov/entrez/query.fcgi?cmd=search&db=nucleotide&term=U29538QACCNS&doptcmdl=GenBank#	2273#http://www.ncbi.nlm.nih.gov/sites/entrez?Db=gene&Cmd=DetailsSearch&Term=2273#	Hs.435369#http://www.ncbi.nlm.nih.gov/UniGene/clust.cgi?ORG=Hs&CID=435369#	33#http://www.ncbi.nih.gov/entrez/query.fcgi?tool=bioconductor&cmd=Retrieve&db=PubMed&list_uids=7626119"8125298"8753811"9373149"9714789"9929984"10049693"10352231"10480922"10524257"11400158"12432079"12477932"12665801"12917103"14702039"14999091"15489334"156	-12.31	0	-1.71
STC1	stanniocalcin 1	AW003173#http://www.ncbi.nlm.nih.gov/entrez/query.fcgi?cmd=search&db=nucleotide&term=AW003173QACCNS&doptcmdl=GenBank#	6781#http://www.ncbi.nlm.nih.gov/sites/entrez?Db=gene&Cmd=DetailsSearch&Term=6781#	Hs.25590#http://www.ncbi.nlm.nih.gov/UniGene/clust.cgi?ORG=Hs&CID=25590#	33#http://www.ncbi.nih.gov/entrez/query.fcgi?tool=bioconductor&cmd=Retrieve&db=PubMed&list_uids=1458489"7489828"7892193"8700837"9480753"9708804"9794484"10725397"10947959"11861508"12223480"12406069"12477932"12663264"14500721"14503913"15062564"15131261"1514	12.29	0	1.86
SOX4	SRY (sex determining region Y)-box 4	AL136179#http://www.ncbi.nlm.nih.gov/entrez/query.fcgi?cmd=search&db=nucleotide&term=AL136179QACCNS&doptcmdl=GenBank#	6659#http://www.ncbi.nlm.nih.gov/sites/entrez?Db=gene&Cmd=DetailsSearch&Term=6659#	Hs.643910#http://www.ncbi.nlm.nih.gov/UniGene/clust.cgi?ORG=Hs&CID=643910#	30#http://www.ncbi.nih.gov/entrez/query.fcgi?tool=bioconductor&cmd=Retrieve&db=PubMed&list_uids=1614875"7706298"8268656"8404853"8530483"9730625"10381369"10729834"10867006"11071752"11127205"11498591"12100890"12125983"12194848"12216117"12477932"14574404"153	12.25	0	1.15
ACAN	aggrecan	X17406#http://www.ncbi.nlm.nih.gov/entrez/query.fcgi?cmd=search&db=nucleotide&term=X17406QACCNS&doptcmdl=GenBank#	176#http://www.ncbi.nlm.nih.gov/sites/entrez?Db=gene&Cmd=DetailsSearch&Term=176#	Hs.2159 Hs.616395 Hs.711491#http://Hs.2159 Hs.616395 Hs.711491#	55#http://www.ncbi.nih.gov/entrez/query.fcgi?tool=bioconductor&cmd=Retrieve&db=PubMed&list_uids=1326552"1569188"1985970"2789216"7240256"7524681"7574678"7626017"7827755"7998967"8216228"8314595"8611178"8921002"9013976"9654129"9688535"9756610"10400671"109224	-12.25	0	-2.02
C1orf183	chromosome 1 open reading frame 183	AW149270#http://www.ncbi.nlm.nih.gov/entrez/query.fcgi?cmd=search&db=nucleotide&term=AW149270QACCNS&doptcmdl=GenBank#	55924#http://www.ncbi.nlm.nih.gov/sites/entrez?Db=gene&Cmd=DetailsSearch&Term=55924#	Hs.193406 Hs.657857#http://Hs.193406 Hs.657857#	3#http://www.ncbi.nih.gov/entrez/query.fcgi?tool=bioconductor&cmd=Retrieve&db=PubMed&list_uids=12477932"14702039"19047128#	-12.25	0	-1.94
CYBRD1	cytochrome b reductase 1	AL136693#http://www.ncbi.nlm.nih.gov/entrez/query.fcgi?cmd=search&db=nucleotide&term=AL136693QACCNS&doptcmdl=GenBank#	79901#http://www.ncbi.nlm.nih.gov/sites/entrez?Db=gene&Cmd=DetailsSearch&Term=79901#	Hs.715531#http://www.ncbi.nlm.nih.gov/UniGene/clust.cgi?ORG=Hs&CID=715531#	14#http://www.ncbi.nih.gov/entrez/query.fcgi?tool=bioconductor&cmd=Retrieve&db=PubMed&list_uids=8125298"9373149"11230166"11230685"12477932"12949720"14499595"15338274"16344560"17068337"17975119"18092813"18194661"18492824#	-12.24	0	-1.05
RUNX1	runt-related transcription factor 1	D43968#http://www.ncbi.nlm.nih.gov/entrez/query.fcgi?cmd=search&db=nucleotide&term=D43968QACCNS&doptcmdl=GenBank#	861#http://www.ncbi.nlm.nih.gov/sites/entrez?Db=gene&Cmd=DetailsSearch&Term=861#	Hs.149261 Hs.612648#http://Hs.149261 Hs.612648#	241#http://www.ncbi.nih.gov/entrez/query.fcgi?tool=bioconductor&cmd=Retrieve&db=PubMed&list_uids=1423235"1427868"1560822"1720541"7533526"7541640"7651838"7761424"7780150"7795214"7835892"7862156"7891692"7919324"8313895"8334990"8353289"8395054"8413232"849018	12.22	0	1.26
C13orf31	chromosome 13 open reading frame 31	AI659800#http://www.ncbi.nlm.nih.gov/entrez/query.fcgi?cmd=search&db=nucleotide&term=AI659800QACCNS&doptcmdl=GenBank#	144811#http://www.ncbi.nlm.nih.gov/sites/entrez?Db=gene&Cmd=DetailsSearch&Term=144811#	Hs.210586#http://www.ncbi.nlm.nih.gov/UniGene/clust.cgi?ORG=Hs&CID=210586#	5#http://www.ncbi.nih.gov/entrez/query.fcgi?tool=bioconductor&cmd=Retrieve&db=PubMed&list_uids=12477932"14702039"15489334"16344560"19068216#	-12.22	0	-1.73
		AW081982#http://www.ncbi.nlm.nih.gov/entrez/query.fcgi?cmd=search&db=nucleotide&term=AW081982QACCNS&doptcmdl=GenBank#				-12.21	0	-1.32
FAM43A	family with sequence similarity 43, member A	AW264102#http://www.ncbi.nlm.nih.gov/entrez/query.fcgi?cmd=search&db=nucleotide&term=AW264102QACCNS&doptcmdl=GenBank#	131583#http://www.ncbi.nlm.nih.gov/sites/entrez?Db=gene&Cmd=DetailsSearch&Term=131583#	Hs.708232#http://www.ncbi.nlm.nih.gov/UniGene/clust.cgi?ORG=Hs&CID=708232#	5#http://www.ncbi.nih.gov/entrez/query.fcgi?tool=bioconductor&cmd=Retrieve&db=PubMed&list_uids=7829101"12477932"14702039"15489334"15498874#	-12.19	0	-2.22
TBL1X	transducin (beta)-like 1X-linked	AV753028#http://www.ncbi.nlm.nih.gov/entrez/query.fcgi?cmd=search&db=nucleotide&term=AV753028QACCNS&doptcmdl=GenBank#	6907#http://www.ncbi.nlm.nih.gov/sites/entrez?Db=gene&Cmd=DetailsSearch&Term=6907#	Hs.495656#http://www.ncbi.nlm.nih.gov/UniGene/clust.cgi?ORG=Hs&CID=495656#	15#http://www.ncbi.nih.gov/entrez/query.fcgi?tool=bioconductor&cmd=Retrieve&db=PubMed&list_uids=10330347"10809664"10944117"11389839"11931768"12150997"12477932"12502735"12628926"14527417"14980219"15489334"15601853"16258276"18193033#	-12.18	0	-1.31
DAB2	disabled homolog 2, mitogen-responsive phosphoprotein (Drosophila)	NM_001343#http://www.ncbi.nlm.nih.gov/entrez/query.fcgi?cmd=search&db=nucleotide&term=NM_001343QACCNS&doptcmdl=GenBank#	1601#http://www.ncbi.nlm.nih.gov/sites/entrez?Db=gene&Cmd=DetailsSearch&Term=1601#	Hs.481980#http://www.ncbi.nlm.nih.gov/UniGene/clust.cgi?ORG=Hs&CID=481980#	45#http://www.ncbi.nih.gov/entrez/query.fcgi?tool=bioconductor&cmd=Retrieve&db=PubMed&list_uids=8314147"8660969"8889548"9569023"9620555"10340382"10542228"10769163"11039902"11161789"11247302"11371563"11387212"11812785"11906161"11927540"11967127"12473651"12	-12.17	0	-1.07
		AI962169#http://www.ncbi.nlm.nih.gov/entrez/query.fcgi?cmd=search&db=nucleotide&term=AI962169QACCNS&doptcmdl=GenBank#				-12.16	0	-1.6
KANK1	KN motif and ankyrin repeat domains 1	D79994#http://www.ncbi.nlm.nih.gov/entrez/query.fcgi?cmd=search&db=nucleotide&term=D79994QACCNS&doptcmdl=GenBank#	23189#http://www.ncbi.nlm.nih.gov/sites/entrez?Db=gene&Cmd=DetailsSearch&Term=23189#	Hs.306764#http://www.ncbi.nlm.nih.gov/UniGene/clust.cgi?ORG=Hs&CID=306764#	12#http://www.ncbi.nih.gov/entrez/query.fcgi?tool=bioconductor&cmd=Retrieve&db=PubMed&list_uids=8724849"12133830"12477932"15164053"15231748"15489334"15596059"15823577"16968744"17996375"18029348"18458160#	12.16	0	0.99
ETS2	v-ets erythroblastosis virus E26 oncogene homolog 2 (avian)	AL575509#http://www.ncbi.nlm.nih.gov/entrez/query.fcgi?cmd=search&db=nucleotide&term=AL575509QACCNS&doptcmdl=GenBank#	2114#http://www.ncbi.nlm.nih.gov/sites/entrez?Db=gene&Cmd=DetailsSearch&Term=2114#	Hs.644231#http://www.ncbi.nlm.nih.gov/UniGene/clust.cgi?ORG=Hs&CID=644231#	53#http://www.ncbi.nih.gov/entrez/query.fcgi?tool=bioconductor&cmd=Retrieve&db=PubMed&list_uids=2186967"2250910"2847145"2997781"3021321"3285299"8596630"9334186"9681824"10212281"10358095"10377039"10815800"10830953"10918595"10942770"11027273"11279115"113139	12.16	0	1.85
FOXO1	forkhead box O1	AW117498#http://www.ncbi.nlm.nih.gov/entrez/query.fcgi?cmd=search&db=nucleotide&term=AW117498QACCNS&doptcmdl=GenBank#	2308#http://www.ncbi.nlm.nih.gov/sites/entrez?Db=gene&Cmd=DetailsSearch&Term=2308#	Hs.370666#http://www.ncbi.nlm.nih.gov/UniGene/clust.cgi?ORG=Hs&CID=370666#	124#http://www.ncbi.nih.gov/entrez/query.fcgi?tool=bioconductor&cmd=Retrieve&db=PubMed&list_uids=7630639"7862145"8275086"8790412"9479491"10358014"10358075"10783894"10871843"10973497"11030146"11237865"11311120"11353774"11435445"11672436"11735247"11893744"1	12.16	0	1.56
RNF141	ring finger protein 141	AI307808#http://www.ncbi.nlm.nih.gov/entrez/query.fcgi?cmd=search&db=nucleotide&term=AI307808QACCNS&doptcmdl=GenBank#	50862#http://www.ncbi.nlm.nih.gov/sites/entrez?Db=gene&Cmd=DetailsSearch&Term=50862#	Hs.44685#http://www.ncbi.nlm.nih.gov/UniGene/clust.cgi?ORG=Hs&CID=44685#	7#http://www.ncbi.nih.gov/entrez/query.fcgi?tool=bioconductor&cmd=Retrieve&db=PubMed&list_uids=50862"8889548"11672448"12477932"12804569"15489334"15761153#	-12.15	0	-1.37
		BF196010#http://www.ncbi.nlm.nih.gov/entrez/query.fcgi?cmd=search&db=nucleotide&term=BF196010QACCNS&doptcmdl=GenBank#				12.12	0	2.62
WEE1	WEE1 homolog (S. pombe)	X62048#http://www.ncbi.nlm.nih.gov/entrez/query.fcgi?cmd=search&db=nucleotide&term=X62048QACCNS&doptcmdl=GenBank#	7465#http://www.ncbi.nlm.nih.gov/sites/entrez?Db=gene&Cmd=DetailsSearch&Term=7465#	Hs.249441#http://www.ncbi.nlm.nih.gov/UniGene/clust.cgi?ORG=Hs&CID=249441#	60#http://www.ncbi.nih.gov/entrez/query.fcgi?tool=bioconductor&cmd=Retrieve&db=PubMed&list_uids=1384126"1396589"1840647"7673359"7743995"7774574"8084605"8348613"8428596"8432534"9268380"9499405"9618490"10564259"10775038"11528126"11531413"11691994"11839808"1	-12.12	0	-1.02
PRKAB2	protein kinase, AMP-activated, beta 2 non-catalytic subunit	AL552001#http://www.ncbi.nlm.nih.gov/entrez/query.fcgi?cmd=search&db=nucleotide&term=AL552001QACCNS&doptcmdl=GenBank#	5565#http://www.ncbi.nlm.nih.gov/sites/entrez?Db=gene&Cmd=DetailsSearch&Term=5565#	Hs.50732#http://www.ncbi.nlm.nih.gov/UniGene/clust.cgi?ORG=Hs&CID=50732#	20#http://www.ncbi.nih.gov/entrez/query.fcgi?tool=bioconductor&cmd=Retrieve&db=PubMed&list_uids=8557660"8621499"8626596"8889548"9224708"9575201"10698692"11752456"12433937"12477932"12490143"14702039"15058305"15060529"15489334"16054041"16344560"16505254"167	12.11	0	1.08
LIFR	leukemia inhibitory factor receptor alpha	AI680541#http://www.ncbi.nlm.nih.gov/entrez/query.fcgi?cmd=search&db=nucleotide&term=AI680541QACCNS&doptcmdl=GenBank#	3977#http://www.ncbi.nlm.nih.gov/sites/entrez?Db=gene&Cmd=DetailsSearch&Term=3977#	Hs.133421#http://www.ncbi.nlm.nih.gov/UniGene/clust.cgi?ORG=Hs&CID=133421#	46#http://www.ncbi.nih.gov/entrez/query.fcgi?tool=bioconductor&cmd=Retrieve&db=PubMed&list_uids=1536831"1542794"1915266"7512571"7777512"7957045"8276403"8547494"8583009"8864865"8999038"9346946"9525740"9920829"10101017"10383413"10800945"10854707"10858440"11	-12.11	0	-1.62
IER3	immediate early response 3	NM_003897#http://www.ncbi.nlm.nih.gov/entrez/query.fcgi?cmd=search&db=nucleotide&term=NM_003897QACCNS&doptcmdl=GenBank#	8870#http://www.ncbi.nlm.nih.gov/sites/entrez?Db=gene&Cmd=DetailsSearch&Term=8870#	Hs.591785#http://www.ncbi.nlm.nih.gov/UniGene/clust.cgi?ORG=Hs&CID=591785#	35#http://www.ncbi.nih.gov/entrez/query.fcgi?tool=bioconductor&cmd=Retrieve&db=PubMed&list_uids=8125298"8603392"8653710"9196025"9373149"9588170"9703517"9781666"9791001"9878538"10448082"11455449"11782530"11844788"11910304"12032839"12356731"12477932"1251014	12.1	0	1.01
RNF141	ring finger protein 141	NM_016422#http://www.ncbi.nlm.nih.gov/entrez/query.fcgi?cmd=search&db=nucleotide&term=NM_016422QACCNS&doptcmdl=GenBank#	50862#http://www.ncbi.nlm.nih.gov/sites/entrez?Db=gene&Cmd=DetailsSearch&Term=50862#	Hs.44685#http://www.ncbi.nlm.nih.gov/UniGene/clust.cgi?ORG=Hs&CID=44685#	7#http://www.ncbi.nih.gov/entrez/query.fcgi?tool=bioconductor&cmd=Retrieve&db=PubMed&list_uids=50862"8889548"11672448"12477932"12804569"15489334"15761153#	-12.08	0	-1.19
TSLP	thymic stromal lymphopoietin	AW118681#http://www.ncbi.nlm.nih.gov/entrez/query.fcgi?cmd=search&db=nucleotide&term=AW118681QACCNS&doptcmdl=GenBank#	85480#http://www.ncbi.nlm.nih.gov/sites/entrez?Db=gene&Cmd=DetailsSearch&Term=85480#	Hs.389874#http://www.ncbi.nlm.nih.gov/UniGene/clust.cgi?ORG=Hs&CID=389874#	30#http://www.ncbi.nih.gov/entrez/query.fcgi?tool=bioconductor&cmd=Retrieve&db=PubMed&list_uids=10570284"11418668"11480573"12055625"12477932"12707303"14999427"15741223"15944327"16785889"17213320"17320941"17416344"17513456"17513717"17635955"17666213"180498	-12.04	0	-1.58
LAYN	layilin	BE856341#http://www.ncbi.nlm.nih.gov/entrez/query.fcgi?cmd=search&db=nucleotide&term=BE856341QACCNS&doptcmdl=GenBank#	143903#http://www.ncbi.nlm.nih.gov/sites/entrez?Db=gene&Cmd=DetailsSearch&Term=143903#	Hs.503831#http://www.ncbi.nlm.nih.gov/UniGene/clust.cgi?ORG=Hs&CID=503831#	7#http://www.ncbi.nih.gov/entrez/query.fcgi?tool=bioconductor&cmd=Retrieve&db=PubMed&list_uids=9786953"11294894"12477932"12975309"14702039"15489334"15913605#	-12.03	0	-1.56
CCDC93	coiled-coil domain containing 93	BC005078#http://www.ncbi.nlm.nih.gov/entrez/query.fcgi?cmd=search&db=nucleotide&term=BC005078QACCNS&doptcmdl=GenBank#	54520#http://www.ncbi.nlm.nih.gov/sites/entrez?Db=gene&Cmd=DetailsSearch&Term=54520#	Hs.107845#http://www.ncbi.nlm.nih.gov/UniGene/clust.cgi?ORG=Hs&CID=107845#	9#http://www.ncbi.nih.gov/entrez/query.fcgi?tool=bioconductor&cmd=Retrieve&db=PubMed&list_uids=8619474"9110174"11076863"12477932"14702039"15489334"15489336"15815621"16381901#	12.03	0	1.02
RNF144B	ring finger protein 144B	AI953847#http://www.ncbi.nlm.nih.gov/entrez/query.fcgi?cmd=search&db=nucleotide&term=AI953847QACCNS&doptcmdl=GenBank#	255488#http://www.ncbi.nlm.nih.gov/sites/entrez?Db=gene&Cmd=DetailsSearch&Term=255488#	Hs.148741#http://www.ncbi.nlm.nih.gov/UniGene/clust.cgi?ORG=Hs&CID=148741#	6#http://www.ncbi.nih.gov/entrez/query.fcgi?tool=bioconductor&cmd=Retrieve&db=PubMed&list_uids=12477932"12853982"14574404"14702039"15489334"16427630#	-12.02	0	-1.32
ANGPT1	angiopoietin 1	U83508#http://www.ncbi.nlm.nih.gov/entrez/query.fcgi?cmd=search&db=nucleotide&term=U83508QACCNS&doptcmdl=GenBank#	284#http://www.ncbi.nlm.nih.gov/sites/entrez?Db=gene&Cmd=DetailsSearch&Term=284#	Hs.369675#http://www.ncbi.nlm.nih.gov/UniGene/clust.cgi?ORG=Hs&CID=369675#	109#http://www.ncbi.nih.gov/entrez/query.fcgi?tool=bioconductor&cmd=Retrieve&db=PubMed&list_uids=7584026"7584028"7642106"8980223"8980224"9204896"9525952"9545648"9660821"9723709"10051567"10343124"10514510"10706866"10766762"10854239"10944458"11165944"117291	-12.02	0	-1.62
OBFC2A	oligonucleotide/oligosaccharide-binding fold containing 2A	AV734843#http://www.ncbi.nlm.nih.gov/entrez/query.fcgi?cmd=search&db=nucleotide&term=AV734843QACCNS&doptcmdl=GenBank#	64859#http://www.ncbi.nlm.nih.gov/sites/entrez?Db=gene&Cmd=DetailsSearch&Term=64859#	Hs.591610#http://www.ncbi.nlm.nih.gov/UniGene/clust.cgi?ORG=Hs&CID=591610#	3#http://www.ncbi.nih.gov/entrez/query.fcgi?tool=bioconductor&cmd=Retrieve&db=PubMed&list_uids=12477932"14702039"18449195#	-12.02	0	-1.09
FZD1	frizzled homolog 1 (Drosophila)	NM_003505#http://www.ncbi.nlm.nih.gov/entrez/query.fcgi?cmd=search&db=nucleotide&term=NM_003505QACCNS&doptcmdl=GenBank#	8321#http://www.ncbi.nlm.nih.gov/sites/entrez?Db=gene&Cmd=DetailsSearch&Term=8321#	Hs.94234#http://www.ncbi.nlm.nih.gov/UniGene/clust.cgi?ORG=Hs&CID=94234#	17#http://www.ncbi.nih.gov/entrez/query.fcgi?tool=bioconductor&cmd=Retrieve&db=PubMed&list_uids=9707618"9813155"10557084"12012019"12067714"12477932"12690205"12853948"14739301"15252441"15370539"15489334"16442268"17496152"17895994"18382662"18715140#	12.01	0	1.04
		AL110176#http://www.ncbi.nlm.nih.gov/entrez/query.fcgi?cmd=search&db=nucleotide&term=AL110176QACCNS&doptcmdl=GenBank#				11.97	0	2.28
LTBP2	latent transforming growth factor beta binding protein 2	AF113211#http://www.ncbi.nlm.nih.gov/entrez/query.fcgi?cmd=search&db=nucleotide&term=AF113211QACCNS&doptcmdl=GenBank#	4053#http://www.ncbi.nlm.nih.gov/sites/entrez?Db=gene&Cmd=DetailsSearch&Term=4053#	Hs.512776 Hs.597522#http://Hs.512776 Hs.597522#	19#http://www.ncbi.nih.gov/entrez/query.fcgi?tool=bioconductor&cmd=Retrieve&db=PubMed&list_uids=7719025"7798248"8697098"8964588"9150447"9685426"9709808"10743502"10930463"11104663"11870232"12477932"12508121"12716902"15063762"17293099"17581631"18697872"1918	11.97	0	1.43
CAMK2D	calcium/calmodulin-dependent protein kinase II delta	BF797381#http://www.ncbi.nlm.nih.gov/entrez/query.fcgi?cmd=search&db=nucleotide&term=BF797381QACCNS&doptcmdl=GenBank#	817#http://www.ncbi.nlm.nih.gov/sites/entrez?Db=gene&Cmd=DetailsSearch&Term=817#	Hs.144114#http://www.ncbi.nlm.nih.gov/UniGene/clust.cgi?ORG=Hs&CID=144114#	29#http://www.ncbi.nih.gov/entrez/query.fcgi?tool=bioconductor&cmd=Retrieve&db=PubMed&list_uids=8404858"9060999"9115241"9165051"9692886"9847074"10189359"10525155"10819240"10852918"11264466"11889801"11972023"12145273"12477932"14702039"14722083"15345747"154	-11.95	0	-1.23
PLEKHG4	pleckstrin homology domain containing, family G (with RhoGef domain) member 4	AI056683#http://www.ncbi.nlm.nih.gov/entrez/query.fcgi?cmd=search&db=nucleotide&term=AI056683QACCNS&doptcmdl=GenBank#	25894#http://www.ncbi.nlm.nih.gov/sites/entrez?Db=gene&Cmd=DetailsSearch&Term=25894#	Hs.188781#http://www.ncbi.nlm.nih.gov/UniGene/clust.cgi?ORG=Hs&CID=188781#	15#http://www.ncbi.nih.gov/entrez/query.fcgi?tool=bioconductor&cmd=Retrieve&db=PubMed&list_uids=8755926"12477932"12796826"14702039"15148151"15455264"15489334"16001362"16344560"16491300"16713569"16780885"17357132"17611710"19065522#	-11.94	0	-1.29
OSR2	odd-skipped related 2 (Drosophila)	AI811298#http://www.ncbi.nlm.nih.gov/entrez/query.fcgi?cmd=search&db=nucleotide&term=AI811298QACCNS&doptcmdl=GenBank#	116039#http://www.ncbi.nlm.nih.gov/sites/entrez?Db=gene&Cmd=DetailsSearch&Term=116039#	Hs.253247#http://www.ncbi.nlm.nih.gov/UniGene/clust.cgi?ORG=Hs&CID=253247#	6#http://www.ncbi.nih.gov/entrez/query.fcgi?tool=bioconductor&cmd=Retrieve&db=PubMed&list_uids=11520675"12477932"14702039"15175245"15489334"15670784#	-11.93	0	-1.34
PRR16	proline rich 16	BC038838#http://www.ncbi.nlm.nih.gov/entrez/query.fcgi?cmd=search&db=nucleotide&term=BC038838QACCNS&doptcmdl=GenBank#	51334#http://www.ncbi.nlm.nih.gov/sites/entrez?Db=gene&Cmd=DetailsSearch&Term=51334#	Hs.157461#http://www.ncbi.nlm.nih.gov/UniGene/clust.cgi?ORG=Hs&CID=157461#	2#http://www.ncbi.nih.gov/entrez/query.fcgi?tool=bioconductor&cmd=Retrieve&db=PubMed&list_uids=12477932"15971941#	-11.93	0	-1.3
C10orf54	chromosome 10 open reading frame 54	BE271644#http://www.ncbi.nlm.nih.gov/entrez/query.fcgi?cmd=search&db=nucleotide&term=BE271644QACCNS&doptcmdl=GenBank#	64115#http://www.ncbi.nlm.nih.gov/sites/entrez?Db=gene&Cmd=DetailsSearch&Term=64115#	Hs.47382#http://www.ncbi.nlm.nih.gov/UniGene/clust.cgi?ORG=Hs&CID=47382#	9#http://www.ncbi.nih.gov/entrez/query.fcgi?tool=bioconductor&cmd=Retrieve&db=PubMed&list_uids=12477932"12975309"14702039"15164054"15231748"15340161"15489334"15498874"16189514#	-11.92	0	-2.23
FIBIN	fin bud initiation factor homolog (zebrafish)	AI802391#http://www.ncbi.nlm.nih.gov/entrez/query.fcgi?cmd=search&db=nucleotide&term=AI802391QACCNS&doptcmdl=GenBank#	387758#http://www.ncbi.nlm.nih.gov/sites/entrez?Db=gene&Cmd=DetailsSearch&Term=387758#	Hs.712718#http://www.ncbi.nlm.nih.gov/UniGene/clust.cgi?ORG=Hs&CID=712718#	4#http://www.ncbi.nih.gov/entrez/query.fcgi?tool=bioconductor&cmd=Retrieve&db=PubMed&list_uids=11827452"12477932"16303743"17196583#	11.89	0	1.67
WNT5B	wingless-type MMTV integration site family, member 5B	AW007350#http://www.ncbi.nlm.nih.gov/entrez/query.fcgi?cmd=search&db=nucleotide&term=AW007350QACCNS&doptcmdl=GenBank#	81029#http://www.ncbi.nlm.nih.gov/sites/entrez?Db=gene&Cmd=DetailsSearch&Term=81029#	Hs.306051#http://www.ncbi.nlm.nih.gov/UniGene/clust.cgi?ORG=Hs&CID=306051#	10#http://www.ncbi.nih.gov/entrez/query.fcgi?tool=bioconductor&cmd=Retrieve&db=PubMed&list_uids=8167409"10866835"11445850"12165812"12477932"15386214"15489334"15972578"16189514"18555673#	11.89	0	2.35
ZEB1	zinc finger E-box binding homeobox 1	NM_030751#http://www.ncbi.nlm.nih.gov/entrez/query.fcgi?cmd=search&db=nucleotide&term=NM_030751QACCNS&doptcmdl=GenBank#	6935#http://www.ncbi.nlm.nih.gov/sites/entrez?Db=gene&Cmd=DetailsSearch&Term=6935#	Hs.124503#http://www.ncbi.nlm.nih.gov/UniGene/clust.cgi?ORG=Hs&CID=124503#	45#http://www.ncbi.nih.gov/entrez/query.fcgi?tool=bioconductor&cmd=Retrieve&db=PubMed&list_uids=1427828"1840704"7935395"8138542"9418848"9724649"10359772"11275565"11760832"11810028"12161443"12163027"12477932"12743038"12743039"14702039"14965470"15302935"153	11.88	0	2.14
KIF21A	kinesin family member 21A	AB051495#http://www.ncbi.nlm.nih.gov/entrez/query.fcgi?cmd=search&db=nucleotide&term=AB051495QACCNS&doptcmdl=GenBank#	55605#http://www.ncbi.nlm.nih.gov/sites/entrez?Db=gene&Cmd=DetailsSearch&Term=55605#	Hs.374201#http://www.ncbi.nlm.nih.gov/UniGene/clust.cgi?ORG=Hs&CID=374201#	23#http://www.ncbi.nih.gov/entrez/query.fcgi?tool=bioconductor&cmd=Retrieve&db=PubMed&list_uids=8075644"9734811"10225949"10508479"11214970"12477932"12702216"14595441"14702039"15223798"15489334"15621876"15621877"15671279"15827546"16157808"16365788"17511870	11.88	0	1.52
CDC42EP3	CDC42 effector protein (Rho GTPase binding) 3	AL136842#http://www.ncbi.nlm.nih.gov/entrez/query.fcgi?cmd=search&db=nucleotide&term=AL136842QACCNS&doptcmdl=GenBank#	10602#http://www.ncbi.nlm.nih.gov/sites/entrez?Db=gene&Cmd=DetailsSearch&Term=10602#	Hs.369574#http://www.ncbi.nlm.nih.gov/UniGene/clust.cgi?ORG=Hs&CID=369574#	17#http://www.ncbi.nih.gov/entrez/query.fcgi?tool=bioconductor&cmd=Retrieve&db=PubMed&list_uids=9535835"10490598"11035016"11076863"11230166"11256614"11584266"12477932"14702039"15345747"15489334"15489336"15815621"16169070"16189514"16381901"17081983#	-11.87	0	-1.09
LOX	lysyl oxidase	L16895#http://www.ncbi.nlm.nih.gov/entrez/query.fcgi?cmd=search&db=nucleotide&term=L16895QACCNS&doptcmdl=GenBank#	4015#http://www.ncbi.nlm.nih.gov/sites/entrez?Db=gene&Cmd=DetailsSearch&Term=4015#	Hs.102267#http://www.ncbi.nlm.nih.gov/UniGene/clust.cgi?ORG=Hs&CID=102267#	52#http://www.ncbi.nih.gov/entrez/query.fcgi?tool=bioconductor&cmd=Retrieve&db=PubMed&list_uids=1352776"1357535"1683640"1685472"2863189"2874833"3120785"6127904"6144680"6147899"6912069"7706256"7902322"8082810"8100215"8442432"8636146"9111998"10391127"116423	11.83	0	1.12
MAFF	v-maf musculoaponeurotic fibrosarcoma oncogene homolog F (avian)	AL021977#http://www.ncbi.nlm.nih.gov/entrez/query.fcgi?cmd=search&db=nucleotide&term=AL021977QACCNS&doptcmdl=GenBank#	23764#http://www.ncbi.nlm.nih.gov/sites/entrez?Db=gene&Cmd=DetailsSearch&Term=23764#	Hs.517617#http://www.ncbi.nlm.nih.gov/UniGene/clust.cgi?ORG=Hs&CID=517617#	13#http://www.ncbi.nih.gov/entrez/query.fcgi?tool=bioconductor&cmd=Retrieve&db=PubMed&list_uids=8107826"8932385"10527846"10591208"11036080"11772409"12477932"12490281"14702039"15489334"16169070"16371591"16549056#	-11.83	0	-1.35
SMAD3	SMAD family member 3	NM_005902#http://www.ncbi.nlm.nih.gov/entrez/query.fcgi?cmd=search&db=nucleotide&term=NM_005902QACCNS&doptcmdl=GenBank#	4088#http://www.ncbi.nlm.nih.gov/sites/entrez?Db=gene&Cmd=DetailsSearch&Term=4088#	Hs.714621#http://www.ncbi.nlm.nih.gov/UniGene/clust.cgi?ORG=Hs&CID=714621#	247#http://www.ncbi.nih.gov/entrez/query.fcgi?tool=bioconductor&cmd=Retrieve&db=PubMed&list_uids=7958924"7958925"8673135"8774881"8889548"9111321"9311995"9380693"9464505"9665135"9732876"9741623"9753318"9759503"9843199"9858566"9865696"9892009"10037600"10085	-11.82	0	-1.93
UGCG	UDP-glucose ceramide glucosyltransferase	W72338#http://www.ncbi.nlm.nih.gov/entrez/query.fcgi?cmd=search&db=nucleotide&term=W72338QACCNS&doptcmdl=GenBank#	7357#http://www.ncbi.nlm.nih.gov/sites/entrez?Db=gene&Cmd=DetailsSearch&Term=7357#	Hs.304249 Hs.593014#http://Hs.304249 Hs.593014#	19#http://www.ncbi.nih.gov/entrez/query.fcgi?tool=bioconductor&cmd=Retrieve&db=PubMed&list_uids=1533793"8643456"8901638"9545298"9605861"10945987"11335714"11915344"12477932"12489486"12873973"14766899"15263008"15489334"15661399"15747776"16500619"17709137"18	-11.82	0	-0.93
PFTK1	PFTAIRE protein kinase 1	AF119833#http://www.ncbi.nlm.nih.gov/entrez/query.fcgi?cmd=search&db=nucleotide&term=AF119833QACCNS&doptcmdl=GenBank#	5218#http://www.ncbi.nlm.nih.gov/sites/entrez?Db=gene&Cmd=DetailsSearch&Term=5218#	Hs.430742#http://www.ncbi.nlm.nih.gov/UniGene/clust.cgi?ORG=Hs&CID=430742#	12#http://www.ncbi.nih.gov/entrez/query.fcgi?tool=bioconductor&cmd=Retrieve&db=PubMed&list_uids=9202329"10048485"11313143"12098780"12690205"12853948"15761153"16775625"17353931"17517622"17567994"19058789#	9.23	0	1.38
C10orf18	chromosome 10 open reading frame 18	AA424537#http://www.ncbi.nlm.nih.gov/entrez/query.fcgi?cmd=search&db=nucleotide&term=AA424537QACCNS&doptcmdl=GenBank#	54906#http://www.ncbi.nlm.nih.gov/sites/entrez?Db=gene&Cmd=DetailsSearch&Term=54906#	Hs.699500#http://www.ncbi.nlm.nih.gov/UniGene/clust.cgi?ORG=Hs&CID=699500#	4#http://www.ncbi.nih.gov/entrez/query.fcgi?tool=bioconductor&cmd=Retrieve&db=PubMed&list_uids=9373149"12477932"14702039"16189514#	9.23	0	1.38
SLC35E1	solute carrier family 35, member E1	AW051365#http://www.ncbi.nlm.nih.gov/entrez/query.fcgi?cmd=search&db=nucleotide&term=AW051365QACCNS&doptcmdl=GenBank#	79939#http://www.ncbi.nlm.nih.gov/sites/entrez?Db=gene&Cmd=DetailsSearch&Term=79939#	Hs.620596#http://www.ncbi.nlm.nih.gov/UniGene/clust.cgi?ORG=Hs&CID=620596#	5#http://www.ncbi.nih.gov/entrez/query.fcgi?tool=bioconductor&cmd=Retrieve&db=PubMed&list_uids=12477932"14702039"15489334"16169070"16303743#	9.21	0	0.88
NDFIP2	Nedd4 family interacting protein 2	AI655642#http://www.ncbi.nlm.nih.gov/entrez/query.fcgi?cmd=search&db=nucleotide&term=AI655642QACCNS&doptcmdl=GenBank#	54602#http://www.ncbi.nlm.nih.gov/sites/entrez?Db=gene&Cmd=DetailsSearch&Term=54602#	Hs.525093#http://www.ncbi.nlm.nih.gov/UniGene/clust.cgi?ORG=Hs&CID=525093#	9#http://www.ncbi.nih.gov/entrez/query.fcgi?tool=bioconductor&cmd=Retrieve&db=PubMed&list_uids=10574461"12050153"12477932"12761501"12796489"14702039"15057823"15252135"15489334#	-9.21	0	-1.12
TXNDC5	thioredoxin domain containing 5 (endoplasmic reticulum)	NM_030810#http://www.ncbi.nlm.nih.gov/entrez/query.fcgi?cmd=search&db=nucleotide&term=NM_030810QACCNS&doptcmdl=GenBank#	81567#http://www.ncbi.nlm.nih.gov/sites/entrez?Db=gene&Cmd=DetailsSearch&Term=81567#	Hs.150837#http://www.ncbi.nlm.nih.gov/UniGene/clust.cgi?ORG=Hs&CID=150837#	11#http://www.ncbi.nih.gov/entrez/query.fcgi?tool=bioconductor&cmd=Retrieve&db=PubMed&list_uids=12477932"12878160"12930873"12963716"12975309"14574404"14702039"15489334"16130169"16574106"17895523#	9.17	0	0.76
GFPT1	glutamine-fructose-6-phosphate transaminase 1	BE645771#http://www.ncbi.nlm.nih.gov/entrez/query.fcgi?cmd=search&db=nucleotide&term=BE645771QACCNS&doptcmdl=GenBank#	2673#http://www.ncbi.nlm.nih.gov/sites/entrez?Db=gene&Cmd=DetailsSearch&Term=2673#	Hs.580300#http://www.ncbi.nlm.nih.gov/UniGene/clust.cgi?ORG=Hs&CID=580300#	26#http://www.ncbi.nih.gov/entrez/query.fcgi?tool=bioconductor&cmd=Retrieve&db=PubMed&list_uids=1460020"2037571"7601477"7607664"8144040"9519709"10198162"10806197"10997685"11587069"11679416"12477932"12802498"14988277"15308130"15489334"15595739"15613432"158	9.17	0	1.22
GADD45B	growth arrest and DNA-damage-inducible, beta	NM_015675#http://www.ncbi.nlm.nih.gov/entrez/query.fcgi?cmd=search&db=nucleotide&term=NM_015675QACCNS&doptcmdl=GenBank#	4616#http://www.ncbi.nlm.nih.gov/sites/entrez?Db=gene&Cmd=DetailsSearch&Term=4616#	Hs.110571#http://www.ncbi.nlm.nih.gov/UniGene/clust.cgi?ORG=Hs&CID=110571#	33#http://www.ncbi.nih.gov/entrez/query.fcgi?tool=bioconductor&cmd=Retrieve&db=PubMed&list_uids=1899477"8700517"9151207"9827804"10101024"10773677"10828065"10872826"10973963"11078829"11498536"12124778"12162804"12477932"12716909"12759252"12855571"14630914"1	9.17	0	0.78
EDN1	endothelin 1	NM_001955#http://www.ncbi.nlm.nih.gov/entrez/query.fcgi?cmd=search&db=nucleotide&term=NM_001955QACCNS&doptcmdl=GenBank#	1906#http://www.ncbi.nlm.nih.gov/sites/entrez?Db=gene&Cmd=DetailsSearch&Term=1906#	Hs.511899 Hs.713645#http://Hs.511899 Hs.713645#	316#http://www.ncbi.nih.gov/entrez/query.fcgi?tool=bioconductor&cmd=Retrieve&db=PubMed&list_uids=1280264"1422154"1515112"1713452"1725334"1736987"1859417"1864385"1917960"2005113"2018043"2201681"2649896"2659594"2670930"2678110"3282927"7664037"7773179"812516	9.16	0	1.04
CCDC93	coiled-coil domain containing 93	BC005078#http://www.ncbi.nlm.nih.gov/entrez/query.fcgi?cmd=search&db=nucleotide&term=BC005078QACCNS&doptcmdl=GenBank#	54520#http://www.ncbi.nlm.nih.gov/sites/entrez?Db=gene&Cmd=DetailsSearch&Term=54520#	Hs.107845#http://www.ncbi.nlm.nih.gov/UniGene/clust.cgi?ORG=Hs&CID=107845#	9#http://www.ncbi.nih.gov/entrez/query.fcgi?tool=bioconductor&cmd=Retrieve&db=PubMed&list_uids=8619474"9110174"11076863"12477932"14702039"15489334"15489336"15815621"16381901#	9.16	0	0.73
ABCA8	ATP-binding cassette, sub-family A (ABC1), member 8	NM_007168#http://www.ncbi.nlm.nih.gov/entrez/query.fcgi?cmd=search&db=nucleotide&term=NM_007168QACCNS&doptcmdl=GenBank#	10351#http://www.ncbi.nlm.nih.gov/sites/entrez?Db=gene&Cmd=DetailsSearch&Term=10351#	Hs.58351#http://www.ncbi.nlm.nih.gov/UniGene/clust.cgi?ORG=Hs&CID=58351#	8#http://www.ncbi.nih.gov/entrez/query.fcgi?tool=bioconductor&cmd=Retrieve&db=PubMed&list_uids=8889548"10048485"11329013"12111378"12379217"12477932"14702039"15489334#	-9.15	0	-1.77
PHF17	PHD finger protein 17	NM_024900#http://www.ncbi.nlm.nih.gov/entrez/query.fcgi?cmd=search&db=nucleotide&term=NM_024900QACCNS&doptcmdl=GenBank#	79960#http://www.ncbi.nlm.nih.gov/sites/entrez?Db=gene&Cmd=DetailsSearch&Term=79960#	Hs.12420#http://www.ncbi.nlm.nih.gov/UniGene/clust.cgi?ORG=Hs&CID=12420#	14#http://www.ncbi.nih.gov/entrez/query.fcgi?tool=bioconductor&cmd=Retrieve&db=PubMed&list_uids=11347906"12169691"12477932"14612400"14702039"15489334"15502158"15815621"16046545"16387653"16713569"17081983"18684714"18806787#	9.15	0	1.28
C14orf45	chromosome 14 open reading frame 45	NM_025057#http://www.ncbi.nlm.nih.gov/entrez/query.fcgi?cmd=search&db=nucleotide&term=NM_025057QACCNS&doptcmdl=GenBank#	80127#http://www.ncbi.nlm.nih.gov/sites/entrez?Db=gene&Cmd=DetailsSearch&Term=80127#	Hs.644621#http://www.ncbi.nlm.nih.gov/UniGene/clust.cgi?ORG=Hs&CID=644621#	5#http://www.ncbi.nih.gov/entrez/query.fcgi?tool=bioconductor&cmd=Retrieve&db=PubMed&list_uids=12477932"14702039"15489334"17081983"18029348#	9.15	0	1.22
TAX1BP1	Tax1 (human T-cell leukemia virus type I) binding protein 1	AI935415#http://www.ncbi.nlm.nih.gov/entrez/query.fcgi?cmd=search&db=nucleotide&term=AI935415QACCNS&doptcmdl=GenBank#	8887#http://www.ncbi.nlm.nih.gov/sites/entrez?Db=gene&Cmd=DetailsSearch&Term=8887#	Hs.34576#http://www.ncbi.nlm.nih.gov/UniGene/clust.cgi?ORG=Hs&CID=34576#	20#http://www.ncbi.nih.gov/entrez/query.fcgi?tool=bioconductor&cmd=Retrieve&db=PubMed&list_uids=9847074"10435631"10920205"11076863"11230166"11389905"11893730"12477932"12690205"12853948"14530271"14697242"15231748"15342556"15489334"15489336"16169070"1638190	-9.14	0	-1.02
SGK1	serum/glucocorticoid regulated kinase 1	NM_005627#http://www.ncbi.nlm.nih.gov/entrez/query.fcgi?cmd=search&db=nucleotide&term=NM_005627QACCNS&doptcmdl=GenBank#	6446#http://www.ncbi.nlm.nih.gov/sites/entrez?Db=gene&Cmd=DetailsSearch&Term=6446#	Hs.510078#http://www.ncbi.nlm.nih.gov/UniGene/clust.cgi?ORG=Hs&CID=510078#	97#http://www.ncbi.nih.gov/entrez/query.fcgi?tool=bioconductor&cmd=Retrieve&db=PubMed&list_uids=9114008"9722955"10191262"10357815"10548550"10869359"10884438"11154281"11254654"11410590"11696533"11707620"11742982"11751930"12023960"12077559"12215463"12218062	9.14	0	0.71
HSPB2	heat shock 27kDa protein 2	NM_001541#http://www.ncbi.nlm.nih.gov/entrez/query.fcgi?cmd=search&db=nucleotide&term=NM_001541QACCNS&doptcmdl=GenBank#	3316#http://www.ncbi.nlm.nih.gov/sites/entrez?Db=gene&Cmd=DetailsSearch&Term=3316#	Hs.709660#http://www.ncbi.nlm.nih.gov/UniGene/clust.cgi?ORG=Hs&CID=709660#	40#http://www.ncbi.nih.gov/entrez/query.fcgi?tool=bioconductor&cmd=Retrieve&db=PubMed&list_uids=8227983"9344664"9490724"9628874"9687510"10625651"11313745"11342557"11697892"11926998"12473058"12477932"12503731"12510153"12611892"12700631"12705895"12748284"12	-9.13	0	-1.21
FKBP14	FK506 binding protein 14, 22 kDa	BG110260#http://www.ncbi.nlm.nih.gov/entrez/query.fcgi?cmd=search&db=nucleotide&term=BG110260QACCNS&doptcmdl=GenBank#	55033#http://www.ncbi.nlm.nih.gov/sites/entrez?Db=gene&Cmd=DetailsSearch&Term=55033#	Hs.571333#http://www.ncbi.nlm.nih.gov/UniGene/clust.cgi?ORG=Hs&CID=571333#	7#http://www.ncbi.nih.gov/entrez/query.fcgi?tool=bioconductor&cmd=Retrieve&db=PubMed&list_uids=12036304"12477932"12690205"12975309"14702039"15340161"15489334#	9.13	0	0.8
HAPLN1	hyaluronan and proteoglycan link protein 1	NM_001884#http://www.ncbi.nlm.nih.gov/entrez/query.fcgi?cmd=search&db=nucleotide&term=NM_001884QACCNS&doptcmdl=GenBank#	1404#http://www.ncbi.nlm.nih.gov/sites/entrez?Db=gene&Cmd=DetailsSearch&Term=1404#	Hs.2799#http://www.ncbi.nlm.nih.gov/UniGene/clust.cgi?ORG=Hs&CID=2799#	22#http://www.ncbi.nih.gov/entrez/query.fcgi?tool=bioconductor&cmd=Retrieve&db=PubMed&list_uids=1725805"2030970"2286376"2320422"2336413"2738916"7694569"7945259"9712087"10198161"11027579"11038300"11493848"12429048"12477932"12663660"12888576"14724283"154567	9.12	0	0.97
UBE2L6	ubiquitin-conjugating enzyme E2L 6	NM_004223#http://www.ncbi.nlm.nih.gov/entrez/query.fcgi?cmd=search&db=nucleotide&term=NM_004223QACCNS&doptcmdl=GenBank#	9246#http://www.ncbi.nlm.nih.gov/sites/entrez?Db=gene&Cmd=DetailsSearch&Term=9246#	Hs.425777#http://www.ncbi.nlm.nih.gov/UniGene/clust.cgi?ORG=Hs&CID=425777#	19#http://www.ncbi.nih.gov/entrez/query.fcgi?tool=bioconductor&cmd=Retrieve&db=PubMed&list_uids=9153201"10085091"10521492"10558980"10866800"10894956"11078524"11237715"11786535"12075357"12121982"12477932"14702039"15107846"15131269"15670748"16583136"1802934	-9.12	0	-0.99
SDHALP1	succinate dehydrogenase complex, subunit A, flavoprotein pseudogene 1	AW172779#http://www.ncbi.nlm.nih.gov/entrez/query.fcgi?cmd=search&db=nucleotide&term=AW172779QACCNS&doptcmdl=GenBank#	255812#http://www.ncbi.nlm.nih.gov/sites/entrez?Db=gene&Cmd=DetailsSearch&Term=255812#	Hs.566872 Hs.596261#http://Hs.566872 Hs.596261#	2#http://www.ncbi.nih.gov/entrez/query.fcgi?tool=bioconductor&cmd=Retrieve&db=PubMed&list_uids=12477932"14702039#	9.11	0	0.81
		AI742383#http://www.ncbi.nlm.nih.gov/entrez/query.fcgi?cmd=search&db=nucleotide&term=AI742383QACCNS&doptcmdl=GenBank#				9.11	0	1.29
SRPX2	sushi-repeat-containing protein, X-linked 2	NM_014467#http://www.ncbi.nlm.nih.gov/entrez/query.fcgi?cmd=search&db=nucleotide&term=NM_014467QACCNS&doptcmdl=GenBank#	27286#http://www.ncbi.nlm.nih.gov/sites/entrez?Db=gene&Cmd=DetailsSearch&Term=27286#	Hs.306339#http://www.ncbi.nlm.nih.gov/UniGene/clust.cgi?ORG=Hs&CID=306339#	12#http://www.ncbi.nih.gov/entrez/query.fcgi?tool=bioconductor&cmd=Retrieve&db=PubMed&list_uids=9864177"11375929"12477932"15342556"15489334"15772651"16303743"16344560"16497722"17942002"18718938"19065654#	9.11	0	1.21
GLS	glutaminase	AF097493#http://www.ncbi.nlm.nih.gov/entrez/query.fcgi?cmd=search&db=nucleotide&term=AF097493QACCNS&doptcmdl=GenBank#	2744#http://www.ncbi.nlm.nih.gov/sites/entrez?Db=gene&Cmd=DetailsSearch&Term=2744#	Hs.116448#http://www.ncbi.nlm.nih.gov/UniGene/clust.cgi?ORG=Hs&CID=116448#	23#http://www.ncbi.nih.gov/entrez/query.fcgi?tool=bioconductor&cmd=Retrieve&db=PubMed&list_uids=3531404"6682827"6825316"8499480"8896557"10048485"10620514"10719215"11015561"11059811"11130979"11163757"12477932"12579526"14702039"14722097"14759258"15246207"15	9.11	0	1.2
TCF7L1	transcription factor 7-like 1 (T-cell specific, HMG-box)	NM_031283#http://www.ncbi.nlm.nih.gov/entrez/query.fcgi?cmd=search&db=nucleotide&term=NM_031283QACCNS&doptcmdl=GenBank#	83439#http://www.ncbi.nlm.nih.gov/sites/entrez?Db=gene&Cmd=DetailsSearch&Term=83439#	Hs.516297#http://www.ncbi.nlm.nih.gov/UniGene/clust.cgi?ORG=Hs&CID=516297#	8#http://www.ncbi.nih.gov/entrez/query.fcgi?tool=bioconductor&cmd=Retrieve&db=PubMed&list_uids=1741298"9916915"11085512"11136974"11266540"12477932"15489334"15815621#	-9.1	0	-0.84
MALAT1	metastasis associated lung adenocarcinoma transcript 1 (non-protein coding)	AA827878#http://www.ncbi.nlm.nih.gov/entrez/query.fcgi?cmd=search&db=nucleotide&term=AA827878QACCNS&doptcmdl=GenBank#	378938#http://www.ncbi.nlm.nih.gov/sites/entrez?Db=gene&Cmd=DetailsSearch&Term=378938#	Hs.642877#http://www.ncbi.nlm.nih.gov/UniGene/clust.cgi?ORG=Hs&CID=642877#	8#http://www.ncbi.nih.gov/entrez/query.fcgi?tool=bioconductor&cmd=Retrieve&db=PubMed&list_uids=9253601"10843802"12477932"12837690"12970751"16441420"17270048"19041754#	-6.17	0	-0.74
PRR15	proline rich 15	AI347918#http://www.ncbi.nlm.nih.gov/entrez/query.fcgi?cmd=search&db=nucleotide&term=AI347918QACCNS&doptcmdl=GenBank#	222171#http://www.ncbi.nlm.nih.gov/sites/entrez?Db=gene&Cmd=DetailsSearch&Term=222171#	Hs.91109#http://www.ncbi.nlm.nih.gov/UniGene/clust.cgi?ORG=Hs&CID=91109#	3#http://www.ncbi.nih.gov/entrez/query.fcgi?tool=bioconductor&cmd=Retrieve&db=PubMed&list_uids=12477932"12690205"15489334#	6.17	0	0.87
F2RL1	coagulation factor II (thrombin) receptor-like 1	BE965369#http://www.ncbi.nlm.nih.gov/entrez/query.fcgi?cmd=search&db=nucleotide&term=BE965369QACCNS&doptcmdl=GenBank#	2150#http://www.ncbi.nlm.nih.gov/sites/entrez?Db=gene&Cmd=DetailsSearch&Term=2150#	Hs.154299#http://www.ncbi.nlm.nih.gov/UniGene/clust.cgi?ORG=Hs&CID=154299#	129#http://www.ncbi.nih.gov/entrez/query.fcgi?tool=bioconductor&cmd=Retrieve&db=PubMed&list_uids=7556175"7568091"7937743"8601636"8615752"8703006"8784787"9020112"9133675"9446822"9639495"10439226"10831593"10978167"11692107"11714832"11907122"12003791"1212380	-6.17	0	-0.79
TBCKL	TBC domain-containing protein kinase-like	AA702160#http://www.ncbi.nlm.nih.gov/entrez/query.fcgi?cmd=search&db=nucleotide&term=AA702160QACCNS&doptcmdl=GenBank#	93627#http://www.ncbi.nlm.nih.gov/sites/entrez?Db=gene&Cmd=DetailsSearch&Term=93627#	Hs.292986#http://www.ncbi.nlm.nih.gov/UniGene/clust.cgi?ORG=Hs&CID=292986#	7#http://www.ncbi.nih.gov/entrez/query.fcgi?tool=bioconductor&cmd=Retrieve&db=PubMed&list_uids=9847074"12471243"12477932"14702039"15489334"15815621"19077034#	-6.17	0	-0.63
RNF135	ring finger protein 135	BC005084#http://www.ncbi.nlm.nih.gov/entrez/query.fcgi?cmd=search&db=nucleotide&term=BC005084QACCNS&doptcmdl=GenBank#	84282#http://www.ncbi.nlm.nih.gov/sites/entrez?Db=gene&Cmd=DetailsSearch&Term=84282#	Hs.29874#http://www.ncbi.nlm.nih.gov/UniGene/clust.cgi?ORG=Hs&CID=29874#	11#http://www.ncbi.nih.gov/entrez/query.fcgi?tool=bioconductor&cmd=Retrieve&db=PubMed&list_uids=8125298"9373149"11468690"12477932"12696059"14702039"15334068"15489334"17632510"18391951"19017631#	-6.17	0	-0.57
SLC33A1	solute carrier family 33 (acetyl-CoA transporter), member 1	NM_004733#http://www.ncbi.nlm.nih.gov/entrez/query.fcgi?cmd=search&db=nucleotide&term=NM_004733QACCNS&doptcmdl=GenBank#	9197#http://www.ncbi.nlm.nih.gov/sites/entrez?Db=gene&Cmd=DetailsSearch&Term=9197#	Hs.478031#http://www.ncbi.nlm.nih.gov/UniGene/clust.cgi?ORG=Hs&CID=478031#	5#http://www.ncbi.nih.gov/entrez/query.fcgi?tool=bioconductor&cmd=Retrieve&db=PubMed&list_uids=9096318"12477932"12739170"15489334"19061983#	6.17	0	0.71
		BU789637#http://www.ncbi.nlm.nih.gov/entrez/query.fcgi?cmd=search&db=nucleotide&term=BU789637QACCNS&doptcmdl=GenBank#				6.16	0	0.85
VKORC1L1	vitamin K epoxide reductase complex, subunit 1-like 1	NM_173517#http://www.ncbi.nlm.nih.gov/entrez/query.fcgi?cmd=search&db=nucleotide&term=NM_173517QACCNS&doptcmdl=GenBank#	154807#http://www.ncbi.nlm.nih.gov/sites/entrez?Db=gene&Cmd=DetailsSearch&Term=154807#	Hs.427232#http://www.ncbi.nlm.nih.gov/UniGene/clust.cgi?ORG=Hs&CID=427232#	5#http://www.ncbi.nih.gov/entrez/query.fcgi?tool=bioconductor&cmd=Retrieve&db=PubMed&list_uids=12477932"14702039"14765194"15489334"17996924#	6.16	0	1.04
EHBP1	EH domain binding protein 1	BF116032#http://www.ncbi.nlm.nih.gov/entrez/query.fcgi?cmd=search&db=nucleotide&term=BF116032QACCNS&doptcmdl=GenBank#	23301#http://www.ncbi.nlm.nih.gov/sites/entrez?Db=gene&Cmd=DetailsSearch&Term=23301#	Hs.271667#http://www.ncbi.nlm.nih.gov/UniGene/clust.cgi?ORG=Hs&CID=271667#	10#http://www.ncbi.nih.gov/entrez/query.fcgi?tool=bioconductor&cmd=Retrieve&db=PubMed&list_uids=10048485"12107410"12477932"14676205"14702039"15144186"15247266"15342556"16344560"18264098#	6.16	0	0.94
HOXA9	homeobox A9	AI246769#http://www.ncbi.nlm.nih.gov/entrez/query.fcgi?cmd=search&db=nucleotide&term=AI246769QACCNS&doptcmdl=GenBank#	3205#http://www.ncbi.nlm.nih.gov/sites/entrez?Db=gene&Cmd=DetailsSearch&Term=3205#	Hs.659350#http://www.ncbi.nlm.nih.gov/UniGene/clust.cgi?ORG=Hs&CID=659350#	58#http://www.ncbi.nih.gov/entrez/query.fcgi?tool=bioconductor&cmd=Retrieve&db=PubMed&list_uids=1358459"1973146"2574852"8563753"8563754"8646877"9058712"9343407"9628584"9657735"9880515"10082572"11042172"11076863"11551904"11830496"11857506"12082612"12112533	-6.16	0	-0.59
APC	adenomatous polyposis coli	NM_000038#http://www.ncbi.nlm.nih.gov/entrez/query.fcgi?cmd=search&db=nucleotide&term=NM_000038QACCNS&doptcmdl=GenBank#	324#http://www.ncbi.nlm.nih.gov/sites/entrez?Db=gene&Cmd=DetailsSearch&Term=324#	Hs.158932#http://www.ncbi.nlm.nih.gov/UniGene/clust.cgi?ORG=Hs&CID=158932#	355#http://www.ncbi.nih.gov/entrez/query.fcgi?tool=bioconductor&cmd=Retrieve&db=PubMed&list_uids=1310068"1338691"1338764"1338904"1651562"1651563"1678319"2797819"3789010"7606712"7651399"7661930"7744883"7833149"7833931"8074697"8111410"8252630"8259518"825951	6.16	0	0.82
RAPH1	Ras association (RalGDS/AF-6) and pleckstrin homology domains 1	AA194149#http://www.ncbi.nlm.nih.gov/entrez/query.fcgi?cmd=search&db=nucleotide&term=AA194149QACCNS&doptcmdl=GenBank#	65059#http://www.ncbi.nlm.nih.gov/sites/entrez?Db=gene&Cmd=DetailsSearch&Term=65059#	Hs.471162#http://www.ncbi.nlm.nih.gov/UniGene/clust.cgi?ORG=Hs&CID=471162#	12#http://www.ncbi.nih.gov/entrez/query.fcgi?tool=bioconductor&cmd=Retrieve&db=PubMed&list_uids=11214970"11586298"14506234"14702039"15302935"15469845"15586368"15609301"15642358"15815621"18076380"19000833#	-6.16	0	-0.66
FBXL22	F-box and leucine-rich repeat protein 22	AL533913#http://www.ncbi.nlm.nih.gov/entrez/query.fcgi?cmd=search&db=nucleotide&term=AL533913QACCNS&doptcmdl=GenBank#	283807#http://www.ncbi.nlm.nih.gov/sites/entrez?Db=gene&Cmd=DetailsSearch&Term=283807#	Hs.656997#http://www.ncbi.nlm.nih.gov/UniGene/clust.cgi?ORG=Hs&CID=656997#	7#http://www.ncbi.nih.gov/entrez/query.fcgi?tool=bioconductor&cmd=Retrieve&db=PubMed&list_uids=11076863"12477932"14702039"15489334"15489336"15520277"16381901#	6.16	0	0.6
SOS2	son of sevenless homolog 2 (Drosophila)	L20686#http://www.ncbi.nlm.nih.gov/entrez/query.fcgi?cmd=search&db=nucleotide&term=L20686QACCNS&doptcmdl=GenBank#	6655#http://www.ncbi.nlm.nih.gov/sites/entrez?Db=gene&Cmd=DetailsSearch&Term=6655#	Hs.291533#http://www.ncbi.nlm.nih.gov/UniGene/clust.cgi?ORG=Hs&CID=291533#	19#http://www.ncbi.nih.gov/entrez/query.fcgi?tool=bioconductor&cmd=Retrieve&db=PubMed&list_uids=7629138"8276400"8493579"8943292"9067577"9372945"10675333"10820259"10938118"10940929"11003655"12097864"12477932"12628188"14551139"14679214"17143285"17440948"174	6.16	0	1.25
LIMD1	LIM domains containing 1	AU144259#http://www.ncbi.nlm.nih.gov/entrez/query.fcgi?cmd=search&db=nucleotide&term=AU144259QACCNS&doptcmdl=GenBank#	8994#http://www.ncbi.nlm.nih.gov/sites/entrez?Db=gene&Cmd=DetailsSearch&Term=8994#	Hs.193370 Hs.621057#http://Hs.193370 Hs.621057#	14#http://www.ncbi.nih.gov/entrez/query.fcgi?tool=bioconductor&cmd=Retrieve&db=PubMed&list_uids=10647888"11158571"11352561"12477932"14702039"15144186"15231748"15489334"15542589"15870274"17889706"18439753"18712738"19060205#	-6.15	0	-0.77
TMEM107	transmembrane protein 107	BF971873#http://www.ncbi.nlm.nih.gov/entrez/query.fcgi?cmd=search&db=nucleotide&term=BF971873QACCNS&doptcmdl=GenBank#	84314#http://www.ncbi.nlm.nih.gov/sites/entrez?Db=gene&Cmd=DetailsSearch&Term=84314#	Hs.513933#http://www.ncbi.nlm.nih.gov/UniGene/clust.cgi?ORG=Hs&CID=513933#	4#http://www.ncbi.nih.gov/entrez/query.fcgi?tool=bioconductor&cmd=Retrieve&db=PubMed&list_uids=12477932"12975309"14702039"15489334#	-6.15	0	-0.67
MAPRE2	microtubule-associated protein, RP/EB family, member 2	BE671156#http://www.ncbi.nlm.nih.gov/entrez/query.fcgi?cmd=search&db=nucleotide&term=BE671156QACCNS&doptcmdl=GenBank#	10982#http://www.ncbi.nlm.nih.gov/sites/entrez?Db=gene&Cmd=DetailsSearch&Term=10982#	Hs.532824#http://www.ncbi.nlm.nih.gov/UniGene/clust.cgi?ORG=Hs&CID=532824#	27#http://www.ncbi.nih.gov/entrez/query.fcgi?tool=bioconductor&cmd=Retrieve&db=PubMed&list_uids=7606712"9233623"9724749"10030671"10188731"10811817"11076863"11470413"12388762"12475954"12477932"14514668"14702039"15489334"15489336"15592455"15631994"15862129"	-6.15	0	-1
CAMSAP1L1	calmodulin regulated spectrin-associated protein 1-like 1	AW593213#http://www.ncbi.nlm.nih.gov/entrez/query.fcgi?cmd=search&db=nucleotide&term=AW593213QACCNS&doptcmdl=GenBank#	23271#http://www.ncbi.nlm.nih.gov/sites/entrez?Db=gene&Cmd=DetailsSearch&Term=23271#	Hs.23585#http://www.ncbi.nlm.nih.gov/UniGene/clust.cgi?ORG=Hs&CID=23585#	6#http://www.ncbi.nih.gov/entrez/query.fcgi?tool=bioconductor&cmd=Retrieve&db=PubMed&list_uids=10470851"12107410"12477932"14702039"15345747"15897902#	6.15	0	1
RABIF	RAB interacting factor	NM_002871#http://www.ncbi.nlm.nih.gov/entrez/query.fcgi?cmd=search&db=nucleotide&term=NM_002871QACCNS&doptcmdl=GenBank#	5877#http://www.ncbi.nlm.nih.gov/sites/entrez?Db=gene&Cmd=DetailsSearch&Term=5877#	Hs.90875#http://www.ncbi.nlm.nih.gov/UniGene/clust.cgi?ORG=Hs&CID=90875#	12#http://www.ncbi.nih.gov/entrez/query.fcgi?tool=bioconductor&cmd=Retrieve&db=PubMed&list_uids=7619808"7651540"8125298"9013620"9373149"9441742"10094488"12105226"12477932"12788069"15489334"16169070#	6.15	0	0.79
		AL110172#http://www.ncbi.nlm.nih.gov/entrez/query.fcgi?cmd=search&db=nucleotide&term=AL110172QACCNS&doptcmdl=GenBank#				6.15	0	0.67
HTR1D	5-hydroxytryptamine (serotonin) receptor 1D	NM_000864#http://www.ncbi.nlm.nih.gov/entrez/query.fcgi?cmd=search&db=nucleotide&term=NM_000864QACCNS&doptcmdl=GenBank#	3352#http://www.ncbi.nlm.nih.gov/sites/entrez?Db=gene&Cmd=DetailsSearch&Term=3352#	Hs.121482#http://www.ncbi.nlm.nih.gov/UniGene/clust.cgi?ORG=Hs&CID=121482#	29#http://www.ncbi.nih.gov/entrez/query.fcgi?tool=bioconductor&cmd=Retrieve&db=PubMed&list_uids=1315531"1565658"1652050"1662665"2541503"10391209"11140838"11854302"12477932"12627464"12650952"12740597"15109354"15489334"16059583"16710414"16806108"17068621"17	6.14	0	0.66
GBAS	glioblastoma amplified sequence	NM_001483#http://www.ncbi.nlm.nih.gov/entrez/query.fcgi?cmd=search&db=nucleotide&term=NM_001483QACCNS&doptcmdl=GenBank#	2631#http://www.ncbi.nlm.nih.gov/sites/entrez?Db=gene&Cmd=DetailsSearch&Term=2631#	Hs.591069#http://www.ncbi.nlm.nih.gov/UniGene/clust.cgi?ORG=Hs&CID=591069#	9#http://www.ncbi.nih.gov/entrez/query.fcgi?tool=bioconductor&cmd=Retrieve&db=PubMed&list_uids=9615231"9661659"11076863"12477932"14702039"15489334"15489336"16381901"19169841#	-6.14	0	-0.64
IGSF1	immunoglobulin superfamily, member 1	AB058894#http://www.ncbi.nlm.nih.gov/entrez/query.fcgi?cmd=search&db=nucleotide&term=AB058894QACCNS&doptcmdl=GenBank#	3547#http://www.ncbi.nlm.nih.gov/sites/entrez?Db=gene&Cmd=DetailsSearch&Term=3547#	Hs.22111#http://www.ncbi.nlm.nih.gov/UniGene/clust.cgi?ORG=Hs&CID=22111#	14#http://www.ncbi.nih.gov/entrez/query.fcgi?tool=bioconductor&cmd=Retrieve&db=PubMed&list_uids=8125298"9205841"9373149"9521868"9729118"11076863"11266516"11344214"11854097"12421765"12477932"15489336"16344560"16381901#	-6.14	0	-1.07
TBC1D4	TBC1 domain family, member 4	NM_014832#http://www.ncbi.nlm.nih.gov/entrez/query.fcgi?cmd=search&db=nucleotide&term=NM_014832QACCNS&doptcmdl=GenBank#	9882#http://www.ncbi.nlm.nih.gov/sites/entrez?Db=gene&Cmd=DetailsSearch&Term=9882#	Hs.210891#http://www.ncbi.nlm.nih.gov/UniGene/clust.cgi?ORG=Hs&CID=210891#	24#http://www.ncbi.nih.gov/entrez/query.fcgi?tool=bioconductor&cmd=Retrieve&db=PubMed&list_uids=9628581"11829485"11994271"12421765"12601173"15057823"15302935"15304337"15324660"15919790"15971998"16083285"16964243"17077344"17081983"17353931"17369524"1751370	-6.14	0	-0.66
SLC35E1	solute carrier family 35, member E1	BE904333#http://www.ncbi.nlm.nih.gov/entrez/query.fcgi?cmd=search&db=nucleotide&term=BE904333QACCNS&doptcmdl=GenBank#	79939#http://www.ncbi.nlm.nih.gov/sites/entrez?Db=gene&Cmd=DetailsSearch&Term=79939#	Hs.620596#http://www.ncbi.nlm.nih.gov/UniGene/clust.cgi?ORG=Hs&CID=620596#	5#http://www.ncbi.nih.gov/entrez/query.fcgi?tool=bioconductor&cmd=Retrieve&db=PubMed&list_uids=12477932"14702039"15489334"16169070"16303743#	5.55	0	0.66
EPHB2	EPH receptor B2	L41939#http://www.ncbi.nlm.nih.gov/entrez/query.fcgi?cmd=search&db=nucleotide&term=L41939QACCNS&doptcmdl=GenBank#	2048#http://www.ncbi.nlm.nih.gov/sites/entrez?Db=gene&Cmd=DetailsSearch&Term=2048#	Hs.523329#http://www.ncbi.nlm.nih.gov/UniGene/clust.cgi?ORG=Hs&CID=523329#	81#http://www.ncbi.nih.gov/entrez/query.fcgi?tool=bioconductor&cmd=Retrieve&db=PubMed&list_uids=1648701"7601466"7688222"7816602"7898931"8033077"8589679"8755474"8798570"8878483"9233798"9267020"9499402"9530499"9576626"9632142"9696046"9707552"9883737"9933164	5.55	0	1.15
PTGR1	prostaglandin reductase 1	AL135787#http://www.ncbi.nlm.nih.gov/entrez/query.fcgi?cmd=search&db=nucleotide&term=AL135787QACCNS&doptcmdl=GenBank#	22949#http://www.ncbi.nlm.nih.gov/sites/entrez?Db=gene&Cmd=DetailsSearch&Term=22949#	Hs.584864#http://www.ncbi.nlm.nih.gov/UniGene/clust.cgi?ORG=Hs&CID=584864#	6#http://www.ncbi.nih.gov/entrez/query.fcgi?tool=bioconductor&cmd=Retrieve&db=PubMed&list_uids=8576264"12477932"14702039"15164053"15489334"17449869#	-5.55	0	-0.5
GSTT2	glutathione S-transferase theta 2	NM_000854#http://www.ncbi.nlm.nih.gov/entrez/query.fcgi?cmd=search&db=nucleotide&term=NM_000854QACCNS&doptcmdl=GenBank#	2953#http://www.ncbi.nlm.nih.gov/sites/entrez?Db=gene&Cmd=DetailsSearch&Term=2953#	Hs.654462#http://www.ncbi.nlm.nih.gov/UniGene/clust.cgi?ORG=Hs&CID=654462#	28#http://www.ncbi.nih.gov/entrez/query.fcgi?tool=bioconductor&cmd=Retrieve&db=PubMed&list_uids=1417752"7789971"8617493"8617495"8761485"8889548"9037717"9551553"9729470"10426791"10591208"10760690"10975610"11181995"12477932"12871945"15461802"15489334"156545	5.55	0	0.78
RPS4P17	ribosomal protein S4X pseudogene 17	AL121916#http://www.ncbi.nlm.nih.gov/entrez/query.fcgi?cmd=search&db=nucleotide&term=AL121916QACCNS&doptcmdl=GenBank#	100128140#http://www.ncbi.nlm.nih.gov/sites/entrez?Db=gene&Cmd=DetailsSearch&Term=100128140#		1#http://www.ncbi.nih.gov/entrez/query.fcgi?tool=bioconductor&cmd=Retrieve&db=PubMed&list_uids=19123937#	-5.55	0	-0.51
NEK6	NIMA (never in mitosis gene a)-related kinase 6	BC000101#http://www.ncbi.nlm.nih.gov/entrez/query.fcgi?cmd=search&db=nucleotide&term=BC000101QACCNS&doptcmdl=GenBank#	10783#http://www.ncbi.nlm.nih.gov/sites/entrez?Db=gene&Cmd=DetailsSearch&Term=10783#	Hs.197071#http://www.ncbi.nlm.nih.gov/UniGene/clust.cgi?ORG=Hs&CID=197071#	20#http://www.ncbi.nih.gov/entrez/query.fcgi?tool=bioconductor&cmd=Retrieve&db=PubMed&list_uids=10191262"10702691"10964517"11516946"11701951"12023960"12054534"12101123"12477932"12761501"12840024"14563848"15342556"15489334"15761153"16189514"16476580"173539	5.55	0	0.64
EDEM1	ER degradation enhancer, mannosidase alpha-like 1	NM_014674#http://www.ncbi.nlm.nih.gov/entrez/query.fcgi?cmd=search&db=nucleotide&term=NM_014674QACCNS&doptcmdl=GenBank#	9695#http://www.ncbi.nlm.nih.gov/sites/entrez?Db=gene&Cmd=DetailsSearch&Term=9695#	Hs.224616#http://www.ncbi.nlm.nih.gov/UniGene/clust.cgi?ORG=Hs&CID=224616#	13#http://www.ncbi.nih.gov/entrez/query.fcgi?tool=bioconductor&cmd=Retrieve&db=PubMed&list_uids=9039502"11375934"12477932"12610305"12610306"15146197"15489334"15579471"16449189"16629899"17353931"17360537"18452703#	5.54	0	0.69
TPM1	tropomyosin 1 (alpha)	AI521618#http://www.ncbi.nlm.nih.gov/entrez/query.fcgi?cmd=search&db=nucleotide&term=AI521618QACCNS&doptcmdl=GenBank#	7168#http://www.ncbi.nlm.nih.gov/sites/entrez?Db=gene&Cmd=DetailsSearch&Term=7168#	Hs.133892#http://www.ncbi.nlm.nih.gov/UniGene/clust.cgi?ORG=Hs&CID=133892#	72#http://www.ncbi.nih.gov/entrez/query.fcgi?tool=bioconductor&cmd=Retrieve&db=PubMed&list_uids=278975"1516138"1631061"1796905"1991513"2136742"2161834"3138425"3336357"3336363"3548719"3611073"3857586"6746613"6822572"7568216"7780795"7835079"7898523"7916663"	5.54	0	1.36
HIBADH	3-hydroxyisobutyrate dehydrogenase	AC007130#http://www.ncbi.nlm.nih.gov/entrez/query.fcgi?cmd=search&db=nucleotide&term=AC007130QACCNS&doptcmdl=GenBank#	11112#http://www.ncbi.nlm.nih.gov/sites/entrez?Db=gene&Cmd=DetailsSearch&Term=11112#	Hs.406758#http://www.ncbi.nlm.nih.gov/UniGene/clust.cgi?ORG=Hs&CID=406758#	8#http://www.ncbi.nih.gov/entrez/query.fcgi?tool=bioconductor&cmd=Retrieve&db=PubMed&list_uids=2647728"3335502"8313870"9847074"12477932"12690205"12853948"15489334#	-5.54	0	-0.64
SLC3A2	solute carrier family 3 (activators of dibasic and neutral amino acid transport), member 2	NM_002394#http://www.ncbi.nlm.nih.gov/entrez/query.fcgi?cmd=search&db=nucleotide&term=NM_002394QACCNS&doptcmdl=GenBank#	6520#http://www.ncbi.nlm.nih.gov/sites/entrez?Db=gene&Cmd=DetailsSearch&Term=6520#	Hs.502769#http://www.ncbi.nlm.nih.gov/UniGene/clust.cgi?ORG=Hs&CID=502769#	74#http://www.ncbi.nih.gov/entrez/query.fcgi?tool=bioconductor&cmd=Retrieve&db=PubMed&list_uids=1358795"2416754"3036867"3265470"3265471"3476959"3480538"3782435"6177771"6187076"6190235"7204970"7561057"8125298"8619474"8922468"8938448"9110174"9373149"9403839	5.54	0	0.63
		BE503077#http://www.ncbi.nlm.nih.gov/entrez/query.fcgi?cmd=search&db=nucleotide&term=BE503077QACCNS&doptcmdl=GenBank#				-5.54	0	-0.66
LETM2	leucine zipper-EF-hand containing transmembrane protein 2	AI023774#http://www.ncbi.nlm.nih.gov/entrez/query.fcgi?cmd=search&db=nucleotide&term=AI023774QACCNS&doptcmdl=GenBank#	137994#http://www.ncbi.nlm.nih.gov/sites/entrez?Db=gene&Cmd=DetailsSearch&Term=137994#	Hs.696457#http://www.ncbi.nlm.nih.gov/UniGene/clust.cgi?ORG=Hs&CID=696457#	2#http://www.ncbi.nih.gov/entrez/query.fcgi?tool=bioconductor&cmd=Retrieve&db=PubMed&list_uids=11549311"12477932#	-5.54	0	-0.71
FAM98B	family with sequence similarity 98, member B	BC035600#http://www.ncbi.nlm.nih.gov/entrez/query.fcgi?cmd=search&db=nucleotide&term=BC035600QACCNS&doptcmdl=GenBank#	283742#http://www.ncbi.nlm.nih.gov/sites/entrez?Db=gene&Cmd=DetailsSearch&Term=283742#	Hs.6799#http://www.ncbi.nlm.nih.gov/UniGene/clust.cgi?ORG=Hs&CID=6799#	5#http://www.ncbi.nih.gov/entrez/query.fcgi?tool=bioconductor&cmd=Retrieve&db=PubMed&list_uids=12477932"14702039"15489334"17353931"17567985#	-5.54	0	-0.61
LOXL3	lysyl oxidase-like 3	AI917716#http://www.ncbi.nlm.nih.gov/entrez/query.fcgi?cmd=search&db=nucleotide&term=AI917716QACCNS&doptcmdl=GenBank#	84695#http://www.ncbi.nlm.nih.gov/sites/entrez?Db=gene&Cmd=DetailsSearch&Term=84695#	Hs.469045#http://www.ncbi.nlm.nih.gov/UniGene/clust.cgi?ORG=Hs&CID=469045#	9#http://www.ncbi.nih.gov/entrez/query.fcgi?tool=bioconductor&cmd=Retrieve&db=PubMed&list_uids=11284725"11334717"11386757"11642359"12477932"12686136"16096638"17018530"17287949#	5.54	0	0.63
MED30	mediator complex subunit 30	AI026938#http://www.ncbi.nlm.nih.gov/entrez/query.fcgi?cmd=search&db=nucleotide&term=AI026938QACCNS&doptcmdl=GenBank#	90390#http://www.ncbi.nlm.nih.gov/sites/entrez?Db=gene&Cmd=DetailsSearch&Term=90390#	Hs.492612#http://www.ncbi.nlm.nih.gov/UniGene/clust.cgi?ORG=Hs&CID=492612#	13#http://www.ncbi.nih.gov/entrez/query.fcgi?tool=bioconductor&cmd=Retrieve&db=PubMed&list_uids=10198638"10235266"10235267"11591653"11909976"12136098"12218053"12477932"12584197"14576168"14638676"15175163"15489334#	-5.54	0	-0.55
WHSC1	Wolf-Hirschhorn syndrome candidate 1	AW024870#http://www.ncbi.nlm.nih.gov/entrez/query.fcgi?cmd=search&db=nucleotide&term=AW024870QACCNS&doptcmdl=GenBank#	7468#http://www.ncbi.nlm.nih.gov/sites/entrez?Db=gene&Cmd=DetailsSearch&Term=7468#	Hs.113876#http://www.ncbi.nlm.nih.gov/UniGene/clust.cgi?ORG=Hs&CID=113876#	30#http://www.ncbi.nih.gov/entrez/query.fcgi?tool=bioconductor&cmd=Retrieve&db=PubMed&list_uids=8889548"9063753"9207791"9354676"9618163"9787135"10470851"10945609"11152655"11252005"11337357"12433679"12477932"12715353"15257719"15489334"15677557"15734578"161	-5.54	0	-0.63
FGFR1	fibroblast growth factor receptor 1	AU145411#http://www.ncbi.nlm.nih.gov/entrez/query.fcgi?cmd=search&db=nucleotide&term=AU145411QACCNS&doptcmdl=GenBank#	2260#http://www.ncbi.nlm.nih.gov/sites/entrez?Db=gene&Cmd=DetailsSearch&Term=2260#	Hs.264887#http://www.ncbi.nlm.nih.gov/UniGene/clust.cgi?ORG=Hs&CID=264887#	180#http://www.ncbi.nih.gov/entrez/query.fcgi?tool=bioconductor&cmd=Retrieve&db=PubMed&list_uids=1317750"1379697"1379698"1380281"1650441"1652059"1662973"1689310"1697263"1722570"1722683"1846977"2159626"2162671"2167437"2554327"7514169"7516330"7537362"768064	-5.53	0	-0.56
LMBR1	limb region 1 homolog (mouse)	AF348513#http://www.ncbi.nlm.nih.gov/entrez/query.fcgi?cmd=search&db=nucleotide&term=AF348513QACCNS&doptcmdl=GenBank#	64327#http://www.ncbi.nlm.nih.gov/sites/entrez?Db=gene&Cmd=DetailsSearch&Term=64327#	Hs.209989#http://www.ncbi.nlm.nih.gov/UniGene/clust.cgi?ORG=Hs&CID=209989#	24#http://www.ncbi.nih.gov/entrez/query.fcgi?tool=bioconductor&cmd=Retrieve&db=PubMed&list_uids=8533803"9847074"10329000"10945466"11076863"11090342"11333865"11606546"12032320"12477932"12491086"12690205"12837695"12853948"14702039"14727139"15489334"15489336	5.53	0	0.7
HDGFRP3	hepatoma-derived growth factor, related protein 3	BG285017#http://www.ncbi.nlm.nih.gov/entrez/query.fcgi?cmd=search&db=nucleotide&term=BG285017QACCNS&doptcmdl=GenBank#	50810#http://www.ncbi.nlm.nih.gov/sites/entrez?Db=gene&Cmd=DetailsSearch&Term=50810#	Hs.513954#http://www.ncbi.nlm.nih.gov/UniGene/clust.cgi?ORG=Hs&CID=513954#	8#http://www.ncbi.nih.gov/entrez/query.fcgi?tool=bioconductor&cmd=Retrieve&db=PubMed&list_uids=10581169"10810093"12477932"14702039"15371438"15489334"15761153"16337983#	5.53	0	1.03
		AI383996#http://www.ncbi.nlm.nih.gov/entrez/query.fcgi?cmd=search&db=nucleotide&term=AI383996QACCNS&doptcmdl=GenBank#				5.53	0	1.22
FASTKD1	FAST kinase domains 1	NM_024622#http://www.ncbi.nlm.nih.gov/entrez/query.fcgi?cmd=search&db=nucleotide&term=NM_024622QACCNS&doptcmdl=GenBank#	79675#http://www.ncbi.nlm.nih.gov/sites/entrez?Db=gene&Cmd=DetailsSearch&Term=79675#	Hs.529276#http://www.ncbi.nlm.nih.gov/UniGene/clust.cgi?ORG=Hs&CID=529276#	6#http://www.ncbi.nih.gov/entrez/query.fcgi?tool=bioconductor&cmd=Retrieve&db=PubMed&list_uids=8889548"9373149"11347906"12477932"14702039"16344560#	5.53	0	0.71
C4orf30	chromosome 4 open reading frame 30	AA031528#http://www.ncbi.nlm.nih.gov/entrez/query.fcgi?cmd=search&db=nucleotide&term=AA031528QACCNS&doptcmdl=GenBank#	54876#http://www.ncbi.nlm.nih.gov/sites/entrez?Db=gene&Cmd=DetailsSearch&Term=54876#	Hs.614787#http://www.ncbi.nlm.nih.gov/UniGene/clust.cgi?ORG=Hs&CID=614787#	2#http://www.ncbi.nih.gov/entrez/query.fcgi?tool=bioconductor&cmd=Retrieve&db=PubMed&list_uids=12477932"14702039#	-5.53	0	-0.71
PLP2	proteolipid protein 2 (colonic epithelium-enriched)	NM_002668#http://www.ncbi.nlm.nih.gov/entrez/query.fcgi?cmd=search&db=nucleotide&term=NM_002668QACCNS&doptcmdl=GenBank#	5355#http://www.ncbi.nlm.nih.gov/sites/entrez?Db=gene&Cmd=DetailsSearch&Term=5355#	Hs.77422#http://www.ncbi.nlm.nih.gov/UniGene/clust.cgi?ORG=Hs&CID=77422#	12#http://www.ncbi.nih.gov/entrez/query.fcgi?tool=bioconductor&cmd=Retrieve&db=PubMed&list_uids=7622043"8470895"9124532"9344658"12477932"12529377"15474493"15489334"15862967"16169070"17416750"17429077#	5.53	0	0.48
		BF114646#http://www.ncbi.nlm.nih.gov/entrez/query.fcgi?cmd=search&db=nucleotide&term=BF114646QACCNS&doptcmdl=GenBank#				-5.52	0	-1.1
ZNF175	zinc finger protein 175	NM_007147#http://www.ncbi.nlm.nih.gov/entrez/query.fcgi?cmd=search&db=nucleotide&term=NM_007147QACCNS&doptcmdl=GenBank#	7728#http://www.ncbi.nlm.nih.gov/sites/entrez?Db=gene&Cmd=DetailsSearch&Term=7728#	Hs.119014#http://www.ncbi.nlm.nih.gov/UniGene/clust.cgi?ORG=Hs&CID=119014#	10#http://www.ncbi.nih.gov/entrez/query.fcgi?tool=bioconductor&cmd=Retrieve&db=PubMed&list_uids=1602151"8838321"12477932"14688346"15057824"15081264"15489334"18029348"18773297"18776638#	5.52	0	0.63
SRGAP2P1	SLIT-ROBO Rho GTPase activating protein 2 pseudogene 1	BF977829#http://www.ncbi.nlm.nih.gov/entrez/query.fcgi?cmd=search&db=nucleotide&term=BF977829QACCNS&doptcmdl=GenBank#	653464#http://www.ncbi.nlm.nih.gov/sites/entrez?Db=gene&Cmd=DetailsSearch&Term=653464#	Hs.523529 Hs.698027#http://Hs.523529 Hs.698027#	2#http://www.ncbi.nih.gov/entrez/query.fcgi?tool=bioconductor&cmd=Retrieve&db=PubMed&list_uids=12477932"15252450#	-5.24	0	-0.47
NRP2	neuropilin 2	AF280545#http://www.ncbi.nlm.nih.gov/entrez/query.fcgi?cmd=search&db=nucleotide&term=AF280545QACCNS&doptcmdl=GenBank#	8828#http://www.ncbi.nlm.nih.gov/sites/entrez?Db=gene&Cmd=DetailsSearch&Term=8828#	Hs.471200#http://www.ncbi.nlm.nih.gov/UniGene/clust.cgi?ORG=Hs&CID=471200#	42#http://www.ncbi.nih.gov/entrez/query.fcgi?tool=bioconductor&cmd=Retrieve&db=PubMed&list_uids=9288754"9331348"9856463"9872925"9883722"10196546"10329017"10520995"10748121"10891538"11112349"11278319"11394892"11677062"11756651"11815985"12210066"12412174"12	5.24	0	0.55
IL12RB1	interleukin 12 receptor, beta 1	NM_005535#http://www.ncbi.nlm.nih.gov/entrez/query.fcgi?cmd=search&db=nucleotide&term=NM_005535QACCNS&doptcmdl=GenBank#	3594#http://www.ncbi.nlm.nih.gov/sites/entrez?Db=gene&Cmd=DetailsSearch&Term=3594#	Hs.567294#http://www.ncbi.nlm.nih.gov/UniGene/clust.cgi?ORG=Hs&CID=567294#	44#http://www.ncbi.nih.gov/entrez/query.fcgi?tool=bioconductor&cmd=Retrieve&db=PubMed&list_uids=7527811"7843232"7911493"8125298"8943050"8958915"9038232"9284929"9373149"9469420"9603733"9637763"10415122"11114383"11424023"11857344"12020266"12023369"12477932"	-5.24	0	-0.51
DNAJB9	DnaJ (Hsp40) homolog, subfamily B, member 9	AF115512#http://www.ncbi.nlm.nih.gov/entrez/query.fcgi?cmd=search&db=nucleotide&term=AF115512QACCNS&doptcmdl=GenBank#	4189#http://www.ncbi.nlm.nih.gov/sites/entrez?Db=gene&Cmd=DetailsSearch&Term=4189#	Hs.6790#http://www.ncbi.nlm.nih.gov/UniGene/clust.cgi?ORG=Hs&CID=6790#	16#http://www.ncbi.nih.gov/entrez/query.fcgi?tool=bioconductor&cmd=Retrieve&db=PubMed&list_uids=9533036"11042152"11147971"11230166"11256614"11525638"11836248"12477932"12690205"12975309"14516790"14702039"15456888"15489334"16169070"18400946#	5.24	0	0.79
UAP1	UDP-N-acteylglucosamine pyrophosphorylase 1	S73498#http://www.ncbi.nlm.nih.gov/entrez/query.fcgi?cmd=search&db=nucleotide&term=S73498QACCNS&doptcmdl=GenBank#	6675#http://www.ncbi.nlm.nih.gov/sites/entrez?Db=gene&Cmd=DetailsSearch&Term=6675#	Hs.492859#http://www.ncbi.nlm.nih.gov/UniGene/clust.cgi?ORG=Hs&CID=492859#	8#http://www.ncbi.nih.gov/entrez/query.fcgi?tool=bioconductor&cmd=Retrieve&db=PubMed&list_uids=8025165"9603950"9621304"9765219"11707391"12477932"15489334"16710414#	5.24	0	0.46
		AI814053#http://www.ncbi.nlm.nih.gov/entrez/query.fcgi?cmd=search&db=nucleotide&term=AI814053QACCNS&doptcmdl=GenBank#				5.24	0	1.08
CSPG5	chondroitin sulfate proteoglycan 5 (neuroglycan C)	AF059274#http://www.ncbi.nlm.nih.gov/entrez/query.fcgi?cmd=search&db=nucleotide&term=AF059274QACCNS&doptcmdl=GenBank#	10675#http://www.ncbi.nlm.nih.gov/sites/entrez?Db=gene&Cmd=DetailsSearch&Term=10675#	Hs.45127#http://www.ncbi.nlm.nih.gov/UniGene/clust.cgi?ORG=Hs&CID=45127#	8#http://www.ncbi.nih.gov/entrez/query.fcgi?tool=bioconductor&cmd=Retrieve&db=PubMed&list_uids=8889548"9950058"11076863"12477932"12885772"15358134"16299773"16901907#	5.24	0	1.32
FAM114A1	family with sequence similarity 114, member A1	AI742174#http://www.ncbi.nlm.nih.gov/entrez/query.fcgi?cmd=search&db=nucleotide&term=AI742174QACCNS&doptcmdl=GenBank#	92689#http://www.ncbi.nlm.nih.gov/sites/entrez?Db=gene&Cmd=DetailsSearch&Term=92689#	Hs.476517#http://www.ncbi.nlm.nih.gov/UniGene/clust.cgi?ORG=Hs&CID=476517#	3#http://www.ncbi.nih.gov/entrez/query.fcgi?tool=bioconductor&cmd=Retrieve&db=PubMed&list_uids=12477932"14702039"15489334#	5.24	0	0.53
SC65	synaptonemal complex protein SC65	NM_006455#http://www.ncbi.nlm.nih.gov/entrez/query.fcgi?cmd=search&db=nucleotide&term=NM_006455QACCNS&doptcmdl=GenBank#	10609#http://www.ncbi.nlm.nih.gov/sites/entrez?Db=gene&Cmd=DetailsSearch&Term=10609#	Hs.446459#http://www.ncbi.nlm.nih.gov/UniGene/clust.cgi?ORG=Hs&CID=446459#	8#http://www.ncbi.nih.gov/entrez/query.fcgi?tool=bioconductor&cmd=Retrieve&db=PubMed&list_uids=8125298"8862517"9373149"10952778"12477932"14702039"15489334"16396496#	5.24	0	0.47
BID	BH3 interacting domain death agonist	AA706658#http://www.ncbi.nlm.nih.gov/entrez/query.fcgi?cmd=search&db=nucleotide&term=AA706658QACCNS&doptcmdl=GenBank#	637#http://www.ncbi.nlm.nih.gov/sites/entrez?Db=gene&Cmd=DetailsSearch&Term=637#	Hs.591054#http://www.ncbi.nlm.nih.gov/UniGene/clust.cgi?ORG=Hs&CID=591054#	105#http://www.ncbi.nih.gov/entrez/query.fcgi?tool=bioconductor&cmd=Retrieve&db=PubMed&list_uids=7774948"7929347"8918887"9463381"9721221"9727491"9727492"9790773"10089877"10364179"10629050"10950869"11085743"11099414"11114298"11399776"11544326"11583622"1158	-5.24	0	-0.83
VARS2	valyl-tRNA synthetase 2, mitochondrial (putative)	BE222664#http://www.ncbi.nlm.nih.gov/entrez/query.fcgi?cmd=search&db=nucleotide&term=BE222664QACCNS&doptcmdl=GenBank#	57176#http://www.ncbi.nlm.nih.gov/sites/entrez?Db=gene&Cmd=DetailsSearch&Term=57176#	Hs.597526#http://www.ncbi.nlm.nih.gov/UniGene/clust.cgi?ORG=Hs&CID=597526#	4#http://www.ncbi.nih.gov/entrez/query.fcgi?tool=bioconductor&cmd=Retrieve&db=PubMed&list_uids=11572484"12477932"14702039"18400783#	5.24	0	0.65
PIR	pirin (iron-binding nuclear protein)	NM_003662#http://www.ncbi.nlm.nih.gov/entrez/query.fcgi?cmd=search&db=nucleotide&term=NM_003662QACCNS&doptcmdl=GenBank#	8544#http://www.ncbi.nlm.nih.gov/sites/entrez?Db=gene&Cmd=DetailsSearch&Term=8544#	Hs.495728#http://www.ncbi.nlm.nih.gov/UniGene/clust.cgi?ORG=Hs&CID=495728#	8#http://www.ncbi.nih.gov/entrez/query.fcgi?tool=bioconductor&cmd=Retrieve&db=PubMed&list_uids=9079676"10362352"12477932"12876364"14573596"15231748"15489334"15951572#	-5.24	0	-0.79
		AL121916#http://www.ncbi.nlm.nih.gov/entrez/query.fcgi?cmd=search&db=nucleotide&term=AL121916QACCNS&doptcmdl=GenBank#				-5.24	0	-0.72
HPRT1	hypoxanthine phosphoribosyltransferase 1	NM_000194#http://www.ncbi.nlm.nih.gov/entrez/query.fcgi?cmd=search&db=nucleotide&term=NM_000194QACCNS&doptcmdl=GenBank#	3251#http://www.ncbi.nlm.nih.gov/sites/entrez?Db=gene&Cmd=DetailsSearch&Term=3251#	Hs.412707#http://www.ncbi.nlm.nih.gov/UniGene/clust.cgi?ORG=Hs&CID=412707#	103#http://www.ncbi.nih.gov/entrez/query.fcgi?tool=bioconductor&cmd=Retrieve&db=PubMed&list_uids=1301916"1487231"1551676"1840476"1937471"2018042"2071157"2246854"2341149"2347587"2358296"2738157"2760209"2835825"2896620"2909537"2910902"2928313"3008106"302384	-5.24	0	-0.46
EML2	echinoderm microtubule associated protein like 2	NM_012155#http://www.ncbi.nlm.nih.gov/entrez/query.fcgi?cmd=search&db=nucleotide&term=NM_012155QACCNS&doptcmdl=GenBank#	24139#http://www.ncbi.nlm.nih.gov/sites/entrez?Db=gene&Cmd=DetailsSearch&Term=24139#	Hs.24178#http://www.ncbi.nlm.nih.gov/UniGene/clust.cgi?ORG=Hs&CID=24178#	7#http://www.ncbi.nih.gov/entrez/query.fcgi?tool=bioconductor&cmd=Retrieve&db=PubMed&list_uids=8125298"9373149"10521658"11694528"12477932"15489334"17353931#	-5.24	0	-0.71
PLEKHA1	pleckstrin homology domain containing, family A (phosphoinositide binding specific) member 1	NM_021622#http://www.ncbi.nlm.nih.gov/entrez/query.fcgi?cmd=search&db=nucleotide&term=NM_021622QACCNS&doptcmdl=GenBank#	59338#http://www.ncbi.nlm.nih.gov/sites/entrez?Db=gene&Cmd=DetailsSearch&Term=59338#	Hs.643512#http://www.ncbi.nlm.nih.gov/UniGene/clust.cgi?ORG=Hs&CID=643512#	16#http://www.ncbi.nih.gov/entrez/query.fcgi?tool=bioconductor&cmd=Retrieve&db=PubMed&list_uids=11001876"11513726"11802782"12101241"12477932"14516276"14702039"15164054"15485858"15489334"16080115"16174643"17000705"17884985"18079691"18164066#	5.24	0	0.92
FLJ32810	Rho-type GTPase-activating protein FLJ32810	BF439533#http://www.ncbi.nlm.nih.gov/entrez/query.fcgi?cmd=search&db=nucleotide&term=BF439533QACCNS&doptcmdl=GenBank#	143872#http://www.ncbi.nlm.nih.gov/sites/entrez?Db=gene&Cmd=DetailsSearch&Term=143872#	Hs.709499 Hs.709625#http://Hs.709499 Hs.709625#	2#http://www.ncbi.nih.gov/entrez/query.fcgi?tool=bioconductor&cmd=Retrieve&db=PubMed&list_uids=14702039"16344560#	-5.24	0	-0.86
NOTCH2	Notch homolog 2 (Drosophila)	AA291203#http://www.ncbi.nlm.nih.gov/entrez/query.fcgi?cmd=search&db=nucleotide&term=AA291203QACCNS&doptcmdl=GenBank#	4853#http://www.ncbi.nlm.nih.gov/sites/entrez?Db=gene&Cmd=DetailsSearch&Term=4853#	Hs.487360#http://www.ncbi.nlm.nih.gov/UniGene/clust.cgi?ORG=Hs&CID=487360#	62#http://www.ncbi.nih.gov/entrez/query.fcgi?tool=bioconductor&cmd=Retrieve&db=PubMed&list_uids=1303260"7698746"8661110"9032325"9244302"9528802"9720489"10079256"10221902"10551863"10958687"11101851"11306509"11346656"11518718"11532344"11577080"11836628"1197	5.23	0	0.47
C1orf57	chromosome 1 open reading frame 57	BC005102#http://www.ncbi.nlm.nih.gov/entrez/query.fcgi?cmd=search&db=nucleotide&term=BC005102QACCNS&doptcmdl=GenBank#	84284#http://www.ncbi.nlm.nih.gov/sites/entrez?Db=gene&Cmd=DetailsSearch&Term=84284#	Hs.642715#http://www.ncbi.nlm.nih.gov/UniGene/clust.cgi?ORG=Hs&CID=642715#	2#http://www.ncbi.nih.gov/entrez/query.fcgi?tool=bioconductor&cmd=Retrieve&db=PubMed&list_uids=12477932"15489334#	-5.23	0	-0.45
SELI	selenoprotein I	BC021229#http://www.ncbi.nlm.nih.gov/entrez/query.fcgi?cmd=search&db=nucleotide&term=BC021229QACCNS&doptcmdl=GenBank#	85465#http://www.ncbi.nlm.nih.gov/sites/entrez?Db=gene&Cmd=DetailsSearch&Term=85465#	Hs.189073#http://www.ncbi.nlm.nih.gov/UniGene/clust.cgi?ORG=Hs&CID=189073#	8#http://www.ncbi.nih.gov/entrez/query.fcgi?tool=bioconductor&cmd=Retrieve&db=PubMed&list_uids=11214970"12477932"12775843"14702039"16189514"16344560"17132865"18665829#	5.23	0	0.67
IGFBP2	insulin-like growth factor binding protein 2, 36kDa	NM_000597#http://www.ncbi.nlm.nih.gov/entrez/query.fcgi?cmd=search&db=nucleotide&term=NM_000597QACCNS&doptcmdl=GenBank#	3485#http://www.ncbi.nlm.nih.gov/sites/entrez?Db=gene&Cmd=DetailsSearch&Term=3485#	Hs.438102#http://www.ncbi.nlm.nih.gov/UniGene/clust.cgi?ORG=Hs&CID=438102#	90#http://www.ncbi.nih.gov/entrez/query.fcgi?tool=bioconductor&cmd=Retrieve&db=PubMed&list_uids=1376411"1380437"1697583"1710112"1712312"1714916"1716260"1726837"2465304"2479552"7511544"7680905"8675597"8781553"9156044"9408744"10407151"10912521"11063745"1129	-5.23	0	-0.53
FLOT2	flotillin 2	BC003683#http://www.ncbi.nlm.nih.gov/entrez/query.fcgi?cmd=search&db=nucleotide&term=BC003683QACCNS&doptcmdl=GenBank#	2319#http://www.ncbi.nlm.nih.gov/sites/entrez?Db=gene&Cmd=DetailsSearch&Term=2319#	Hs.514038#http://www.ncbi.nlm.nih.gov/UniGene/clust.cgi?ORG=Hs&CID=514038#	23#http://www.ncbi.nih.gov/entrez/query.fcgi?tool=bioconductor&cmd=Retrieve&db=PubMed&list_uids=1769667"8051082"8125298"9373149"10212252"10462713"11159550"11999340"12107410"12477932"12493773"14667819"15489334"15492257"16521037"17013097"17113085"17307333"1	-5.23	0	-0.48
CNKSR3	CNKSR family member 3	BG431541#http://www.ncbi.nlm.nih.gov/entrez/query.fcgi?cmd=search&db=nucleotide&term=BG431541QACCNS&doptcmdl=GenBank#	154043#http://www.ncbi.nlm.nih.gov/sites/entrez?Db=gene&Cmd=DetailsSearch&Term=154043#	Hs.16064#http://www.ncbi.nlm.nih.gov/UniGene/clust.cgi?ORG=Hs&CID=16064#	2#http://www.ncbi.nih.gov/entrez/query.fcgi?tool=bioconductor&cmd=Retrieve&db=PubMed&list_uids=12477932"14702039#	-5.23	0	-1.11
USP35	ubiquitin specific peptidase 35	AB037793#http://www.ncbi.nlm.nih.gov/entrez/query.fcgi?cmd=search&db=nucleotide&term=AB037793QACCNS&doptcmdl=GenBank#	57558#http://www.ncbi.nlm.nih.gov/sites/entrez?Db=gene&Cmd=DetailsSearch&Term=57558#	Hs.531249#http://www.ncbi.nlm.nih.gov/UniGene/clust.cgi?ORG=Hs&CID=531249#	6#http://www.ncbi.nih.gov/entrez/query.fcgi?tool=bioconductor&cmd=Retrieve&db=PubMed&list_uids=10718198"12477932"12838346"14702039"14715245"15146197#	5.23	0	0.84
C8orf79	chromosome 8 open reading frame 79	AW439543#http://www.ncbi.nlm.nih.gov/entrez/query.fcgi?cmd=search&db=nucleotide&term=AW439543QACCNS&doptcmdl=GenBank#	57604#http://www.ncbi.nlm.nih.gov/sites/entrez?Db=gene&Cmd=DetailsSearch&Term=57604#	Hs.202521#http://www.ncbi.nlm.nih.gov/UniGene/clust.cgi?ORG=Hs&CID=202521#	5#http://www.ncbi.nih.gov/entrez/query.fcgi?tool=bioconductor&cmd=Retrieve&db=PubMed&list_uids=10819331"12477932"14702039"15489334"16344560#	-5.06	0	-0.44
LOC647121	embigin homolog (mouse) pseudogene	W84421#http://www.ncbi.nlm.nih.gov/entrez/query.fcgi?cmd=search&db=nucleotide&term=W84421QACCNS&doptcmdl=GenBank#	647121#http://www.ncbi.nlm.nih.gov/sites/entrez?Db=gene&Cmd=DetailsSearch&Term=647121#	Hs.697682#http://www.ncbi.nlm.nih.gov/UniGene/clust.cgi?ORG=Hs&CID=697682#		5.06	0	0.54
CDC14A	CDC14 cell division cycle 14 homolog A (S. cerevisiae)	NM_003672#http://www.ncbi.nlm.nih.gov/entrez/query.fcgi?cmd=search&db=nucleotide&term=NM_003672QACCNS&doptcmdl=GenBank#	8556#http://www.ncbi.nlm.nih.gov/sites/entrez?Db=gene&Cmd=DetailsSearch&Term=8556#	Hs.127411#http://www.ncbi.nlm.nih.gov/UniGene/clust.cgi?ORG=Hs&CID=127411#	18#http://www.ncbi.nih.gov/entrez/query.fcgi?tool=bioconductor&cmd=Retrieve&db=PubMed&list_uids=9367992"10409437"10644693"11598127"11901424"12134069"12477932"15263015"15489334"15911625"16221885"16344560"16760464"16784539"17172867"17371873"17623655"1823522	5.06	0	0.63
RNASEL	ribonuclease L (2',5'-oligoisoadenylate synthetase-dependent)	NM_021133#http://www.ncbi.nlm.nih.gov/entrez/query.fcgi?cmd=search&db=nucleotide&term=NM_021133QACCNS&doptcmdl=GenBank#	6041#http://www.ncbi.nlm.nih.gov/sites/entrez?Db=gene&Cmd=DetailsSearch&Term=6041#	Hs.518545#http://www.ncbi.nlm.nih.gov/UniGene/clust.cgi?ORG=Hs&CID=518545#	69#http://www.ncbi.nih.gov/entrez/query.fcgi?tool=bioconductor&cmd=Retrieve&db=PubMed&list_uids=1565627"7514564"7514601"7539425"7680958"7688298"8910276"9366257"9497242"9856285"9862963"10454983"10708513"11063255"11333017"11585831"11799394"11941539"12022038	-5.06	0	-0.51
HES1	hairy and enhancer of split 1, (Drosophila)	BE973687#http://www.ncbi.nlm.nih.gov/entrez/query.fcgi?cmd=search&db=nucleotide&term=BE973687QACCNS&doptcmdl=GenBank#	3280#http://www.ncbi.nlm.nih.gov/sites/entrez?Db=gene&Cmd=DetailsSearch&Term=3280#	Hs.250666#http://www.ncbi.nlm.nih.gov/UniGene/clust.cgi?ORG=Hs&CID=250666#	39#http://www.ncbi.nih.gov/entrez/query.fcgi?tool=bioconductor&cmd=Retrieve&db=PubMed&list_uids=7906273"8020957"8687460"9389649"9745030"10851137"11238932"11486045"11748221"11756408"12406868"12477932"12535671"12972610"14702039"14722248"15156153"15492808"15	5.06	0	0.73
SLC6A6	solute carrier family 6 (neurotransmitter transporter, taurine), member 6	NM_003043#http://www.ncbi.nlm.nih.gov/entrez/query.fcgi?cmd=search&db=nucleotide&term=NM_003043QACCNS&doptcmdl=GenBank#	6533#http://www.ncbi.nlm.nih.gov/sites/entrez?Db=gene&Cmd=DetailsSearch&Term=6533#	Hs.529488#http://www.ncbi.nlm.nih.gov/UniGene/clust.cgi?ORG=Hs&CID=529488#	15#http://www.ncbi.nih.gov/entrez/query.fcgi?tool=bioconductor&cmd=Retrieve&db=PubMed&list_uids=1518851"8010975"8382624"8654117"8889548"12062416"12163498"12477932"12681485"15166008"15225620"15630186"15907840"16356117"16956961#	5.06	0	0.88
UTRN	utrophin	N66570#http://www.ncbi.nlm.nih.gov/entrez/query.fcgi?cmd=search&db=nucleotide&term=N66570QACCNS&doptcmdl=GenBank#	7402#http://www.ncbi.nlm.nih.gov/sites/entrez?Db=gene&Cmd=DetailsSearch&Term=7402#	Hs.133135#http://www.ncbi.nlm.nih.gov/UniGene/clust.cgi?ORG=Hs&CID=133135#	51#http://www.ncbi.nih.gov/entrez/query.fcgi?tool=bioconductor&cmd=Retrieve&db=PubMed&list_uids=1400579"1426262"1461283"2014247"2203673"2541343"7589238"7844150"7890770"8281135"8576247"8889548"8977119"9288751"9701558"9887274"10369873"10545507"10647184"1073	-5.05	0	-0.55
		AA227879#http://www.ncbi.nlm.nih.gov/entrez/query.fcgi?cmd=search&db=nucleotide&term=AA227879QACCNS&doptcmdl=GenBank#				5.05	0	0.59
		BG292040#http://www.ncbi.nlm.nih.gov/entrez/query.fcgi?cmd=search&db=nucleotide&term=BG292040QACCNS&doptcmdl=GenBank#				5.05	0	1.19
ARFGEF1	ADP-ribosylation factor guanine nucleotide-exchange factor 1(brefeldin A-inhibited)	AK025637#http://www.ncbi.nlm.nih.gov/entrez/query.fcgi?cmd=search&db=nucleotide&term=AK025637QACCNS&doptcmdl=GenBank#	10565#http://www.ncbi.nlm.nih.gov/sites/entrez?Db=gene&Cmd=DetailsSearch&Term=10565#	Hs.656902#http://www.ncbi.nlm.nih.gov/UniGene/clust.cgi?ORG=Hs&CID=656902#	21#http://www.ncbi.nih.gov/entrez/query.fcgi?tool=bioconductor&cmd=Retrieve&db=PubMed&list_uids=8889548"8917509"10212200"10393931"10716990"11013081"12571360"12606707"14702039"14973189"15644318"16467138"17079330"17081983"17227842"17360629"18003980"18203920	5.05	0	0.65
CPEB1	cytoplasmic polyadenylation element binding protein 1	NM_030594#http://www.ncbi.nlm.nih.gov/entrez/query.fcgi?cmd=search&db=nucleotide&term=NM_030594QACCNS&doptcmdl=GenBank#	64506#http://www.ncbi.nlm.nih.gov/sites/entrez?Db=gene&Cmd=DetailsSearch&Term=64506#	Hs.547988#http://www.ncbi.nlm.nih.gov/UniGene/clust.cgi?ORG=Hs&CID=547988#	11#http://www.ncbi.nih.gov/entrez/query.fcgi?tool=bioconductor&cmd=Retrieve&db=PubMed&list_uids=9847074"11223249"11433366"12477932"12629046"14702039"15489334"15731006"15966895"16344560"19141477#	5.05	0	0.59
HERC4	hect domain and RLD 4	AB046813#http://www.ncbi.nlm.nih.gov/entrez/query.fcgi?cmd=search&db=nucleotide&term=AB046813QACCNS&doptcmdl=GenBank#	26091#http://www.ncbi.nlm.nih.gov/sites/entrez?Db=gene&Cmd=DetailsSearch&Term=26091#	Hs.51891#http://www.ncbi.nlm.nih.gov/UniGene/clust.cgi?ORG=Hs&CID=51891#	6#http://www.ncbi.nih.gov/entrez/query.fcgi?tool=bioconductor&cmd=Retrieve&db=PubMed&list_uids=10997877"12477932"14702039"15164054"15489334"15676274#	-5.05	0	-0.58
PDE1C	phosphodiesterase 1C, calmodulin-dependent 70kDa	U40372#http://www.ncbi.nlm.nih.gov/entrez/query.fcgi?cmd=search&db=nucleotide&term=U40372QACCNS&doptcmdl=GenBank#	5137#http://www.ncbi.nlm.nih.gov/sites/entrez?Db=gene&Cmd=DetailsSearch&Term=5137#	Hs.655694#http://www.ncbi.nlm.nih.gov/UniGene/clust.cgi?ORG=Hs&CID=655694#	9#http://www.ncbi.nih.gov/entrez/query.fcgi?tool=bioconductor&cmd=Retrieve&db=PubMed&list_uids=8557689"11156964"11369604"11834707"12477932"12853948"14702039"16455054"17726023#	-5.05	0	-0.9
		BQ187042#http://www.ncbi.nlm.nih.gov/entrez/query.fcgi?cmd=search&db=nucleotide&term=BQ187042QACCNS&doptcmdl=GenBank#				-5.05	0	-0.62
		BF221525#http://www.ncbi.nlm.nih.gov/entrez/query.fcgi?cmd=search&db=nucleotide&term=BF221525QACCNS&doptcmdl=GenBank#				-5.05	0	-0.61
PEBP1	phosphatidylethanolamine binding protein 1	BE969671#http://www.ncbi.nlm.nih.gov/entrez/query.fcgi?cmd=search&db=nucleotide&term=BE969671QACCNS&doptcmdl=GenBank#	5037#http://www.ncbi.nlm.nih.gov/sites/entrez?Db=gene&Cmd=DetailsSearch&Term=5037#	Hs.433863#http://www.ncbi.nlm.nih.gov/UniGene/clust.cgi?ORG=Hs&CID=433863#	49#http://www.ncbi.nih.gov/entrez/query.fcgi?tool=bioconductor&cmd=Retrieve&db=PubMed&list_uids=1286669"1602151"7637590"7641877"7807553"8125298"8144042"8738137"9373149"9782050"10490027"10622376"10757792"11034991"11585904"11853019"12421765"12477932"1255192	-5.05	0	-0.45
SLC8A1	solute carrier family 8 (sodium/calcium exchanger), member 1	AA094434#http://www.ncbi.nlm.nih.gov/entrez/query.fcgi?cmd=search&db=nucleotide&term=AA094434QACCNS&doptcmdl=GenBank#	6546#http://www.ncbi.nlm.nih.gov/sites/entrez?Db=gene&Cmd=DetailsSearch&Term=6546#	Hs.31961 Hs.468274 Hs.656261#http://Hs.31961 Hs.468274 Hs.656261#	38#http://www.ncbi.nih.gov/entrez/query.fcgi?tool=bioconductor&cmd=Retrieve&db=PubMed&list_uids=1374913"1476165"1559714"1647256"8485996"8790037"8921376"9516469"9847074"10536662"11241183"11350050"11821059"11916852"12031969"12477932"12502539"14593108"147020	-5.05	0	-0.65
H2AFJ	H2A histone family, member J	AW241813#http://www.ncbi.nlm.nih.gov/entrez/query.fcgi?cmd=search&db=nucleotide&term=AW241813QACCNS&doptcmdl=GenBank#	55766#http://www.ncbi.nlm.nih.gov/sites/entrez?Db=gene&Cmd=DetailsSearch&Term=55766#	Hs.524280 Hs.718660#http://Hs.524280 Hs.718660#	8#http://www.ncbi.nih.gov/entrez/query.fcgi?tool=bioconductor&cmd=Retrieve&db=PubMed&list_uids=9566873"11080476"11331621"11689053"12477932"14657027"14702039"16344560#	-5.04	0	-0.69
STT3B	STT3, subunit of the oligosaccharyltransferase complex, homolog B (S. cerevisiae)	BF221532#http://www.ncbi.nlm.nih.gov/entrez/query.fcgi?cmd=search&db=nucleotide&term=BF221532QACCNS&doptcmdl=GenBank#	201595#http://www.ncbi.nlm.nih.gov/sites/entrez?Db=gene&Cmd=DetailsSearch&Term=201595#	Hs.475812#http://www.ncbi.nlm.nih.gov/UniGene/clust.cgi?ORG=Hs&CID=475812#	9#http://www.ncbi.nih.gov/entrez/query.fcgi?tool=bioconductor&cmd=Retrieve&db=PubMed&list_uids=12439619"12477932"12887896"14702039"15489334"15835887"16303743"17081983"19167329#	5.04	0	0.45
		BC040584#http://www.ncbi.nlm.nih.gov/entrez/query.fcgi?cmd=search&db=nucleotide&term=BC040584QACCNS&doptcmdl=GenBank#				-5.04	0	-0.58
SLC35E1	solute carrier family 35, member E1	AI659219#http://www.ncbi.nlm.nih.gov/entrez/query.fcgi?cmd=search&db=nucleotide&term=AI659219QACCNS&doptcmdl=GenBank#	79939#http://www.ncbi.nlm.nih.gov/sites/entrez?Db=gene&Cmd=DetailsSearch&Term=79939#	Hs.620596#http://www.ncbi.nlm.nih.gov/UniGene/clust.cgi?ORG=Hs&CID=620596#	5#http://www.ncbi.nih.gov/entrez/query.fcgi?tool=bioconductor&cmd=Retrieve&db=PubMed&list_uids=12477932"14702039"15489334"16169070"16303743#	5.04	0	0.73
ZSWIM6	zinc finger, SWIM-type containing 6	AI692595#http://www.ncbi.nlm.nih.gov/entrez/query.fcgi?cmd=search&db=nucleotide&term=AI692595QACCNS&doptcmdl=GenBank#	57688#http://www.ncbi.nlm.nih.gov/sites/entrez?Db=gene&Cmd=DetailsSearch&Term=57688#	Hs.650537#http://www.ncbi.nlm.nih.gov/UniGene/clust.cgi?ORG=Hs&CID=650537#	5#http://www.ncbi.nih.gov/entrez/query.fcgi?tool=bioconductor&cmd=Retrieve&db=PubMed&list_uids=10737800"10997877"11181995"12477932"16427614#	5.04	0	0.51
SAT1	spermidine/spermine N1-acetyltransferase 1	M55580#http://www.ncbi.nlm.nih.gov/entrez/query.fcgi?cmd=search&db=nucleotide&term=M55580QACCNS&doptcmdl=GenBank#	6303#http://www.ncbi.nlm.nih.gov/sites/entrez?Db=gene&Cmd=DetailsSearch&Term=6303#	Hs.28491#http://www.ncbi.nlm.nih.gov/UniGene/clust.cgi?ORG=Hs&CID=28491#	43#http://www.ncbi.nih.gov/entrez/query.fcgi?tool=bioconductor&cmd=Retrieve&db=PubMed&list_uids=1417826"1652956"1985966"1989509"2241897"8033120"8573111"8670140"8954982"10646846"11256614"11485561"11779193"12083816"12215835"12427553"12477932"12539042"126006	-5.04	0	-0.44
TMEM64	transmembrane protein 64	BG535396#http://www.ncbi.nlm.nih.gov/entrez/query.fcgi?cmd=search&db=nucleotide&term=BG535396QACCNS&doptcmdl=GenBank#	169200#http://www.ncbi.nlm.nih.gov/sites/entrez?Db=gene&Cmd=DetailsSearch&Term=169200#	Hs.567759#http://www.ncbi.nlm.nih.gov/UniGene/clust.cgi?ORG=Hs&CID=567759#	2#http://www.ncbi.nih.gov/entrez/query.fcgi?tool=bioconductor&cmd=Retrieve&db=PubMed&list_uids=12477932"14702039#	5.04	0	1.32
TMEM60	transmembrane protein 60	AF260336#http://www.ncbi.nlm.nih.gov/entrez/query.fcgi?cmd=search&db=nucleotide&term=AF260336QACCNS&doptcmdl=GenBank#	85025#http://www.ncbi.nlm.nih.gov/sites/entrez?Db=gene&Cmd=DetailsSearch&Term=85025#	Hs.19025#http://www.ncbi.nlm.nih.gov/UniGene/clust.cgi?ORG=Hs&CID=19025#	4#http://www.ncbi.nih.gov/entrez/query.fcgi?tool=bioconductor&cmd=Retrieve&db=PubMed&list_uids=12477932"12690205"12853948"15489334#	-4.95	0	-0.53
MAP3K1	mitogen-activated protein kinase kinase kinase 1	AA541479#http://www.ncbi.nlm.nih.gov/entrez/query.fcgi?cmd=search&db=nucleotide&term=AA541479QACCNS&doptcmdl=GenBank#	4214#http://www.ncbi.nlm.nih.gov/sites/entrez?Db=gene&Cmd=DetailsSearch&Term=4214#	Hs.657756#http://www.ncbi.nlm.nih.gov/UniGene/clust.cgi?ORG=Hs&CID=657756#	73#http://www.ncbi.nih.gov/entrez/query.fcgi?tool=bioconductor&cmd=Retrieve&db=PubMed&list_uids=8597633"9008162"9135144"9405400"9452471"9563508"9689078"9712898"9733714"9808624"9836645"10346818"10465784"10523642"10611349"10713157"10805784"10829020"10969079	-4.95	0	-0.91
DECR1	2,4-dienoyl CoA reductase 1, mitochondrial	NM_001359#http://www.ncbi.nlm.nih.gov/entrez/query.fcgi?cmd=search&db=nucleotide&term=NM_001359QACCNS&doptcmdl=GenBank#	1666#http://www.ncbi.nlm.nih.gov/sites/entrez?Db=gene&Cmd=DetailsSearch&Term=1666#	Hs.492212#http://www.ncbi.nlm.nih.gov/UniGene/clust.cgi?ORG=Hs&CID=492212#	21#http://www.ncbi.nih.gov/entrez/query.fcgi?tool=bioconductor&cmd=Retrieve&db=PubMed&list_uids=1495956"1859445"7263650"7818482"8300563"8993540"9403065"10318788"10497069"11591162"12397064"12477932"15489334"15531764"15629123"16421571"18193341"18472006"1856	-4.95	0	-0.43
SPAG16	sperm associated antigen 16	NM_024532#http://www.ncbi.nlm.nih.gov/entrez/query.fcgi?cmd=search&db=nucleotide&term=NM_024532QACCNS&doptcmdl=GenBank#	79582#http://www.ncbi.nlm.nih.gov/sites/entrez?Db=gene&Cmd=DetailsSearch&Term=79582#	Hs.602792 Hs.715620#http://Hs.602792 Hs.715620#	6#http://www.ncbi.nih.gov/entrez/query.fcgi?tool=bioconductor&cmd=Retrieve&db=PubMed&list_uids=11867345"12391165"12477932"14702039"15489334"17699735#	-4.95	0	-0.63
C5orf37	chromosome 5 open reading frame 37	AI953478#http://www.ncbi.nlm.nih.gov/entrez/query.fcgi?cmd=search&db=nucleotide&term=AI953478QACCNS&doptcmdl=GenBank#	134359#http://www.ncbi.nlm.nih.gov/sites/entrez?Db=gene&Cmd=DetailsSearch&Term=134359#	Hs.432726#http://www.ncbi.nlm.nih.gov/UniGene/clust.cgi?ORG=Hs&CID=432726#	4#http://www.ncbi.nih.gov/entrez/query.fcgi?tool=bioconductor&cmd=Retrieve&db=PubMed&list_uids=12477932"14702039"15144186"15489334#	4.95	0	0.56
EIF5	eukaryotic translation initiation factor 5	AL080102#http://www.ncbi.nlm.nih.gov/entrez/query.fcgi?cmd=search&db=nucleotide&term=AL080102QACCNS&doptcmdl=GenBank#	1983#http://www.ncbi.nlm.nih.gov/sites/entrez?Db=gene&Cmd=DetailsSearch&Term=1983#	Hs.433702#http://www.ncbi.nlm.nih.gov/UniGene/clust.cgi?ORG=Hs&CID=433702#	17#http://www.ncbi.nih.gov/entrez/query.fcgi?tool=bioconductor&cmd=Retrieve&db=PubMed&list_uids=8663286"9395514"9973622"10805737"10982835"11092890"11230166"11331597"11861906"12477932"12569173"14702039"15489334"16227438"16584190"16781736"17081983#	4.95	0	0.55
ALDH7A1	aldehyde dehydrogenase 7 family, member A1	BC002515#http://www.ncbi.nlm.nih.gov/entrez/query.fcgi?cmd=search&db=nucleotide&term=BC002515QACCNS&doptcmdl=GenBank#	501#http://www.ncbi.nlm.nih.gov/sites/entrez?Db=gene&Cmd=DetailsSearch&Term=501#	Hs.483239#http://www.ncbi.nlm.nih.gov/UniGene/clust.cgi?ORG=Hs&CID=483239#	14#http://www.ncbi.nih.gov/entrez/query.fcgi?tool=bioconductor&cmd=Retrieve&db=PubMed&list_uids=8088832"9417906"10978228"12477932"12766061"14702039"15489334"16159904"16344560"16491085"17068770"17088338"17433748"17721876#	-4.95	0	-0.52
PSG9	pregnancy specific beta-1-glycoprotein 9	M34421#http://www.ncbi.nlm.nih.gov/entrez/query.fcgi?cmd=search&db=nucleotide&term=M34421QACCNS&doptcmdl=GenBank#	5678#http://www.ncbi.nlm.nih.gov/sites/entrez?Db=gene&Cmd=DetailsSearch&Term=5678#	Hs.502092#http://www.ncbi.nlm.nih.gov/UniGene/clust.cgi?ORG=Hs&CID=502092#	17#http://www.ncbi.nih.gov/entrez/query.fcgi?tool=bioconductor&cmd=Retrieve&db=PubMed&list_uids=1581354"1690992"1922019"2322584"2328001"2341148"2346748"2537311"7794280"7806221"7851895"12477932"15057824"15231748"15489334"15982419"16169070#	4.95	0	0.65
SLC48A1	solute carrier family 48 (heme transporter), member 1	NM_017842#http://www.ncbi.nlm.nih.gov/entrez/query.fcgi?cmd=search&db=nucleotide&term=NM_017842QACCNS&doptcmdl=GenBank#	55652#http://www.ncbi.nlm.nih.gov/sites/entrez?Db=gene&Cmd=DetailsSearch&Term=55652#	Hs.438867#http://www.ncbi.nlm.nih.gov/UniGene/clust.cgi?ORG=Hs&CID=438867#	2#http://www.ncbi.nih.gov/entrez/query.fcgi?tool=bioconductor&cmd=Retrieve&db=PubMed&list_uids=12477932"18418376#	-4.95	0	-0.61
C12orf10	chromosome 12 open reading frame 10	NM_021640#http://www.ncbi.nlm.nih.gov/entrez/query.fcgi?cmd=search&db=nucleotide&term=NM_021640QACCNS&doptcmdl=GenBank#	60314#http://www.ncbi.nlm.nih.gov/sites/entrez?Db=gene&Cmd=DetailsSearch&Term=60314#	Hs.655988#http://www.ncbi.nlm.nih.gov/UniGene/clust.cgi?ORG=Hs&CID=655988#	3#http://www.ncbi.nih.gov/entrez/query.fcgi?tool=bioconductor&cmd=Retrieve&db=PubMed&list_uids=12477932"15146197"16996721#	-4.95	0	-0.54
DDAH1	dimethylarginine dimethylaminohydrolase 1	NM_012137#http://www.ncbi.nlm.nih.gov/entrez/query.fcgi?cmd=search&db=nucleotide&term=NM_012137QACCNS&doptcmdl=GenBank#	23576#http://www.ncbi.nlm.nih.gov/sites/entrez?Db=gene&Cmd=DetailsSearch&Term=23576#	Hs.379858#http://www.ncbi.nlm.nih.gov/UniGene/clust.cgi?ORG=Hs&CID=379858#	22#http://www.ncbi.nih.gov/entrez/query.fcgi?tool=bioconductor&cmd=Retrieve&db=PubMed&list_uids=7608105"8982498"9874257"10493931"10691782"10950934"11546769"11811522"12441345"12477932"14638548"14702039"15489334"15501905"15781754"16920729"17075694"17273169"	4.95	0	0.59
SAR1A	SAR1 homolog A (S. cerevisiae)	BC003658#http://www.ncbi.nlm.nih.gov/entrez/query.fcgi?cmd=search&db=nucleotide&term=BC003658QACCNS&doptcmdl=GenBank#	56681#http://www.ncbi.nlm.nih.gov/sites/entrez?Db=gene&Cmd=DetailsSearch&Term=56681#	Hs.499960#http://www.ncbi.nlm.nih.gov/UniGene/clust.cgi?ORG=Hs&CID=499960#	11#http://www.ncbi.nih.gov/entrez/query.fcgi?tool=bioconductor&cmd=Retrieve&db=PubMed&list_uids=10871277"11230166"12477932"12692552"15489334"15580264"16344560"16713569"17373700"17981133"18318767#	4.95	0	0.52
EZH1	enhancer of zeste homolog 1 (Drosophila)	AB002386#http://www.ncbi.nlm.nih.gov/entrez/query.fcgi?cmd=search&db=nucleotide&term=AB002386QACCNS&doptcmdl=GenBank#	2145#http://www.ncbi.nlm.nih.gov/sites/entrez?Db=gene&Cmd=DetailsSearch&Term=2145#	Hs.194669#http://www.ncbi.nlm.nih.gov/UniGene/clust.cgi?ORG=Hs&CID=194669#	12#http://www.ncbi.nih.gov/entrez/query.fcgi?tool=bioconductor&cmd=Retrieve&db=PubMed&list_uids=7490091"7774924"7774925"7774926"8921387"9205841"9473645"9566901"9584197"12477932"15489334"19026781#	-4.94	0	-0.64
MET	met proto-oncogene (hepatocyte growth factor receptor)	AA005141#http://www.ncbi.nlm.nih.gov/entrez/query.fcgi?cmd=search&db=nucleotide&term=AA005141QACCNS&doptcmdl=GenBank#	4233#http://www.ncbi.nlm.nih.gov/sites/entrez?Db=gene&Cmd=DetailsSearch&Term=4233#	Hs.132966#http://www.ncbi.nlm.nih.gov/UniGene/clust.cgi?ORG=Hs&CID=132966#	219#http://www.ncbi.nih.gov/entrez/query.fcgi?tool=bioconductor&cmd=Retrieve&db=PubMed&list_uids=1611909"1655405"1655790"1827664"1846706"2819873"3325883"3821733"4069211"7511210"7513258"7708691"7731718"7866434"7961992"8247543"8294430"8302603"8380735"866273	4.94	0	1.2
LOC158960	hypothetical protein BC009467	BC009467#http://www.ncbi.nlm.nih.gov/entrez/query.fcgi?cmd=search&db=nucleotide&term=BC009467QACCNS&doptcmdl=GenBank#	158960#http://www.ncbi.nlm.nih.gov/sites/entrez?Db=gene&Cmd=DetailsSearch&Term=158960#	Hs.553131#http://www.ncbi.nlm.nih.gov/UniGene/clust.cgi?ORG=Hs&CID=553131#		-4.94	0	-0.53
PDGFB	platelet-derived growth factor beta polypeptide (simian sarcoma viral (v-sis) oncogene homolog)	AU150748#http://www.ncbi.nlm.nih.gov/entrez/query.fcgi?cmd=search&db=nucleotide&term=AU150748QACCNS&doptcmdl=GenBank#	5155#http://www.ncbi.nlm.nih.gov/sites/entrez?Db=gene&Cmd=DetailsSearch&Term=5155#	Hs.1976#http://www.ncbi.nlm.nih.gov/UniGene/clust.cgi?ORG=Hs&CID=1976#	133#http://www.ncbi.nih.gov/entrez/query.fcgi?tool=bioconductor&cmd=Retrieve&db=PubMed&list_uids=287022"291037"1311092"1317862"1396586"1661670"1906887"2212004"2439522"2536956"2538439"2544881"2836953"2845420"2991848"3023958"3275870"3456904"3472769"3517869"	4.94	0	0.7
ITPK1	inositol 1,3,4-triphosphate 5/6 kinase	AF279372#http://www.ncbi.nlm.nih.gov/entrez/query.fcgi?cmd=search&db=nucleotide&term=AF279372QACCNS&doptcmdl=GenBank#	3705#http://www.ncbi.nlm.nih.gov/sites/entrez?Db=gene&Cmd=DetailsSearch&Term=3705#	Hs.308122#http://www.ncbi.nlm.nih.gov/UniGene/clust.cgi?ORG=Hs&CID=308122#	12#http://www.ncbi.nih.gov/entrez/query.fcgi?tool=bioconductor&cmd=Retrieve&db=PubMed&list_uids=8662638"11042108"11533064"11909533"12324474"12477932"12925536"15489334"15762844"15837423"16189514"17616525#	-4.94	0	-0.48
SC5DL	sterol-C5-desaturase (ERG3 delta-5-desaturase homolog, S. cerevisiae)-like	AK027246#http://www.ncbi.nlm.nih.gov/entrez/query.fcgi?cmd=search&db=nucleotide&term=AK027246QACCNS&doptcmdl=GenBank#	6309#http://www.ncbi.nlm.nih.gov/sites/entrez?Db=gene&Cmd=DetailsSearch&Term=6309#	Hs.287749#http://www.ncbi.nlm.nih.gov/UniGene/clust.cgi?ORG=Hs&CID=287749#	18#http://www.ncbi.nih.gov/entrez/query.fcgi?tool=bioconductor&cmd=Retrieve&db=PubMed&list_uids=7560069"7770068"7961720"8125298"8466936"8976377"9373149"10344195"10601301"10769175"10786622"11731337"12189593"12477932"12812989"14702039"15489334"18660489#	4.94	0	0.67
NPAL2	NIPA-like domain containing 2	AI096706#http://www.ncbi.nlm.nih.gov/entrez/query.fcgi?cmd=search&db=nucleotide&term=AI096706QACCNS&doptcmdl=GenBank#	79815#http://www.ncbi.nlm.nih.gov/sites/entrez?Db=gene&Cmd=DetailsSearch&Term=79815#	Hs.309489#http://www.ncbi.nlm.nih.gov/UniGene/clust.cgi?ORG=Hs&CID=309489#	3#http://www.ncbi.nih.gov/entrez/query.fcgi?tool=bioconductor&cmd=Retrieve&db=PubMed&list_uids=12477932"14702039"15317751#	-4.94	0	-0.72
NBR1	neighbor of BRCA1 gene 1	NM_005899#http://www.ncbi.nlm.nih.gov/entrez/query.fcgi?cmd=search&db=nucleotide&term=NM_005899QACCNS&doptcmdl=GenBank#	4077#http://www.ncbi.nlm.nih.gov/sites/entrez?Db=gene&Cmd=DetailsSearch&Term=4077#	Hs.277721 Hs.373818 Hs.546264#http://Hs.277721 Hs.373818 Hs.546264#	15#http://www.ncbi.nih.gov/entrez/query.fcgi?tool=bioconductor&cmd=Retrieve&db=PubMed&list_uids=7545954"7581362"7584044"7997258"8069304"8700509"11179671"11856312"12107412"12477932"12813044"14702039"15489334"15802564"16189514#	-4.94	0	-0.43
HOXC6	homeobox C6	NM_004503#http://www.ncbi.nlm.nih.gov/entrez/query.fcgi?cmd=search&db=nucleotide&term=NM_004503QACCNS&doptcmdl=GenBank#	3223#http://www.ncbi.nlm.nih.gov/sites/entrez?Db=gene&Cmd=DetailsSearch&Term=3223#	Hs.549040#http://www.ncbi.nlm.nih.gov/UniGene/clust.cgi?ORG=Hs&CID=549040#	18#http://www.ncbi.nih.gov/entrez/query.fcgi?tool=bioconductor&cmd=Retrieve&db=PubMed&list_uids=1358459"1973146"2574852"2576652"2878432"2885844"2898768"7738096"8646877"8870653"8890171"11857506"12477932"15489334"15637592"15839736"16344560"17488478#	-4.94	0	-0.45
UBLCP1	ubiquitin-like domain containing CTD phosphatase 1	H73636#http://www.ncbi.nlm.nih.gov/entrez/query.fcgi?cmd=search&db=nucleotide&term=H73636QACCNS&doptcmdl=GenBank#	134510#http://www.ncbi.nlm.nih.gov/sites/entrez?Db=gene&Cmd=DetailsSearch&Term=134510#	Hs.591733#http://www.ncbi.nlm.nih.gov/UniGene/clust.cgi?ORG=Hs&CID=591733#	7#http://www.ncbi.nih.gov/entrez/query.fcgi?tool=bioconductor&cmd=Retrieve&db=PubMed&list_uids=8889548"12477932"14702039"15489334"15883030"16189514"16344560#	-4.94	0	-0.5
ABHD4	abhydrolase domain containing 4	NM_022060#http://www.ncbi.nlm.nih.gov/entrez/query.fcgi?cmd=search&db=nucleotide&term=NM_022060QACCNS&doptcmdl=GenBank#	63874#http://www.ncbi.nlm.nih.gov/sites/entrez?Db=gene&Cmd=DetailsSearch&Term=63874#	Hs.445665#http://www.ncbi.nlm.nih.gov/UniGene/clust.cgi?ORG=Hs&CID=445665#	5#http://www.ncbi.nih.gov/entrez/query.fcgi?tool=bioconductor&cmd=Retrieve&db=PubMed&list_uids=12477932"14702039"15489334"16818490"18029348#	-4.69	0	-0.59
TMEM134	transmembrane protein 134	NM_025124#http://www.ncbi.nlm.nih.gov/entrez/query.fcgi?cmd=search&db=nucleotide&term=NM_025124QACCNS&doptcmdl=GenBank#	80194#http://www.ncbi.nlm.nih.gov/sites/entrez?Db=gene&Cmd=DetailsSearch&Term=80194#	Hs.288761#http://www.ncbi.nlm.nih.gov/UniGene/clust.cgi?ORG=Hs&CID=288761#	3#http://www.ncbi.nih.gov/entrez/query.fcgi?tool=bioconductor&cmd=Retrieve&db=PubMed&list_uids=8619474"9110174"12477932#	-4.69	0	-0.5
SUCLG2	succinate-CoA ligase, GDP-forming, beta subunit	AL050226#http://www.ncbi.nlm.nih.gov/entrez/query.fcgi?cmd=search&db=nucleotide&term=AL050226QACCNS&doptcmdl=GenBank#	8801#http://www.ncbi.nlm.nih.gov/sites/entrez?Db=gene&Cmd=DetailsSearch&Term=8801#	Hs.655250#http://www.ncbi.nlm.nih.gov/UniGene/clust.cgi?ORG=Hs&CID=655250#	8#http://www.ncbi.nih.gov/entrez/query.fcgi?tool=bioconductor&cmd=Retrieve&db=PubMed&list_uids=8619474"9110174"9765291"10471510"10873456"12477932"15234968"15489334#	-4.69	0	-0.44
EXOSC6	exosome component 6	BF692729#http://www.ncbi.nlm.nih.gov/entrez/query.fcgi?cmd=search&db=nucleotide&term=BF692729QACCNS&doptcmdl=GenBank#	118460#http://www.ncbi.nlm.nih.gov/sites/entrez?Db=gene&Cmd=DetailsSearch&Term=118460#	Hs.461187 Hs.660633#http://Hs.461187 Hs.660633#	9#http://www.ncbi.nih.gov/entrez/query.fcgi?tool=bioconductor&cmd=Retrieve&db=PubMed&list_uids=11110791"11719186"11812149"11967169"12419256"12477932"14702039"15231747"18289715#	4.69	0	0.43
GPR176	G protein-coupled receptor 176	NM_007223#http://www.ncbi.nlm.nih.gov/entrez/query.fcgi?cmd=search&db=nucleotide&term=NM_007223QACCNS&doptcmdl=GenBank#	11245#http://www.ncbi.nlm.nih.gov/sites/entrez?Db=gene&Cmd=DetailsSearch&Term=11245#	Hs.37196#http://www.ncbi.nlm.nih.gov/UniGene/clust.cgi?ORG=Hs&CID=37196#	3#http://www.ncbi.nih.gov/entrez/query.fcgi?tool=bioconductor&cmd=Retrieve&db=PubMed&list_uids=7893747"12477932"15489334#	-4.69	0	-0.53
C14orf132	chromosome 14 open reading frame 132	NM_020215#http://www.ncbi.nlm.nih.gov/entrez/query.fcgi?cmd=search&db=nucleotide&term=NM_020215QACCNS&doptcmdl=GenBank#	56967#http://www.ncbi.nlm.nih.gov/sites/entrez?Db=gene&Cmd=DetailsSearch&Term=56967#	Hs.6434#http://www.ncbi.nlm.nih.gov/UniGene/clust.cgi?ORG=Hs&CID=6434#	6#http://www.ncbi.nih.gov/entrez/query.fcgi?tool=bioconductor&cmd=Retrieve&db=PubMed&list_uids=8619474"9110174"12477932"14702039"15489334"16344560#	4.69	0	0.77
PABPC1	poly(A) binding protein, cytoplasmic 1	U64661#http://www.ncbi.nlm.nih.gov/entrez/query.fcgi?cmd=search&db=nucleotide&term=U64661QACCNS&doptcmdl=GenBank#	26986#http://www.ncbi.nlm.nih.gov/sites/entrez?Db=gene&Cmd=DetailsSearch&Term=26986#	Hs.387804#http://www.ncbi.nlm.nih.gov/UniGene/clust.cgi?ORG=Hs&CID=387804#	60#http://www.ncbi.nih.gov/entrez/query.fcgi?tool=bioconductor&cmd=Retrieve&db=PubMed&list_uids=2885805"7908267"8057425"8657127"9548260"9582337"9857202"9880551"10205060"10358005"10499800"10543404"11051545"11172725"11274152"11328870"11438674"11704675"11850	-4.69	0	-0.39
C1orf54	chromosome 1 open reading frame 54	NM_024579#http://www.ncbi.nlm.nih.gov/entrez/query.fcgi?cmd=search&db=nucleotide&term=NM_024579QACCNS&doptcmdl=GenBank#	79630#http://www.ncbi.nlm.nih.gov/sites/entrez?Db=gene&Cmd=DetailsSearch&Term=79630#	Hs.91283#http://www.ncbi.nlm.nih.gov/UniGene/clust.cgi?ORG=Hs&CID=91283#	7#http://www.ncbi.nih.gov/entrez/query.fcgi?tool=bioconductor&cmd=Retrieve&db=PubMed&list_uids=11076863"12477932"14702039"15489334"15489336"16381901"16710414#	-4.69	0	-0.5
ZNF70	zinc finger protein 70	N62996#http://www.ncbi.nlm.nih.gov/entrez/query.fcgi?cmd=search&db=nucleotide&term=N62996QACCNS&doptcmdl=GenBank#	7621#http://www.ncbi.nlm.nih.gov/sites/entrez?Db=gene&Cmd=DetailsSearch&Term=7621#	Hs.382874#http://www.ncbi.nlm.nih.gov/UniGene/clust.cgi?ORG=Hs&CID=382874#	5#http://www.ncbi.nih.gov/entrez/query.fcgi?tool=bioconductor&cmd=Retrieve&db=PubMed&list_uids=1639391"12477932"14702039"15461802"15489334#	4.69	0	0.46
RPS17P5	ribosomal protein S17 pseudogene 5	AL049693#http://www.ncbi.nlm.nih.gov/entrez/query.fcgi?cmd=search&db=nucleotide&term=AL049693QACCNS&doptcmdl=GenBank#	442216#http://www.ncbi.nlm.nih.gov/sites/entrez?Db=gene&Cmd=DetailsSearch&Term=442216#		2#http://www.ncbi.nih.gov/entrez/query.fcgi?tool=bioconductor&cmd=Retrieve&db=PubMed&list_uids=3240863"19123937#	-4.68	0	-0.52
RALA	v-ral simian leukemia viral oncogene homolog A (ras related)	AV703462#http://www.ncbi.nlm.nih.gov/entrez/query.fcgi?cmd=search&db=nucleotide&term=AV703462QACCNS&doptcmdl=GenBank#	5898#http://www.ncbi.nlm.nih.gov/sites/entrez?Db=gene&Cmd=DetailsSearch&Term=5898#	Hs.6906#http://www.ncbi.nlm.nih.gov/UniGene/clust.cgi?ORG=Hs&CID=6906#	53#http://www.ncbi.nih.gov/entrez/query.fcgi?tool=bioconductor&cmd=Retrieve&db=PubMed&list_uids=1903399"2550440"2662142"3292391"7623849"7673236"8939933"9188503"9207251"9422736"9488663"9688545"10051605"10329639"10848592"10889189"11167825"11406615"11520933"	4.68	0	0.4
ENO2	enolase 2 (gamma, neuronal)	NM_001975#http://www.ncbi.nlm.nih.gov/entrez/query.fcgi?cmd=search&db=nucleotide&term=NM_001975QACCNS&doptcmdl=GenBank#	2026#http://www.ncbi.nlm.nih.gov/sites/entrez?Db=gene&Cmd=DetailsSearch&Term=2026#	Hs.511915#http://www.ncbi.nlm.nih.gov/UniGene/clust.cgi?ORG=Hs&CID=511915#	35#http://www.ncbi.nih.gov/entrez/query.fcgi?tool=bioconductor&cmd=Retrieve&db=PubMed&list_uids=2045099"2249478"2792767"3208766"3385803"3653393"3974199"7682534"8035205"8264236"9074930"11881792"11919335"11935405"11983209"11985791"12353304"12477932"12581805	4.68	0	0.82
KRR1	KRR1, small subunit (SSU) processome component, homolog (yeast)	NM_007043#http://www.ncbi.nlm.nih.gov/entrez/query.fcgi?cmd=search&db=nucleotide&term=NM_007043QACCNS&doptcmdl=GenBank#	11103#http://www.ncbi.nlm.nih.gov/sites/entrez?Db=gene&Cmd=DetailsSearch&Term=11103#	Hs.645517#http://www.ncbi.nlm.nih.gov/UniGene/clust.cgi?ORG=Hs&CID=645517#	16#http://www.ncbi.nih.gov/entrez/query.fcgi?tool=bioconductor&cmd=Retrieve&db=PubMed&list_uids=7505766"8675026"11027267"11359931"11790298"12429849"12477932"12887920"14702039"15489334"15590835"15635413"15832179"16189514"16341674"17081983#	-4.68	0	-0.46
LSM5	LSM5 homolog, U6 small nuclear RNA associated (S. cerevisiae)	BC005938#http://www.ncbi.nlm.nih.gov/entrez/query.fcgi?cmd=search&db=nucleotide&term=BC005938QACCNS&doptcmdl=GenBank#	23658#http://www.ncbi.nlm.nih.gov/sites/entrez?Db=gene&Cmd=DetailsSearch&Term=23658#	Hs.424908#http://www.ncbi.nlm.nih.gov/UniGene/clust.cgi?ORG=Hs&CID=424908#	13#http://www.ncbi.nih.gov/entrez/query.fcgi?tool=bioconductor&cmd=Retrieve&db=PubMed&list_uids=10369684"10523320"10851237"11591653"11920408"12477932"12515382"12690205"14702039"15231747"15489334"16341674"16344560#	-4.68	0	-0.4
OAF	OAF homolog (Drosophila)	BG033561#http://www.ncbi.nlm.nih.gov/entrez/query.fcgi?cmd=search&db=nucleotide&term=BG033561QACCNS&doptcmdl=GenBank#	220323#http://www.ncbi.nlm.nih.gov/sites/entrez?Db=gene&Cmd=DetailsSearch&Term=220323#	Hs.445081#http://www.ncbi.nlm.nih.gov/UniGene/clust.cgi?ORG=Hs&CID=445081#	1#http://www.ncbi.nih.gov/entrez/query.fcgi?tool=bioconductor&cmd=Retrieve&db=PubMed&list_uids=12477932#	-4.68	0	-0.63
PEX6	peroxisomal biogenesis factor 6	NM_000287#http://www.ncbi.nlm.nih.gov/entrez/query.fcgi?cmd=search&db=nucleotide&term=NM_000287QACCNS&doptcmdl=GenBank#	5190#http://www.ncbi.nlm.nih.gov/sites/entrez?Db=gene&Cmd=DetailsSearch&Term=5190#	Hs.656425#http://www.ncbi.nlm.nih.gov/UniGene/clust.cgi?ORG=Hs&CID=656425#	18#http://www.ncbi.nih.gov/entrez/query.fcgi?tool=bioconductor&cmd=Retrieve&db=PubMed&list_uids=8125298"8670792"8940266"9373149"9588209"9671729"10408779"11355018"11439091"11873320"12477932"12717447"14651998"15231748"15489334"16257970"16344560"16854980#	-4.68	0	-0.55
CHM	choroideremia (Rab escort protein 1)	NM_000390#http://www.ncbi.nlm.nih.gov/entrez/query.fcgi?cmd=search&db=nucleotide&term=NM_000390QACCNS&doptcmdl=GenBank#	1121#http://www.ncbi.nlm.nih.gov/sites/entrez?Db=gene&Cmd=DetailsSearch&Term=1121#	Hs.496449#http://www.ncbi.nlm.nih.gov/UniGene/clust.cgi?ORG=Hs&CID=496449#	40#http://www.ncbi.nih.gov/entrez/query.fcgi?tool=bioconductor&cmd=Retrieve&db=PubMed&list_uids=1302003"1373238"1549574"1598901"1904992"2215697"2220804"7951216"7957092"7981670"8294464"8380507"8477262"9437002"9563513"10022613"11141079"11297488"11886217"124	4.68	0	0.73
FRY	furry homolog (Drosophila)	NM_023037#http://www.ncbi.nlm.nih.gov/entrez/query.fcgi?cmd=search&db=nucleotide&term=NM_023037QACCNS&doptcmdl=GenBank#	10129#http://www.ncbi.nlm.nih.gov/sites/entrez?Db=gene&Cmd=DetailsSearch&Term=10129#	Hs.507669 Hs.718654#http://Hs.507669 Hs.718654#	4#http://www.ncbi.nih.gov/entrez/query.fcgi?tool=bioconductor&cmd=Retrieve&db=PubMed&list_uids=8812419"9847074"14702039"15057823#	-4.68	0	-0.88
ZNF643	zinc finger protein 643	NM_023070#http://www.ncbi.nlm.nih.gov/entrez/query.fcgi?cmd=search&db=nucleotide&term=NM_023070QACCNS&doptcmdl=GenBank#	65243#http://www.ncbi.nlm.nih.gov/sites/entrez?Db=gene&Cmd=DetailsSearch&Term=65243#	Hs.133034#http://www.ncbi.nlm.nih.gov/UniGene/clust.cgi?ORG=Hs&CID=133034#	3#http://www.ncbi.nih.gov/entrez/query.fcgi?tool=bioconductor&cmd=Retrieve&db=PubMed&list_uids=12477932"14702039"15489334#	4.67	0	0.98
BACH1	BTB and CNC homology 1, basic leucine zipper transcription factor 1	NM_001186#http://www.ncbi.nlm.nih.gov/entrez/query.fcgi?cmd=search&db=nucleotide&term=NM_001186QACCNS&doptcmdl=GenBank#	571#http://www.ncbi.nlm.nih.gov/sites/entrez?Db=gene&Cmd=DetailsSearch&Term=571#	Hs.154276#http://www.ncbi.nlm.nih.gov/UniGene/clust.cgi?ORG=Hs&CID=154276#	36#http://www.ncbi.nih.gov/entrez/query.fcgi?tool=bioconductor&cmd=Retrieve&db=PubMed&list_uids=8887638"8889548"9479503"9544839"10669750"10830953"11069897"11301010"12477932"12511571"12872252"14504288"14660636"15068237"15068251"15175654"15464985"15465821"1	-4.67	0	-0.48
HSPA5	heat shock 70kDa protein 5 (glucose-regulated protein, 78kDa)	AW052044#http://www.ncbi.nlm.nih.gov/entrez/query.fcgi?cmd=search&db=nucleotide&term=AW052044QACCNS&doptcmdl=GenBank#	3309#http://www.ncbi.nlm.nih.gov/sites/entrez?Db=gene&Cmd=DetailsSearch&Term=3309#	Hs.716396#http://www.ncbi.nlm.nih.gov/UniGene/clust.cgi?ORG=Hs&CID=716396#	143#http://www.ncbi.nih.gov/entrez/query.fcgi?tool=bioconductor&cmd=Retrieve&db=PubMed&list_uids=1480470"1602151"1649196"1900540"2294010"2840249"3087629"3122216"7724523"7878056"7906708"7957306"8020977"9006956"9150946"9150948"9305856"9409741"9492298"988524	4.67	0	0.56
MPPE1	metallophosphoesterase 1	BC002877#http://www.ncbi.nlm.nih.gov/entrez/query.fcgi?cmd=search&db=nucleotide&term=BC002877QACCNS&doptcmdl=GenBank#	65258#http://www.ncbi.nlm.nih.gov/sites/entrez?Db=gene&Cmd=DetailsSearch&Term=65258#	Hs.712666#http://www.ncbi.nlm.nih.gov/UniGene/clust.cgi?ORG=Hs&CID=712666#	7#http://www.ncbi.nih.gov/entrez/query.fcgi?tool=bioconductor&cmd=Retrieve&db=PubMed&list_uids=8125298"9373149"11978971"12477932"14702039"15252450"16344560#	-4.67	0	-0.51
		AW614839#http://www.ncbi.nlm.nih.gov/entrez/query.fcgi?cmd=search&db=nucleotide&term=AW614839QACCNS&doptcmdl=GenBank#				4.67	0	0.79
RCSD1	RCSD domain containing 1	AI659418#http://www.ncbi.nlm.nih.gov/entrez/query.fcgi?cmd=search&db=nucleotide&term=AI659418QACCNS&doptcmdl=GenBank#	92241#http://www.ncbi.nlm.nih.gov/sites/entrez?Db=gene&Cmd=DetailsSearch&Term=92241#	Hs.493867#http://www.ncbi.nlm.nih.gov/UniGene/clust.cgi?ORG=Hs&CID=493867#	4#http://www.ncbi.nih.gov/entrez/query.fcgi?tool=bioconductor&cmd=Retrieve&db=PubMed&list_uids=12477932"15850461"17541395"19064610#	-4.67	0	-0.61
LIMK2	LIM domain kinase 2	AC002073#http://www.ncbi.nlm.nih.gov/entrez/query.fcgi?cmd=search&db=nucleotide&term=AC002073QACCNS&doptcmdl=GenBank#	3985#http://www.ncbi.nlm.nih.gov/sites/entrez?Db=gene&Cmd=DetailsSearch&Term=3985#	Hs.474596#http://www.ncbi.nlm.nih.gov/UniGene/clust.cgi?ORG=Hs&CID=474596#	30#http://www.ncbi.nih.gov/entrez/query.fcgi?tool=bioconductor&cmd=Retrieve&db=PubMed&list_uids=8537403"8954941"8980133"9655398"10436159"10452946"10591208"10613909"11018042"11076863"11171090"11230166"11340065"11418599"12477932"14702039"15231748"15461802"1	11.79	0	1.64
GLIPR2	GLI pathogenesis-related 2	AA284532#http://www.ncbi.nlm.nih.gov/entrez/query.fcgi?cmd=search&db=nucleotide&term=AA284532QACCNS&doptcmdl=GenBank#	152007#http://www.ncbi.nlm.nih.gov/sites/entrez?Db=gene&Cmd=DetailsSearch&Term=152007#	Hs.493819#http://www.ncbi.nlm.nih.gov/UniGene/clust.cgi?ORG=Hs&CID=493819#	7#http://www.ncbi.nih.gov/entrez/query.fcgi?tool=bioconductor&cmd=Retrieve&db=PubMed&list_uids=11865038"12137952"12477932"14702039"15164053"15489334"16303743#	11.79	0	1.15
SLAMF7	SLAM family member 7	AL121985#http://www.ncbi.nlm.nih.gov/entrez/query.fcgi?cmd=search&db=nucleotide&term=AL121985QACCNS&doptcmdl=GenBank#	57823#http://www.ncbi.nlm.nih.gov/sites/entrez?Db=gene&Cmd=DetailsSearch&Term=57823#	Hs.517265#http://www.ncbi.nlm.nih.gov/UniGene/clust.cgi?ORG=Hs&CID=517265#	21#http://www.ncbi.nih.gov/entrez/query.fcgi?tool=bioconductor&cmd=Retrieve&db=PubMed&list_uids=11076863"11220635"11230166"11698418"11802771"12242590"12477932"12621057"12975309"15340161"15368295"15489334"15489336"16381901"16410313"16710414"17878365"179060	-11.78	0	-1.75
SLC26A2	solute carrier family 26 (sulfate transporter), member 2	AK025078#http://www.ncbi.nlm.nih.gov/entrez/query.fcgi?cmd=search&db=nucleotide&term=AK025078QACCNS&doptcmdl=GenBank#	1836#http://www.ncbi.nlm.nih.gov/sites/entrez?Db=gene&Cmd=DetailsSearch&Term=1836#	Hs.302738#http://www.ncbi.nlm.nih.gov/UniGene/clust.cgi?ORG=Hs&CID=302738#	23#http://www.ncbi.nih.gov/entrez/query.fcgi?tool=bioconductor&cmd=Retrieve&db=PubMed&list_uids=1783404"7923357"8528239"8571951"9575183"9822202"10466420"11087667"11457925"11558903"11581495"11834742"12193993"12477932"12966518"14692227"15489334"15523498"167	11.77	0	1.56
ATP2B1	ATPase, Ca++ transporting, plasma membrane 1	L14561#http://www.ncbi.nlm.nih.gov/entrez/query.fcgi?cmd=search&db=nucleotide&term=L14561QACCNS&doptcmdl=GenBank#	490#http://www.ncbi.nlm.nih.gov/sites/entrez?Db=gene&Cmd=DetailsSearch&Term=490#	Hs.506276#http://www.ncbi.nlm.nih.gov/UniGene/clust.cgi?ORG=Hs&CID=506276#	32#http://www.ncbi.nih.gov/entrez/query.fcgi?tool=bioconductor&cmd=Retrieve&db=PubMed&list_uids=1332771"1674727"1827443"2528729"2548572"2844759"7694502"7989379"8245032"8386431"8396145"8619474"8634322"8889548"9020386"9110174"10493800"10748016"11152753"1178	-11.74	0	-1.09
PRICKLE2	prickle homolog 2 (Drosophila)	BG285881#http://www.ncbi.nlm.nih.gov/entrez/query.fcgi?cmd=search&db=nucleotide&term=BG285881QACCNS&doptcmdl=GenBank#	166336#http://www.ncbi.nlm.nih.gov/sites/entrez?Db=gene&Cmd=DetailsSearch&Term=166336#	Hs.699317#http://www.ncbi.nlm.nih.gov/UniGene/clust.cgi?ORG=Hs&CID=699317#	10#http://www.ncbi.nih.gov/entrez/query.fcgi?tool=bioconductor&cmd=Retrieve&db=PubMed&list_uids=11076863"11230166"11256614"12477932"12525887"14702039"15489334"15489336"16381901"17411337#	11.74	0	1.63
PM20D2	peptidase M20 domain containing 2	AI654133#http://www.ncbi.nlm.nih.gov/entrez/query.fcgi?cmd=search&db=nucleotide&term=AI654133QACCNS&doptcmdl=GenBank#	135293#http://www.ncbi.nlm.nih.gov/sites/entrez?Db=gene&Cmd=DetailsSearch&Term=135293#	Hs.709364#http://www.ncbi.nlm.nih.gov/UniGene/clust.cgi?ORG=Hs&CID=709364#	2#http://www.ncbi.nih.gov/entrez/query.fcgi?tool=bioconductor&cmd=Retrieve&db=PubMed&list_uids=12477932"14702039#	-11.74	0	-0.96
		AW953794#http://www.ncbi.nlm.nih.gov/entrez/query.fcgi?cmd=search&db=nucleotide&term=AW953794QACCNS&doptcmdl=GenBank#				-11.73	0	-1.72
DOK5	docking protein 5	AL050069#http://www.ncbi.nlm.nih.gov/entrez/query.fcgi?cmd=search&db=nucleotide&term=AL050069QACCNS&doptcmdl=GenBank#	55816#http://www.ncbi.nlm.nih.gov/sites/entrez?Db=gene&Cmd=DetailsSearch&Term=55816#	Hs.656582#http://www.ncbi.nlm.nih.gov/UniGene/clust.cgi?ORG=Hs&CID=656582#	10#http://www.ncbi.nih.gov/entrez/query.fcgi?tool=bioconductor&cmd=Retrieve&db=PubMed&list_uids=11470823"11780052"12454490"12477932"12595900"12730241"15286081"15489334"16189514"16647839#	-11.71	0	-1.03
PDE1A	phosphodiesterase 1A, calmodulin-dependent	BQ894022#http://www.ncbi.nlm.nih.gov/entrez/query.fcgi?cmd=search&db=nucleotide&term=BQ894022QACCNS&doptcmdl=GenBank#	5136#http://www.ncbi.nlm.nih.gov/sites/entrez?Db=gene&Cmd=DetailsSearch&Term=5136#	Hs.191046 Hs.680373#http://Hs.191046 Hs.680373#	15#http://www.ncbi.nih.gov/entrez/query.fcgi?tool=bioconductor&cmd=Retrieve&db=PubMed&list_uids=8557689"8889548"10405764"11156964"11329013"11342109"11369604"11747989"11991719"12135876"12477932"15272012"15489334"16514069"18043711#	-11.7	0	-1.66
RBP1	retinol binding protein 1, cellular	NM_002899#http://www.ncbi.nlm.nih.gov/entrez/query.fcgi?cmd=search&db=nucleotide&term=NM_002899QACCNS&doptcmdl=GenBank#	5947#http://www.ncbi.nlm.nih.gov/sites/entrez?Db=gene&Cmd=DetailsSearch&Term=5947#	Hs.529571#http://www.ncbi.nlm.nih.gov/UniGene/clust.cgi?ORG=Hs&CID=529571#	29#http://www.ncbi.nih.gov/entrez/query.fcgi?tool=bioconductor&cmd=Retrieve&db=PubMed&list_uids=1322170"1332671"1654334"2856408"2992469"3356192"3472205"7556191"7666002"8889548"9005841"9452451"9858824"10203351"11118440"11274389"12111198"12477932"12631600"1	11.7	0	2.64
CUL4B	cullin 4B	NM_003588#http://www.ncbi.nlm.nih.gov/entrez/query.fcgi?cmd=search&db=nucleotide&term=NM_003588QACCNS&doptcmdl=GenBank#	8450#http://www.ncbi.nlm.nih.gov/sites/entrez?Db=gene&Cmd=DetailsSearch&Term=8450#	Hs.102914#http://www.ncbi.nlm.nih.gov/UniGene/clust.cgi?ORG=Hs&CID=102914#	26#http://www.ncbi.nih.gov/entrez/query.fcgi?tool=bioconductor&cmd=Retrieve&db=PubMed&list_uids=8681378"9734811"10092517"10230407"10597293"10978356"12168954"12477932"12481031"12504026"12609982"14578910"15302935"15489334"15772651"16322693"16344560"16407252	-11.69	0	-0.95
XRCC4	X-ray repair complementing defective repair in Chinese hamster cells 4	BC005259#http://www.ncbi.nlm.nih.gov/entrez/query.fcgi?cmd=search&db=nucleotide&term=BC005259QACCNS&doptcmdl=GenBank#	7518#http://www.ncbi.nlm.nih.gov/sites/entrez?Db=gene&Cmd=DetailsSearch&Term=7518#	Hs.567359#http://www.ncbi.nlm.nih.gov/UniGene/clust.cgi?ORG=Hs&CID=567359#	85#http://www.ncbi.nih.gov/entrez/query.fcgi?tool=bioconductor&cmd=Retrieve&db=PubMed&list_uids=1697445"7665175"8548796"9242410"9259561"9259651"9352367"9430729"9809069"9875844"10202163"10320474"10757784"10786799"10854421"10945980"11062157"11702069"1209190	11.68	0	1.43
PFN2	profilin 2	NM_002628#http://www.ncbi.nlm.nih.gov/entrez/query.fcgi?cmd=search&db=nucleotide&term=NM_002628QACCNS&doptcmdl=GenBank#	5217#http://www.ncbi.nlm.nih.gov/sites/entrez?Db=gene&Cmd=DetailsSearch&Term=5217#	Hs.91747#http://www.ncbi.nlm.nih.gov/UniGene/clust.cgi?ORG=Hs&CID=91747#	24#http://www.ncbi.nih.gov/entrez/query.fcgi?tool=bioconductor&cmd=Retrieve&db=PubMed&list_uids=1602151"3356709"7737110"7758455"8365484"8641130"8975700"9463375"10600384"10882740"10945997"10958683"11027290"12224553"12391155"12477932"12677009"14517206"15383	-11.68	0	-0.95
KLF5	Kruppel-like factor 5 (intestinal)	AF132818#http://www.ncbi.nlm.nih.gov/entrez/query.fcgi?cmd=search&db=nucleotide&term=AF132818QACCNS&doptcmdl=GenBank#	688#http://www.ncbi.nlm.nih.gov/sites/entrez?Db=gene&Cmd=DetailsSearch&Term=688#	Hs.508234#http://www.ncbi.nlm.nih.gov/UniGene/clust.cgi?ORG=Hs&CID=508234#	48#http://www.ncbi.nih.gov/entrez/query.fcgi?tool=bioconductor&cmd=Retrieve&db=PubMed&list_uids=8479902"9089417"9973612"10572182"11076828"11152667"12087155"12101409"12113473"12242654"12477932"12576331"12661032"12682370"12901861"14573617"14587307"14612398"	-11.67	0	-2.18
NOTCH2	Notch homolog 2 (Drosophila)	AF308601#http://www.ncbi.nlm.nih.gov/entrez/query.fcgi?cmd=search&db=nucleotide&term=AF308601QACCNS&doptcmdl=GenBank#	4853#http://www.ncbi.nlm.nih.gov/sites/entrez?Db=gene&Cmd=DetailsSearch&Term=4853#	Hs.487360#http://www.ncbi.nlm.nih.gov/UniGene/clust.cgi?ORG=Hs&CID=487360#	62#http://www.ncbi.nih.gov/entrez/query.fcgi?tool=bioconductor&cmd=Retrieve&db=PubMed&list_uids=1303260"7698746"8661110"9032325"9244302"9528802"9720489"10079256"10221902"10551863"10958687"11101851"11306509"11346656"11518718"11532344"11577080"11836628"1197	11.67	0	1.36
C10orf10	chromosome 10 open reading frame 10	AL136653#http://www.ncbi.nlm.nih.gov/entrez/query.fcgi?cmd=search&db=nucleotide&term=AL136653QACCNS&doptcmdl=GenBank#	11067#http://www.ncbi.nlm.nih.gov/sites/entrez?Db=gene&Cmd=DetailsSearch&Term=11067#	Hs.93675#http://www.ncbi.nlm.nih.gov/UniGene/clust.cgi?ORG=Hs&CID=93675#	14#http://www.ncbi.nih.gov/entrez/query.fcgi?tool=bioconductor&cmd=Retrieve&db=PubMed&list_uids=11076863"11230166"11256614"12477932"14702039"15164054"15489334"15489336"15977181"16123073"16189514"16344560"16381901"16713569#	-11.67	0	-1.67
ARL4C	ADP-ribosylation factor-like 4C	BC001051#http://www.ncbi.nlm.nih.gov/entrez/query.fcgi?cmd=search&db=nucleotide&term=BC001051QACCNS&doptcmdl=GenBank#	10123#http://www.ncbi.nlm.nih.gov/sites/entrez?Db=gene&Cmd=DetailsSearch&Term=10123#	Hs.111554 Hs.718874#http://Hs.111554 Hs.718874#	6#http://www.ncbi.nih.gov/entrez/query.fcgi?tool=bioconductor&cmd=Retrieve&db=PubMed&list_uids=10462049"12477932"15147902"15489334"16713569"17398095#	-11.65	0	-1.41
FAM129A	family with sequence similarity 129, member A	AF288391#http://www.ncbi.nlm.nih.gov/entrez/query.fcgi?cmd=search&db=nucleotide&term=AF288391QACCNS&doptcmdl=GenBank#	116496#http://www.ncbi.nlm.nih.gov/sites/entrez?Db=gene&Cmd=DetailsSearch&Term=116496#	Hs.518662#http://www.ncbi.nlm.nih.gov/UniGene/clust.cgi?ORG=Hs&CID=518662#	9#http://www.ncbi.nih.gov/entrez/query.fcgi?tool=bioconductor&cmd=Retrieve&db=PubMed&list_uids=11011112"11318611"12477932"14702039"15085203"15489334"16444351"16710414"16949643#	-11.65	0	-1.54
TFPI	tissue factor pathway inhibitor (lipoprotein-associated coagulation inhibitor)	BF511231#http://www.ncbi.nlm.nih.gov/entrez/query.fcgi?cmd=search&db=nucleotide&term=BF511231QACCNS&doptcmdl=GenBank#	7035#http://www.ncbi.nlm.nih.gov/sites/entrez?Db=gene&Cmd=DetailsSearch&Term=7035#	Hs.516578#http://www.ncbi.nlm.nih.gov/UniGene/clust.cgi?ORG=Hs&CID=516578#	110#http://www.ncbi.nih.gov/entrez/query.fcgi?tool=bioconductor&cmd=Retrieve&db=PubMed&list_uids=1353057"1558967"1993173"2002045"2271516"2452157"2553722"2781520"2927510"3024756"3422166"3492226"7498454"7598447"7706485"7841311"8104873"8327992"8639592"919940	-11.61	0	-1.28
CLTCL1	clathrin, heavy chain-like 1	NM_007098#http://www.ncbi.nlm.nih.gov/entrez/query.fcgi?cmd=search&db=nucleotide&term=NM_007098QACCNS&doptcmdl=GenBank#	8218#http://www.ncbi.nlm.nih.gov/sites/entrez?Db=gene&Cmd=DetailsSearch&Term=8218#	Hs.368266#http://www.ncbi.nlm.nih.gov/UniGene/clust.cgi?ORG=Hs&CID=368266#	13#http://www.ncbi.nih.gov/entrez/query.fcgi?tool=bioconductor&cmd=Retrieve&db=PubMed&list_uids=8733128"8733129"8776594"8844170"10436022"10737800"12477932"14702039"15133132"15146197"15790807"15998911"17081983#	11.61	0	1.5
ADCY4	adenylate cyclase 4	AV699353#http://www.ncbi.nlm.nih.gov/entrez/query.fcgi?cmd=search&db=nucleotide&term=AV699353QACCNS&doptcmdl=GenBank#	196883#http://www.ncbi.nlm.nih.gov/sites/entrez?Db=gene&Cmd=DetailsSearch&Term=196883#	Hs.443428#http://www.ncbi.nlm.nih.gov/UniGene/clust.cgi?ORG=Hs&CID=443428#	13#http://www.ncbi.nih.gov/entrez/query.fcgi?tool=bioconductor&cmd=Retrieve&db=PubMed&list_uids=7766992"7959689"10089566"10807185"10808179"11055432"11299302"11549699"11884542"12477932"12503609"14702039"15489334#	11.58	0	1.06
		CA418310#http://www.ncbi.nlm.nih.gov/entrez/query.fcgi?cmd=search&db=nucleotide&term=CA418310QACCNS&doptcmdl=GenBank#				11.58	0	1.44
VCAN	versican	D32039#http://www.ncbi.nlm.nih.gov/entrez/query.fcgi?cmd=search&db=nucleotide&term=D32039QACCNS&doptcmdl=GenBank#	1462#http://www.ncbi.nlm.nih.gov/sites/entrez?Db=gene&Cmd=DetailsSearch&Term=1462#	Hs.643801 Hs.715773#http://Hs.643801 Hs.715773#	68#http://www.ncbi.nih.gov/entrez/query.fcgi?tool=bioconductor&cmd=Retrieve&db=PubMed&list_uids=1429726"1478664"2466833"2469524"2583089"2820964"7528742"7748141"7806529"7876137"7921538"8601689"8627343"8824283"9294172"9848887"10198161"10397680"10400671"1057	11.58	0	1.23
GBP2	guanylate binding protein 2, interferon-inducible	NM_004120#http://www.ncbi.nlm.nih.gov/entrez/query.fcgi?cmd=search&db=nucleotide&term=NM_004120QACCNS&doptcmdl=GenBank#	2634#http://www.ncbi.nlm.nih.gov/sites/entrez?Db=gene&Cmd=DetailsSearch&Term=2634#	Hs.386567#http://www.ncbi.nlm.nih.gov/UniGene/clust.cgi?ORG=Hs&CID=386567#	13#http://www.ncbi.nih.gov/entrez/query.fcgi?tool=bioconductor&cmd=Retrieve&db=PubMed&list_uids=1715024"8125298"8706832"8723115"9373149"11096456"12107410"12447867"12477932"14702039"16169070"17517895"19003964#	-11.56	0	-1.45
		AA903473#http://www.ncbi.nlm.nih.gov/entrez/query.fcgi?cmd=search&db=nucleotide&term=AA903473QACCNS&doptcmdl=GenBank#				-11.52	0	-2.05
LEFTY2	left-right determination factor 2	NM_003240#http://www.ncbi.nlm.nih.gov/entrez/query.fcgi?cmd=search&db=nucleotide&term=NM_003240QACCNS&doptcmdl=GenBank#	7044#http://www.ncbi.nlm.nih.gov/sites/entrez?Db=gene&Cmd=DetailsSearch&Term=7044#	Hs.520187#http://www.ncbi.nlm.nih.gov/UniGene/clust.cgi?ORG=Hs&CID=520187#	17#http://www.ncbi.nih.gov/entrez/query.fcgi?tool=bioconductor&cmd=Retrieve&db=PubMed&list_uids=3457014"9153275"9230066"9496783"9665343"10053005"10886363"10902804"11100524"12215426"12477932"12665591"14702039"15308665"15536155"16303743"17038673#	11.52	0	2.74
CCNYL1	cyclin Y-like 1	AK026922#http://www.ncbi.nlm.nih.gov/entrez/query.fcgi?cmd=search&db=nucleotide&term=AK026922QACCNS&doptcmdl=GenBank#	151195#http://www.ncbi.nlm.nih.gov/sites/entrez?Db=gene&Cmd=DetailsSearch&Term=151195#	Hs.471234 Hs.597952#http://Hs.471234 Hs.597952#	5#http://www.ncbi.nih.gov/entrez/query.fcgi?tool=bioconductor&cmd=Retrieve&db=PubMed&list_uids=12477932"14702039"15302935"16341674"16344560#	-11.51	0	-1.14
FMN2	formin 2	BC014364#http://www.ncbi.nlm.nih.gov/entrez/query.fcgi?cmd=search&db=nucleotide&term=BC014364QACCNS&doptcmdl=GenBank#	56776#http://www.ncbi.nlm.nih.gov/sites/entrez?Db=gene&Cmd=DetailsSearch&Term=56776#	Hs.24889#http://www.ncbi.nlm.nih.gov/UniGene/clust.cgi?ORG=Hs&CID=24889#	6#http://www.ncbi.nih.gov/entrez/query.fcgi?tool=bioconductor&cmd=Retrieve&db=PubMed&list_uids=10781961"12447394"12477932"15289902"15866570"16710414#	-11.5	0	-1.08
SLC35D1	solute carrier family 35 (UDP-glucuronic acid/UDP-N-acetylgalactosamine dual transporter), member D1	AB044343#http://www.ncbi.nlm.nih.gov/entrez/query.fcgi?cmd=search&db=nucleotide&term=AB044343QACCNS&doptcmdl=GenBank#	23169#http://www.ncbi.nlm.nih.gov/sites/entrez?Db=gene&Cmd=DetailsSearch&Term=23169#	Hs.213642#http://www.ncbi.nlm.nih.gov/UniGene/clust.cgi?ORG=Hs&CID=213642#	6#http://www.ncbi.nih.gov/entrez/query.fcgi?tool=bioconductor&cmd=Retrieve&db=PubMed&list_uids=9039502"11322953"12477932"15489334"16710414"17952091#	11.48	0	1.93
SNX30	sorting nexin family member 30	AI674625#http://www.ncbi.nlm.nih.gov/entrez/query.fcgi?cmd=search&db=nucleotide&term=AI674625QACCNS&doptcmdl=GenBank#	401548#http://www.ncbi.nlm.nih.gov/sites/entrez?Db=gene&Cmd=DetailsSearch&Term=401548#	Hs.522350#http://www.ncbi.nlm.nih.gov/UniGene/clust.cgi?ORG=Hs&CID=522350#	2#http://www.ncbi.nih.gov/entrez/query.fcgi?tool=bioconductor&cmd=Retrieve&db=PubMed&list_uids=12477932"14702039#	11.47	0	1.34
PLAT	plasminogen activator, tissue	NM_000930#http://www.ncbi.nlm.nih.gov/entrez/query.fcgi?cmd=search&db=nucleotide&term=NM_000930QACCNS&doptcmdl=GenBank#	5327#http://www.ncbi.nlm.nih.gov/sites/entrez?Db=gene&Cmd=DetailsSearch&Term=5327#	Hs.491582#http://www.ncbi.nlm.nih.gov/UniGene/clust.cgi?ORG=Hs&CID=491582#	201#http://www.ncbi.nih.gov/entrez/query.fcgi?tool=bioconductor&cmd=Retrieve&db=PubMed&list_uids=1301152"1310033"1368681"1502153"1602484"1645336"1762144"1783394"1900431"1901789"1909331"1930175"2107490"2107528"2110366"2496749"2503541"2513186"2551064"255871	-11.47	0	-1.27
UNC5B	unc-5 homolog B (C. elegans)	AL049370#http://www.ncbi.nlm.nih.gov/entrez/query.fcgi?cmd=search&db=nucleotide&term=AL049370QACCNS&doptcmdl=GenBank#	219699#http://www.ncbi.nlm.nih.gov/sites/entrez?Db=gene&Cmd=DetailsSearch&Term=219699#	Hs.522997#http://www.ncbi.nlm.nih.gov/UniGene/clust.cgi?ORG=Hs&CID=522997#	11#http://www.ncbi.nih.gov/entrez/query.fcgi?tool=bioconductor&cmd=Retrieve&db=PubMed&list_uids=12107411"12359238"12477932"12598906"12655055"12975309"14702039"15342556"15729359"18469807"18719102#	11.44	0	1.3
ATP2B1	ATPase, Ca++ transporting, plasma membrane 1	AW576457#http://www.ncbi.nlm.nih.gov/entrez/query.fcgi?cmd=search&db=nucleotide&term=AW576457QACCNS&doptcmdl=GenBank#	490#http://www.ncbi.nlm.nih.gov/sites/entrez?Db=gene&Cmd=DetailsSearch&Term=490#	Hs.506276#http://www.ncbi.nlm.nih.gov/UniGene/clust.cgi?ORG=Hs&CID=506276#	32#http://www.ncbi.nih.gov/entrez/query.fcgi?tool=bioconductor&cmd=Retrieve&db=PubMed&list_uids=1332771"1674727"1827443"2528729"2548572"2844759"7694502"7989379"8245032"8386431"8396145"8619474"8634322"8889548"9020386"9110174"10493800"10748016"11152753"1178	-11.43	0	-1.18
NFIB	nuclear factor I/B	AI700518#http://www.ncbi.nlm.nih.gov/entrez/query.fcgi?cmd=search&db=nucleotide&term=AI700518QACCNS&doptcmdl=GenBank#	4781#http://www.ncbi.nlm.nih.gov/sites/entrez?Db=gene&Cmd=DetailsSearch&Term=4781#	Hs.644095#http://www.ncbi.nlm.nih.gov/UniGene/clust.cgi?ORG=Hs&CID=644095#	12#http://www.ncbi.nih.gov/entrez/query.fcgi?tool=bioconductor&cmd=Retrieve&db=PubMed&list_uids=7590749"9099724"9484777"12477932"12624117"12639247"14702039"15489334"16344560"17511965"18029348"18663748#	-11.43	0	-1.26
TPD52L1	tumor protein D52-like 1	NM_003287#http://www.ncbi.nlm.nih.gov/entrez/query.fcgi?cmd=search&db=nucleotide&term=NM_003287QACCNS&doptcmdl=GenBank#	7164#http://www.ncbi.nlm.nih.gov/sites/entrez?Db=gene&Cmd=DetailsSearch&Term=7164#	Hs.591347#http://www.ncbi.nlm.nih.gov/UniGene/clust.cgi?ORG=Hs&CID=591347#	14#http://www.ncbi.nih.gov/entrez/query.fcgi?tool=bioconductor&cmd=Retrieve&db=PubMed&list_uids=7796418"8812487"9484778"9730602"11549320"11594751"12477932"12963375"14702039"14761963"16112108"16169070"16620967"16631610#	-11.43	0	-1.51
UGCG	UDP-glucose ceramide glucosyltransferase	NM_003358#http://www.ncbi.nlm.nih.gov/entrez/query.fcgi?cmd=search&db=nucleotide&term=NM_003358QACCNS&doptcmdl=GenBank#	7357#http://www.ncbi.nlm.nih.gov/sites/entrez?Db=gene&Cmd=DetailsSearch&Term=7357#	Hs.304249 Hs.593014#http://Hs.304249 Hs.593014#	19#http://www.ncbi.nih.gov/entrez/query.fcgi?tool=bioconductor&cmd=Retrieve&db=PubMed&list_uids=1533793"8643456"8901638"9545298"9605861"10945987"11335714"11915344"12477932"12489486"12873973"14766899"15263008"15489334"15661399"15747776"16500619"17709137"18	-11.42	0	-1.05
GALNTL1	UDP-N-acetyl-alpha-D-galactosamine:polypeptide N-acetylgalactosaminyltransferase-like 1	AI097463#http://www.ncbi.nlm.nih.gov/entrez/query.fcgi?cmd=search&db=nucleotide&term=AI097463QACCNS&doptcmdl=GenBank#	57452#http://www.ncbi.nlm.nih.gov/sites/entrez?Db=gene&Cmd=DetailsSearch&Term=57452#	Hs.21035#http://www.ncbi.nlm.nih.gov/UniGene/clust.cgi?ORG=Hs&CID=21035#	4#http://www.ncbi.nih.gov/entrez/query.fcgi?tool=bioconductor&cmd=Retrieve&db=PubMed&list_uids=10574461"12477932"14702039"15489334#	11.42	0	1.99
SYTL5	synaptotagmin-like 5	NM_138780#http://www.ncbi.nlm.nih.gov/entrez/query.fcgi?cmd=search&db=nucleotide&term=NM_138780QACCNS&doptcmdl=GenBank#	94122#http://www.ncbi.nlm.nih.gov/sites/entrez?Db=gene&Cmd=DetailsSearch&Term=94122#	Hs.662334#http://www.ncbi.nlm.nih.gov/UniGene/clust.cgi?ORG=Hs&CID=662334#	3#http://www.ncbi.nih.gov/entrez/query.fcgi?tool=bioconductor&cmd=Retrieve&db=PubMed&list_uids=12051743"12590134"16630545#	11.4	0	1.33
MCCC1	methylcrotonoyl-Coenzyme A carboxylase 1 (alpha)	NM_020166#http://www.ncbi.nlm.nih.gov/entrez/query.fcgi?cmd=search&db=nucleotide&term=NM_020166QACCNS&doptcmdl=GenBank#	56922#http://www.ncbi.nlm.nih.gov/sites/entrez?Db=gene&Cmd=DetailsSearch&Term=56922#	Hs.47649#http://www.ncbi.nlm.nih.gov/UniGene/clust.cgi?ORG=Hs&CID=47649#	11#http://www.ncbi.nih.gov/entrez/query.fcgi?tool=bioconductor&cmd=Retrieve&db=PubMed&list_uids=1517917"11170888"11181649"11401427"11406611"12477932"14702039"15489334"16010683"16023992"17968484#	-11.4	0	-1.23
FAM101B	family with sequence similarity 101, member B	AI961778#http://www.ncbi.nlm.nih.gov/entrez/query.fcgi?cmd=search&db=nucleotide&term=AI961778QACCNS&doptcmdl=GenBank#	359845#http://www.ncbi.nlm.nih.gov/sites/entrez?Db=gene&Cmd=DetailsSearch&Term=359845#	Hs.345588 Hs.596411 Hs.716130#http://Hs.345588 Hs.596411 Hs.716130#	4#http://www.ncbi.nih.gov/entrez/query.fcgi?tool=bioconductor&cmd=Retrieve&db=PubMed&list_uids=12477932"14702039"15489334"16169070#	11.39	0	0.98
MEX3B	mex-3 homolog B (C. elegans)	AL136778#http://www.ncbi.nlm.nih.gov/entrez/query.fcgi?cmd=search&db=nucleotide&term=AL136778QACCNS&doptcmdl=GenBank#	84206#http://www.ncbi.nlm.nih.gov/sites/entrez?Db=gene&Cmd=DetailsSearch&Term=84206#	Hs.104744#http://www.ncbi.nlm.nih.gov/UniGene/clust.cgi?ORG=Hs&CID=104744#	13#http://www.ncbi.nih.gov/entrez/query.fcgi?tool=bioconductor&cmd=Retrieve&db=PubMed&list_uids=11076863"11230166"11256614"12477932"14702039"15489334"15489336"15761153"16169070"16381901"17267406"18779327"19079261#	11.39	0	1.09
BCAT1	branched chain aminotransferase 1, cytosolic	AI652662#http://www.ncbi.nlm.nih.gov/entrez/query.fcgi?cmd=search&db=nucleotide&term=AI652662QACCNS&doptcmdl=GenBank#	586#http://www.ncbi.nlm.nih.gov/sites/entrez?Db=gene&Cmd=DetailsSearch&Term=586#	Hs.438993#http://www.ncbi.nlm.nih.gov/UniGene/clust.cgi?ORG=Hs&CID=438993#	14#http://www.ncbi.nih.gov/entrez/query.fcgi?tool=bioconductor&cmd=Retrieve&db=PubMed&list_uids=6933702"7566098"8692959"8889548"9165094"9657861"10471790"12477932"14702039"17007058"17846126"18074675"18419134"19119849#	11.39	0	1.25
CDC42SE2	CDC42 small effector 2	NM_020240#http://www.ncbi.nlm.nih.gov/entrez/query.fcgi?cmd=search&db=nucleotide&term=NM_020240QACCNS&doptcmdl=GenBank#	56990#http://www.ncbi.nlm.nih.gov/sites/entrez?Db=gene&Cmd=DetailsSearch&Term=56990#	Hs.508829 Hs.713870#http://Hs.508829 Hs.713870#	7#http://www.ncbi.nih.gov/entrez/query.fcgi?tool=bioconductor&cmd=Retrieve&db=PubMed&list_uids=8619474"9110174"10816584"12477932"15840583"16344560"17030554#	11.39	0	1.16
PDGFC	platelet derived growth factor C	NM_016205#http://www.ncbi.nlm.nih.gov/entrez/query.fcgi?cmd=search&db=nucleotide&term=NM_016205QACCNS&doptcmdl=GenBank#	56034#http://www.ncbi.nlm.nih.gov/sites/entrez?Db=gene&Cmd=DetailsSearch&Term=56034#	Hs.570855#http://www.ncbi.nlm.nih.gov/UniGene/clust.cgi?ORG=Hs&CID=570855#	21#http://www.ncbi.nih.gov/entrez/query.fcgi?tool=bioconductor&cmd=Retrieve&db=PubMed&list_uids=10806482"10858496"11004490"11297552"11313995"11342471"12032822"12176024"12477932"12598536"12707385"12975309"15061151"15389578"15728360"15911618"16443219"174821	11.37	0	0.92
FAR2	fatty acyl CoA reductase 2	H16791#http://www.ncbi.nlm.nih.gov/entrez/query.fcgi?cmd=search&db=nucleotide&term=H16791QACCNS&doptcmdl=GenBank#	55711#http://www.ncbi.nlm.nih.gov/sites/entrez?Db=gene&Cmd=DetailsSearch&Term=55711#	Hs.298851#http://www.ncbi.nlm.nih.gov/UniGene/clust.cgi?ORG=Hs&CID=298851#	7#http://www.ncbi.nih.gov/entrez/query.fcgi?tool=bioconductor&cmd=Retrieve&db=PubMed&list_uids=11230166"12477932"14702039"15220348"15220349"15489334"19027726#	-11.36	0	-1.92
KCND3	potassium voltage-gated channel, Shal-related subfamily, member 3	AL512727#http://www.ncbi.nlm.nih.gov/entrez/query.fcgi?cmd=search&db=nucleotide&term=AL512727QACCNS&doptcmdl=GenBank#	3752#http://www.ncbi.nlm.nih.gov/sites/entrez?Db=gene&Cmd=DetailsSearch&Term=3752#	Hs.666367#http://www.ncbi.nlm.nih.gov/UniGene/clust.cgi?ORG=Hs&CID=666367#	21#http://www.ncbi.nih.gov/entrez/query.fcgi?tool=bioconductor&cmd=Retrieve&db=PubMed&list_uids=8734615"9843794"10200233"10729221"10942109"12297301"12477932"12928444"14645239"14980207"15498806"15563876"15578212"15890703"16382104"16710414"16782062"17506992	-11.36	0	-1.67
EPB41	erythrocyte membrane protein band 4.1 (elliptocytosis 1, RH-linked)	AA522435#http://www.ncbi.nlm.nih.gov/entrez/query.fcgi?cmd=search&db=nucleotide&term=AA522435QACCNS&doptcmdl=GenBank#	2035#http://www.ncbi.nlm.nih.gov/sites/entrez?Db=gene&Cmd=DetailsSearch&Term=2035#	Hs.175437 Hs.708933 Hs.712722#http://Hs.175437 Hs.708933 Hs.712722#	77#http://www.ncbi.nih.gov/entrez/query.fcgi?tool=bioconductor&cmd=Retrieve&db=PubMed&list_uids=1430200"1639060"1647028"2022644"2171679"2384598"2808371"2968981"3194408"3223413"3375238"3467321"3531202"3693401"6894932"7673158"7937897"8423235"8434260"9207085	11.36	0	1.68
AOX1	aldehyde oxidase 1	NM_001159#http://www.ncbi.nlm.nih.gov/entrez/query.fcgi?cmd=search&db=nucleotide&term=NM_001159QACCNS&doptcmdl=GenBank#	316#http://www.ncbi.nlm.nih.gov/sites/entrez?Db=gene&Cmd=DetailsSearch&Term=316#	Hs.406238#http://www.ncbi.nlm.nih.gov/UniGene/clust.cgi?ORG=Hs&CID=406238#	7#http://www.ncbi.nih.gov/entrez/query.fcgi?tool=bioconductor&cmd=Retrieve&db=PubMed&list_uids=7570184"8043023"8248161"8889548"11302742"12477932"17992631#	-11.36	0	-1.34
TEX2	testis expressed 2	NM_018469#http://www.ncbi.nlm.nih.gov/entrez/query.fcgi?cmd=search&db=nucleotide&term=NM_018469QACCNS&doptcmdl=GenBank#	55852#http://www.ncbi.nlm.nih.gov/sites/entrez?Db=gene&Cmd=DetailsSearch&Term=55852#	Hs.175414#http://www.ncbi.nlm.nih.gov/UniGene/clust.cgi?ORG=Hs&CID=175414#	5#http://www.ncbi.nih.gov/entrez/query.fcgi?tool=bioconductor&cmd=Retrieve&db=PubMed&list_uids=11214970"12477932"14702039"15489334"16449791#	11.35	0	1.18
TMEM173	transmembrane protein 173	AA100891#http://www.ncbi.nlm.nih.gov/entrez/query.fcgi?cmd=search&db=nucleotide&term=AA100891QACCNS&doptcmdl=GenBank#	340061#http://www.ncbi.nlm.nih.gov/sites/entrez?Db=gene&Cmd=DetailsSearch&Term=340061#	Hs.379754#http://www.ncbi.nlm.nih.gov/UniGene/clust.cgi?ORG=Hs&CID=379754#	6#http://www.ncbi.nih.gov/entrez/query.fcgi?tool=bioconductor&cmd=Retrieve&db=PubMed&list_uids=12477932"14702039"15489334"18559423"18724357"18818105#	-11.33	0	-1.24
FUT4	fucosyltransferase 4 (alpha (1,3) fucosyltransferase, myeloid-specific)	AF305083#http://www.ncbi.nlm.nih.gov/entrez/query.fcgi?cmd=search&db=nucleotide&term=AF305083QACCNS&doptcmdl=GenBank#	2526#http://www.ncbi.nlm.nih.gov/sites/entrez?Db=gene&Cmd=DetailsSearch&Term=2526#	Hs.390420 Hs.572064 Hs.623098#http://Hs.390420 Hs.572064 Hs.623098#	24#http://www.ncbi.nih.gov/entrez/query.fcgi?tool=bioconductor&cmd=Retrieve&db=PubMed&list_uids=1702034"1716630"1718983"3305706"7508745"7782074"8116567"8287679"8889548"9186069"9756916"11006292"11698403"12477932"12738675"15182935"15579466"16842926"17409497	11.31	0	1.74
KCND3	potassium voltage-gated channel, Shal-related subfamily, member 3	AA530995#http://www.ncbi.nlm.nih.gov/entrez/query.fcgi?cmd=search&db=nucleotide&term=AA530995QACCNS&doptcmdl=GenBank#	3752#http://www.ncbi.nlm.nih.gov/sites/entrez?Db=gene&Cmd=DetailsSearch&Term=3752#	Hs.666367#http://www.ncbi.nlm.nih.gov/UniGene/clust.cgi?ORG=Hs&CID=666367#	21#http://www.ncbi.nih.gov/entrez/query.fcgi?tool=bioconductor&cmd=Retrieve&db=PubMed&list_uids=8734615"9843794"10200233"10729221"10942109"12297301"12477932"12928444"14645239"14980207"15498806"15563876"15578212"15890703"16382104"16710414"16782062"17506992	-11.3	0	-1.54
RAB6A	RAB6A, member RAS oncogene family	BF513857#http://www.ncbi.nlm.nih.gov/entrez/query.fcgi?cmd=search&db=nucleotide&term=BF513857QACCNS&doptcmdl=GenBank#	5870#http://www.ncbi.nlm.nih.gov/sites/entrez?Db=gene&Cmd=DetailsSearch&Term=5870#	Hs.503222 Hs.535586 Hs.707804#http://Hs.503222 Hs.535586 Hs.707804#	48#http://www.ncbi.nih.gov/entrez/query.fcgi?tool=bioconductor&cmd=Retrieve&db=PubMed&list_uids=1999336"2112230"2501306"8125298"8175798"8294464"8356066"8619474"8889548"9110174"9373149"9438855"10202141"10209123"10329441"10996854"11054569"11071909"11076863"	11.29	0	0.95
UNC5B	unc-5 homolog B (C. elegans)	AK022859#http://www.ncbi.nlm.nih.gov/entrez/query.fcgi?cmd=search&db=nucleotide&term=AK022859QACCNS&doptcmdl=GenBank#	219699#http://www.ncbi.nlm.nih.gov/sites/entrez?Db=gene&Cmd=DetailsSearch&Term=219699#	Hs.522997#http://www.ncbi.nlm.nih.gov/UniGene/clust.cgi?ORG=Hs&CID=522997#	11#http://www.ncbi.nih.gov/entrez/query.fcgi?tool=bioconductor&cmd=Retrieve&db=PubMed&list_uids=12107411"12359238"12477932"12598906"12655055"12975309"14702039"15342556"15729359"18469807"18719102#	11.29	0	1.19
EPS8	epidermal growth factor receptor pathway substrate 8	NM_004447#http://www.ncbi.nlm.nih.gov/entrez/query.fcgi?cmd=search&db=nucleotide&term=NM_004447QACCNS&doptcmdl=GenBank#	2059#http://www.ncbi.nlm.nih.gov/sites/entrez?Db=gene&Cmd=DetailsSearch&Term=2059#	Hs.591160#http://www.ncbi.nlm.nih.gov/UniGene/clust.cgi?ORG=Hs&CID=591160#	32#http://www.ncbi.nih.gov/entrez/query.fcgi?tool=bioconductor&cmd=Retrieve&db=PubMed&list_uids=1049958"7532293"7537362"7566980"7791787"8084614"8404850"8700515"8700527"9010225"9303002"10395945"10499589"10581192"11099046"11185075"11524436"12127568"12477932	-11.28	0	-1.08
FAM101B	family with sequence similarity 101, member B	BG036514#http://www.ncbi.nlm.nih.gov/entrez/query.fcgi?cmd=search&db=nucleotide&term=BG036514QACCNS&doptcmdl=GenBank#	359845#http://www.ncbi.nlm.nih.gov/sites/entrez?Db=gene&Cmd=DetailsSearch&Term=359845#	Hs.345588 Hs.596411 Hs.716130#http://Hs.345588 Hs.596411 Hs.716130#	4#http://www.ncbi.nih.gov/entrez/query.fcgi?tool=bioconductor&cmd=Retrieve&db=PubMed&list_uids=12477932"14702039"15489334"16169070#	11.28	0	1.16
BCAT1	branched chain aminotransferase 1, cytosolic	NM_005504#http://www.ncbi.nlm.nih.gov/entrez/query.fcgi?cmd=search&db=nucleotide&term=NM_005504QACCNS&doptcmdl=GenBank#	586#http://www.ncbi.nlm.nih.gov/sites/entrez?Db=gene&Cmd=DetailsSearch&Term=586#	Hs.438993#http://www.ncbi.nlm.nih.gov/UniGene/clust.cgi?ORG=Hs&CID=438993#	14#http://www.ncbi.nih.gov/entrez/query.fcgi?tool=bioconductor&cmd=Retrieve&db=PubMed&list_uids=6933702"7566098"8692959"8889548"9165094"9657861"10471790"12477932"14702039"17007058"17846126"18074675"18419134"19119849#	11.28	0	1.14
F2R	coagulation factor II (thrombin) receptor	NM_001992#http://www.ncbi.nlm.nih.gov/entrez/query.fcgi?cmd=search&db=nucleotide&term=NM_001992QACCNS&doptcmdl=GenBank#	2149#http://www.ncbi.nlm.nih.gov/sites/entrez?Db=gene&Cmd=DetailsSearch&Term=2149#	Hs.482562 Hs.679786#http://Hs.482562 Hs.679786#	162#http://www.ncbi.nih.gov/entrez/query.fcgi?tool=bioconductor&cmd=Retrieve&db=PubMed&list_uids=1310691"1672265"1851174"7834643"7961693"8136362"8290554"8395550"8395910"8621593"8824285"8955127"8982657"9038223"9058715"9102146"9207393"9639571"9701242"100791	-11.26	0	-1.25
MAP2K3	mitogen-activated protein kinase kinase 3	NM_002756#http://www.ncbi.nlm.nih.gov/entrez/query.fcgi?cmd=search&db=nucleotide&term=NM_002756QACCNS&doptcmdl=GenBank#	5606#http://www.ncbi.nlm.nih.gov/sites/entrez?Db=gene&Cmd=DetailsSearch&Term=5606#	Hs.514012#http://www.ncbi.nlm.nih.gov/UniGene/clust.cgi?ORG=Hs&CID=514012#	44#http://www.ncbi.nih.gov/entrez/query.fcgi?tool=bioconductor&cmd=Retrieve&db=PubMed&list_uids=7750576"7839144"8125298"8226933"8622669"8626699"8900184"9038352"9373149"9465908"9768359"9786855"9841871"10497253"10856288"10997882"11062067"11062068"11181995"1	-11.25	0	-1.42
GLIPR2	GLI pathogenesis-related 2	H92988#http://www.ncbi.nlm.nih.gov/entrez/query.fcgi?cmd=search&db=nucleotide&term=H92988QACCNS&doptcmdl=GenBank#	152007#http://www.ncbi.nlm.nih.gov/sites/entrez?Db=gene&Cmd=DetailsSearch&Term=152007#	Hs.493819#http://www.ncbi.nlm.nih.gov/UniGene/clust.cgi?ORG=Hs&CID=493819#	7#http://www.ncbi.nih.gov/entrez/query.fcgi?tool=bioconductor&cmd=Retrieve&db=PubMed&list_uids=11865038"12137952"12477932"14702039"15164053"15489334"16303743#	11.24	0	1.11
EDNRA	endothelin receptor type A	S81545#http://www.ncbi.nlm.nih.gov/entrez/query.fcgi?cmd=search&db=nucleotide&term=S81545QACCNS&doptcmdl=GenBank#	1909#http://www.ncbi.nlm.nih.gov/sites/entrez?Db=gene&Cmd=DetailsSearch&Term=1909#	Hs.183713#http://www.ncbi.nlm.nih.gov/UniGene/clust.cgi?ORG=Hs&CID=183713#	87#http://www.ncbi.nih.gov/entrez/query.fcgi?tool=bioconductor&cmd=Retrieve&db=PubMed&list_uids=1291713"1326535"1415318"1652463"1659806"1719979"1849646"7882989"8114678"8427579"8440682"8611157"8702836"8982507"9211925"9284755"10448102"10770212"10789830"1126	-11.23	0	-1.35
		AA042983#http://www.ncbi.nlm.nih.gov/entrez/query.fcgi?cmd=search&db=nucleotide&term=AA042983QACCNS&doptcmdl=GenBank#				11.22	0	1.53
ASPM	asp (abnormal spindle) homolog, microcephaly associated (Drosophila)	NM_018123#http://www.ncbi.nlm.nih.gov/entrez/query.fcgi?cmd=search&db=nucleotide&term=NM_018123QACCNS&doptcmdl=GenBank#	259266#http://www.ncbi.nlm.nih.gov/sites/entrez?Db=gene&Cmd=DetailsSearch&Term=259266#	Hs.121028#http://www.ncbi.nlm.nih.gov/UniGene/clust.cgi?ORG=Hs&CID=121028#	33#http://www.ncbi.nih.gov/entrez/query.fcgi?tool=bioconductor&cmd=Retrieve&db=PubMed&list_uids=11078481"11283617"12355089"12477932"12571366"14574646"14702039"14704186"15045028"15355437"15489334"15972725"16123590"16141009"16151010"16565220"16687438"170819	-11.22	0	-1.61
LOC100128868	testin-related protein TRG	AY143171#http://www.ncbi.nlm.nih.gov/entrez/query.fcgi?cmd=search&db=nucleotide&term=AY143171QACCNS&doptcmdl=GenBank#	100128868#http://www.ncbi.nlm.nih.gov/sites/entrez?Db=gene&Cmd=DetailsSearch&Term=100128868#	Hs.670418#http://www.ncbi.nlm.nih.gov/UniGene/clust.cgi?ORG=Hs&CID=670418#		11.19	0	1.51
SLC2A13	solute carrier family 2 (facilitated glucose transporter), member 13	NM_052885#http://www.ncbi.nlm.nih.gov/entrez/query.fcgi?cmd=search&db=nucleotide&term=NM_052885QACCNS&doptcmdl=GenBank#	114134#http://www.ncbi.nlm.nih.gov/sites/entrez?Db=gene&Cmd=DetailsSearch&Term=114134#	Hs.558595#http://www.ncbi.nlm.nih.gov/UniGene/clust.cgi?ORG=Hs&CID=558595#	5#http://www.ncbi.nih.gov/entrez/query.fcgi?tool=bioconductor&cmd=Retrieve&db=PubMed&list_uids=11500374"12477932"15203218"15489334"17081983#	11.18	0	1.67
MEIS2	Meis homeobox 2	NM_020149#http://www.ncbi.nlm.nih.gov/entrez/query.fcgi?cmd=search&db=nucleotide&term=NM_020149QACCNS&doptcmdl=GenBank#	4212#http://www.ncbi.nlm.nih.gov/sites/entrez?Db=gene&Cmd=DetailsSearch&Term=4212#	Hs.510989#http://www.ncbi.nlm.nih.gov/UniGene/clust.cgi?ORG=Hs&CID=510989#	15#http://www.ncbi.nih.gov/entrez/query.fcgi?tool=bioconductor&cmd=Retrieve&db=PubMed&list_uids=9049632"9383298"10619030"10764806"11279116"11438208"11834421"12477932"14702039"15161102"15489334"17178831"18029348"18408019"18973687#	-11.18	0	-1.03
ETS2	v-ets erythroblastosis virus E26 oncogene homolog 2 (avian)	NM_005239#http://www.ncbi.nlm.nih.gov/entrez/query.fcgi?cmd=search&db=nucleotide&term=NM_005239QACCNS&doptcmdl=GenBank#	2114#http://www.ncbi.nlm.nih.gov/sites/entrez?Db=gene&Cmd=DetailsSearch&Term=2114#	Hs.644231#http://www.ncbi.nlm.nih.gov/UniGene/clust.cgi?ORG=Hs&CID=644231#	53#http://www.ncbi.nih.gov/entrez/query.fcgi?tool=bioconductor&cmd=Retrieve&db=PubMed&list_uids=2186967"2250910"2847145"2997781"3021321"3285299"8596630"9334186"9681824"10212281"10358095"10377039"10815800"10830953"10918595"10942770"11027273"11279115"113139	11.18	0	1.69
ARNTL	aryl hydrocarbon receptor nuclear translocator-like	AB000815#http://www.ncbi.nlm.nih.gov/entrez/query.fcgi?cmd=search&db=nucleotide&term=AB000815QACCNS&doptcmdl=GenBank#	406#http://www.ncbi.nlm.nih.gov/sites/entrez?Db=gene&Cmd=DetailsSearch&Term=406#	Hs.65734#http://www.ncbi.nlm.nih.gov/UniGene/clust.cgi?ORG=Hs&CID=65734#	32#http://www.ncbi.nih.gov/entrez/query.fcgi?tool=bioconductor&cmd=Retrieve&db=PubMed&list_uids=9079689"9144434"9576906"9616112"9704006"9989497"10531061"11439184"11441146"11875063"12397359"12477932"12897057"14645221"14701732"14701734"14702039"14750904"164	11.17	0	1.16
PLCB4	phospholipase C, beta 4	AL535113#http://www.ncbi.nlm.nih.gov/entrez/query.fcgi?cmd=search&db=nucleotide&term=AL535113QACCNS&doptcmdl=GenBank#	5332#http://www.ncbi.nlm.nih.gov/sites/entrez?Db=gene&Cmd=DetailsSearch&Term=5332#	Hs.472101#http://www.ncbi.nlm.nih.gov/UniGene/clust.cgi?ORG=Hs&CID=472101#	16#http://www.ncbi.nih.gov/entrez/query.fcgi?tool=bioconductor&cmd=Retrieve&db=PubMed&list_uids=1979339"7589147"8530101"8672127"9278385"9730685"10501179"10843712"11329013"11780052"12477932"12482669"14702039"16767099"17081983"19086053#	11.12	0	1.14
ADAM19	ADAM metallopeptidase domain 19 (meltrin beta)	Y13786#http://www.ncbi.nlm.nih.gov/entrez/query.fcgi?cmd=search&db=nucleotide&term=Y13786QACCNS&doptcmdl=GenBank#	8728#http://www.ncbi.nlm.nih.gov/sites/entrez?Db=gene&Cmd=DetailsSearch&Term=8728#	Hs.483944#http://www.ncbi.nlm.nih.gov/UniGene/clust.cgi?ORG=Hs&CID=483944#	22#http://www.ncbi.nih.gov/entrez/query.fcgi?tool=bioconductor&cmd=Retrieve&db=PubMed&list_uids=8358434"9461614"9806848"10531379"10887142"11116142"11162584"11708814"12006600"12058067"12393862"12463424"12477932"12615925"12682046"14702039"15242783"15896713"	11.12	0	1.33
MRCL	mannose receptor-like	BF057185#http://www.ncbi.nlm.nih.gov/entrez/query.fcgi?cmd=search&db=nucleotide&term=BF057185QACCNS&doptcmdl=GenBank#	348174#http://www.ncbi.nlm.nih.gov/sites/entrez?Db=gene&Cmd=DetailsSearch&Term=348174#	Hs.556045 Hs.592064#http://Hs.556045 Hs.592064#	4#http://www.ncbi.nih.gov/entrez/query.fcgi?tool=bioconductor&cmd=Retrieve&db=PubMed&list_uids=12477932"12975309"14702039"16303743#	11.1	0	1.23
SORT1	sortilin 1	BE622952#http://www.ncbi.nlm.nih.gov/entrez/query.fcgi?cmd=search&db=nucleotide&term=BE622952QACCNS&doptcmdl=GenBank#	6272#http://www.ncbi.nlm.nih.gov/sites/entrez?Db=gene&Cmd=DetailsSearch&Term=6272#	Hs.485195 Hs.703487#http://Hs.485195 Hs.703487#	43#http://www.ncbi.nih.gov/entrez/query.fcgi?tool=bioconductor&cmd=Retrieve&db=PubMed&list_uids=9013611"9305862"9657377"9756851"9927419"10085125"10390649"11257441"11331584"11390366"11499680"11821067"11859376"12209882"12360476"12419319"12477932"12598608"14	-11.09	0	-0.99
ENDOD1	endonuclease domain containing 1	AF131747#http://www.ncbi.nlm.nih.gov/entrez/query.fcgi?cmd=search&db=nucleotide&term=AF131747QACCNS&doptcmdl=GenBank#	23052#http://www.ncbi.nlm.nih.gov/sites/entrez?Db=gene&Cmd=DetailsSearch&Term=23052#	Hs.167115#http://www.ncbi.nlm.nih.gov/UniGene/clust.cgi?ORG=Hs&CID=167115#	6#http://www.ncbi.nih.gov/entrez/query.fcgi?tool=bioconductor&cmd=Retrieve&db=PubMed&list_uids=8619474"9110174"10048485"11921445"12477932"15489334#	-11.08	0	-1.17
SSPN	sarcospan (Kras oncogene-associated gene)	AL136756#http://www.ncbi.nlm.nih.gov/entrez/query.fcgi?cmd=search&db=nucleotide&term=AL136756QACCNS&doptcmdl=GenBank#	8082#http://www.ncbi.nlm.nih.gov/sites/entrez?Db=gene&Cmd=DetailsSearch&Term=8082#	Hs.183428#http://www.ncbi.nlm.nih.gov/UniGene/clust.cgi?ORG=Hs&CID=183428#	26#http://www.ncbi.nih.gov/entrez/query.fcgi?tool=bioconductor&cmd=Retrieve&db=PubMed&list_uids=8020969"8661122"9395445"10651799"10767327"10942431"11076863"11180757"11230166"11256614"11470766"11807778"11956653"12477932"14702039"15342556"15375499"15489334"	-11.08	0	-1.21
PHLDA1	pleckstrin homology-like domain, family A, member 1	AA576961#http://www.ncbi.nlm.nih.gov/entrez/query.fcgi?cmd=search&db=nucleotide&term=AA576961QACCNS&doptcmdl=GenBank#	22822#http://www.ncbi.nlm.nih.gov/sites/entrez?Db=gene&Cmd=DetailsSearch&Term=22822#	Hs.602085#http://www.ncbi.nlm.nih.gov/UniGene/clust.cgi?ORG=Hs&CID=602085#	14#http://www.ncbi.nih.gov/entrez/query.fcgi?tool=bioconductor&cmd=Retrieve&db=PubMed&list_uids=9417904"10894922"11369516"12384558"12477932"12738777"15002043"15037619"15315823"15489334"16189514"17211533"17870236"18641796#	-11.08	0	-1.31
DRAM	damage-regulated autophagy modulator	NM_018370#http://www.ncbi.nlm.nih.gov/entrez/query.fcgi?cmd=search&db=nucleotide&term=NM_018370QACCNS&doptcmdl=GenBank#	55332#http://www.ncbi.nlm.nih.gov/sites/entrez?Db=gene&Cmd=DetailsSearch&Term=55332#	Hs.525634#http://www.ncbi.nlm.nih.gov/UniGene/clust.cgi?ORG=Hs&CID=525634#	7#http://www.ncbi.nih.gov/entrez/query.fcgi?tool=bioconductor&cmd=Retrieve&db=PubMed&list_uids=12477932"14702039"16344560"16839873"16839881"17102582"17397945#	-11.07	0	-0.98
TMTC1	transmembrane and tetratricopeptide repeat containing 1	AF319520#http://www.ncbi.nlm.nih.gov/entrez/query.fcgi?cmd=search&db=nucleotide&term=AF319520QACCNS&doptcmdl=GenBank#	83857#http://www.ncbi.nlm.nih.gov/sites/entrez?Db=gene&Cmd=DetailsSearch&Term=83857#	Hs.401954#http://www.ncbi.nlm.nih.gov/UniGene/clust.cgi?ORG=Hs&CID=401954#	3#http://www.ncbi.nih.gov/entrez/query.fcgi?tool=bioconductor&cmd=Retrieve&db=PubMed&list_uids=12477932"14702039"15489334#	-11.06	0	-1.7
CRABP2	cellular retinoic acid binding protein 2	NM_001878#http://www.ncbi.nlm.nih.gov/entrez/query.fcgi?cmd=search&db=nucleotide&term=NM_001878QACCNS&doptcmdl=GenBank#	1382#http://www.ncbi.nlm.nih.gov/sites/entrez?Db=gene&Cmd=DetailsSearch&Term=1382#	Hs.405662#http://www.ncbi.nlm.nih.gov/UniGene/clust.cgi?ORG=Hs&CID=405662#	33#http://www.ncbi.nih.gov/entrez/query.fcgi?tool=bioconductor&cmd=Retrieve&db=PubMed&list_uids=1309505"1321791"1334086"1654334"7563063"7704533"8048948"8381448"8999826"9154115"9238678"9600845"9737849"9737883"10531482"11909957"12477932"12482873"12844477"14	11.06	0	1.91
NLRP1	NLR family, pyrin domain containing 1	AF229062#http://www.ncbi.nlm.nih.gov/entrez/query.fcgi?cmd=search&db=nucleotide&term=AF229062QACCNS&doptcmdl=GenBank#	22861#http://www.ncbi.nlm.nih.gov/sites/entrez?Db=gene&Cmd=DetailsSearch&Term=22861#	Hs.104305 Hs.652273#http://Hs.104305 Hs.652273#	28#http://www.ncbi.nih.gov/entrez/query.fcgi?tool=bioconductor&cmd=Retrieve&db=PubMed&list_uids=8619474"8781126"9110174"10231032"11076957"11113115"11250163"11270363"11472070"11592035"12191486"12477932"12563287"14527388"14691733"14702039"15107016"15212762"	11.05	0	1.55
IVNS1ABP	influenza virus NS1A binding protein	NM_006469#http://www.ncbi.nlm.nih.gov/entrez/query.fcgi?cmd=search&db=nucleotide&term=NM_006469QACCNS&doptcmdl=GenBank#	10625#http://www.ncbi.nlm.nih.gov/sites/entrez?Db=gene&Cmd=DetailsSearch&Term=10625#	Hs.497183#http://www.ncbi.nlm.nih.gov/UniGene/clust.cgi?ORG=Hs&CID=497183#	9#http://www.ncbi.nih.gov/entrez/query.fcgi?tool=bioconductor&cmd=Retrieve&db=PubMed&list_uids=9696811"9847309"10048485"11042152"12477932"14702039"16169070"16582008"17996313#	11.05	0	1.01
TET3	tet oncogene family member 3	BF675754#http://www.ncbi.nlm.nih.gov/entrez/query.fcgi?cmd=search&db=nucleotide&term=BF675754QACCNS&doptcmdl=GenBank#	200424#http://www.ncbi.nlm.nih.gov/sites/entrez?Db=gene&Cmd=DetailsSearch&Term=200424#	Hs.516107#http://www.ncbi.nlm.nih.gov/UniGene/clust.cgi?ORG=Hs&CID=516107#	5#http://www.ncbi.nih.gov/entrez/query.fcgi?tool=bioconductor&cmd=Retrieve&db=PubMed&list_uids=9455477"11181995"12477932"15489334"15815621#	11.03	0	1.1
ANO3	anoctamin 3	AJ300461#http://www.ncbi.nlm.nih.gov/entrez/query.fcgi?cmd=search&db=nucleotide&term=AJ300461QACCNS&doptcmdl=GenBank#	63982#http://www.ncbi.nlm.nih.gov/sites/entrez?Db=gene&Cmd=DetailsSearch&Term=63982#	Hs.91791#http://www.ncbi.nlm.nih.gov/UniGene/clust.cgi?ORG=Hs&CID=91791#	3#http://www.ncbi.nih.gov/entrez/query.fcgi?tool=bioconductor&cmd=Retrieve&db=PubMed&list_uids=12739008"15067359"16344560#	-11.02	0	-2.5
KCTD20	potassium channel tetramerisation domain containing 20	BC003697#http://www.ncbi.nlm.nih.gov/entrez/query.fcgi?cmd=search&db=nucleotide&term=BC003697QACCNS&doptcmdl=GenBank#	222658#http://www.ncbi.nlm.nih.gov/sites/entrez?Db=gene&Cmd=DetailsSearch&Term=222658#	Hs.188757#http://www.ncbi.nlm.nih.gov/UniGene/clust.cgi?ORG=Hs&CID=188757#	4#http://www.ncbi.nih.gov/entrez/query.fcgi?tool=bioconductor&cmd=Retrieve&db=PubMed&list_uids=12477932"14574404"14676191"15489334#	-11.01	0	-1.15
RGS5	regulator of G-protein signaling 5	AF159570#http://www.ncbi.nlm.nih.gov/entrez/query.fcgi?cmd=search&db=nucleotide&term=AF159570QACCNS&doptcmdl=GenBank#	8490#http://www.ncbi.nlm.nih.gov/sites/entrez?Db=gene&Cmd=DetailsSearch&Term=8490#	Hs.24950#http://www.ncbi.nlm.nih.gov/UniGene/clust.cgi?ORG=Hs&CID=24950#	24#http://www.ncbi.nih.gov/entrez/query.fcgi?tool=bioconductor&cmd=Retrieve&db=PubMed&list_uids=9079700"9747037"10471929"11009569"11076863"11230166"11253162"12477932"14755443"15459006"15489334"15489336"15670159"16293795"16344560"16381901"16710414"17100651	-11.01	0	-1.27
		AI742043#http://www.ncbi.nlm.nih.gov/entrez/query.fcgi?cmd=search&db=nucleotide&term=AI742043QACCNS&doptcmdl=GenBank#				-11.01	0	-1.68
AQP3	aquaporin 3 (Gill blood group)	N74607#http://www.ncbi.nlm.nih.gov/entrez/query.fcgi?cmd=search&db=nucleotide&term=N74607QACCNS&doptcmdl=GenBank#	360#http://www.ncbi.nlm.nih.gov/sites/entrez?Db=gene&Cmd=DetailsSearch&Term=360#	Hs.234642#http://www.ncbi.nlm.nih.gov/UniGene/clust.cgi?ORG=Hs&CID=234642#	34#http://www.ncbi.nih.gov/entrez/query.fcgi?tool=bioconductor&cmd=Retrieve&db=PubMed&list_uids=7543093"7558005"8641135"9525951"9558461"11751877"11918716"12234316"12239222"12477932"12769265"12773542"14514735"14675200"14702039"15164053"15375592"15489334"15	10.97	0	2.03
EPHB2	EPH receptor B2	AF025304#http://www.ncbi.nlm.nih.gov/entrez/query.fcgi?cmd=search&db=nucleotide&term=AF025304QACCNS&doptcmdl=GenBank#	2048#http://www.ncbi.nlm.nih.gov/sites/entrez?Db=gene&Cmd=DetailsSearch&Term=2048#	Hs.523329#http://www.ncbi.nlm.nih.gov/UniGene/clust.cgi?ORG=Hs&CID=523329#	81#http://www.ncbi.nih.gov/entrez/query.fcgi?tool=bioconductor&cmd=Retrieve&db=PubMed&list_uids=1648701"7601466"7688222"7816602"7898931"8033077"8589679"8755474"8798570"8878483"9233798"9267020"9499402"9530499"9576626"9632142"9696046"9707552"9883737"9933164	10.97	0	1.42
MFAP3	microfibrillar-associated protein 3	R38475#http://www.ncbi.nlm.nih.gov/entrez/query.fcgi?cmd=search&db=nucleotide&term=R38475QACCNS&doptcmdl=GenBank#	4238#http://www.ncbi.nlm.nih.gov/sites/entrez?Db=gene&Cmd=DetailsSearch&Term=4238#	Hs.432818 Hs.677748#http://Hs.432818 Hs.677748#	4#http://www.ncbi.nih.gov/entrez/query.fcgi?tool=bioconductor&cmd=Retrieve&db=PubMed&list_uids=7782085"12477932"14702039"15489334#	10.97	0	1.49
COL5A1	collagen, type V, alpha 1	AI130969#http://www.ncbi.nlm.nih.gov/entrez/query.fcgi?cmd=search&db=nucleotide&term=AI130969QACCNS&doptcmdl=GenBank#	1289#http://www.ncbi.nlm.nih.gov/sites/entrez?Db=gene&Cmd=DetailsSearch&Term=1289#	Hs.210283#http://www.ncbi.nlm.nih.gov/UniGene/clust.cgi?ORG=Hs&CID=210283#	46#http://www.ncbi.nih.gov/entrez/query.fcgi?tool=bioconductor&cmd=Retrieve&db=PubMed&list_uids=1571108"1572660"1722213"2071595"2203476"2446864"2496661"2745554"3571333"6501291"6693501"7346227"7646438"8181482"8575750"9042913"9099729"9501082"9582436"9683580	10.95	0	0.92
LIMK2	LIM domain kinase 2	AL117466#http://www.ncbi.nlm.nih.gov/entrez/query.fcgi?cmd=search&db=nucleotide&term=AL117466QACCNS&doptcmdl=GenBank#	3985#http://www.ncbi.nlm.nih.gov/sites/entrez?Db=gene&Cmd=DetailsSearch&Term=3985#	Hs.474596#http://www.ncbi.nlm.nih.gov/UniGene/clust.cgi?ORG=Hs&CID=474596#	30#http://www.ncbi.nih.gov/entrez/query.fcgi?tool=bioconductor&cmd=Retrieve&db=PubMed&list_uids=8537403"8954941"8980133"9655398"10436159"10452946"10591208"10613909"11018042"11076863"11171090"11230166"11340065"11418599"12477932"14702039"15231748"15461802"1	10.92	0	1.24
		AA149648#http://www.ncbi.nlm.nih.gov/entrez/query.fcgi?cmd=search&db=nucleotide&term=AA149648QACCNS&doptcmdl=GenBank#				-10.91	0	-1.74
LTBP2	latent transforming growth factor beta binding protein 2	NM_000428#http://www.ncbi.nlm.nih.gov/entrez/query.fcgi?cmd=search&db=nucleotide&term=NM_000428QACCNS&doptcmdl=GenBank#	4053#http://www.ncbi.nlm.nih.gov/sites/entrez?Db=gene&Cmd=DetailsSearch&Term=4053#	Hs.512776 Hs.597522#http://Hs.512776 Hs.597522#	19#http://www.ncbi.nih.gov/entrez/query.fcgi?tool=bioconductor&cmd=Retrieve&db=PubMed&list_uids=7719025"7798248"8697098"8964588"9150447"9685426"9709808"10743502"10930463"11104663"11870232"12477932"12508121"12716902"15063762"17293099"17581631"18697872"1918	10.9	0	1.15
PCGF5	polycomb group ring finger 5	AA522681#http://www.ncbi.nlm.nih.gov/entrez/query.fcgi?cmd=search&db=nucleotide&term=AA522681QACCNS&doptcmdl=GenBank#	84333#http://www.ncbi.nlm.nih.gov/sites/entrez?Db=gene&Cmd=DetailsSearch&Term=84333#	Hs.500512#http://www.ncbi.nlm.nih.gov/UniGene/clust.cgi?ORG=Hs&CID=500512#	9#http://www.ncbi.nih.gov/entrez/query.fcgi?tool=bioconductor&cmd=Retrieve&db=PubMed&list_uids=8076819"11076863"11230166"11256614"12477932"14702039"15489334"15489336"16381901#	-10.89	0	-1.13
NFIB	nuclear factor I/B	U70862#http://www.ncbi.nlm.nih.gov/entrez/query.fcgi?cmd=search&db=nucleotide&term=U70862QACCNS&doptcmdl=GenBank#	4781#http://www.ncbi.nlm.nih.gov/sites/entrez?Db=gene&Cmd=DetailsSearch&Term=4781#	Hs.644095#http://www.ncbi.nlm.nih.gov/UniGene/clust.cgi?ORG=Hs&CID=644095#	12#http://www.ncbi.nih.gov/entrez/query.fcgi?tool=bioconductor&cmd=Retrieve&db=PubMed&list_uids=7590749"9099724"9484777"12477932"12624117"12639247"14702039"15489334"16344560"17511965"18029348"18663748#	-10.89	0	-1.66
		AW265065#http://www.ncbi.nlm.nih.gov/entrez/query.fcgi?cmd=search&db=nucleotide&term=AW265065QACCNS&doptcmdl=GenBank#				10.88	0	1.66
SNAI1	snail homolog 1 (Drosophila)	NM_005985#http://www.ncbi.nlm.nih.gov/entrez/query.fcgi?cmd=search&db=nucleotide&term=NM_005985QACCNS&doptcmdl=GenBank#	6615#http://www.ncbi.nlm.nih.gov/sites/entrez?Db=gene&Cmd=DetailsSearch&Term=6615#	Hs.48029#http://www.ncbi.nlm.nih.gov/UniGene/clust.cgi?ORG=Hs&CID=48029#	59#http://www.ncbi.nih.gov/entrez/query.fcgi?tool=bioconductor&cmd=Retrieve&db=PubMed&list_uids=10543399"10585766"10655587"10773451"11245431"11780052"12082640"12161443"12477932"12632084"12668723"12832491"14507651"15026811"15075229"15286702"15302935"153141	10.86	0	2.11
C5orf41	chromosome 5 open reading frame 41	AL565238#http://www.ncbi.nlm.nih.gov/entrez/query.fcgi?cmd=search&db=nucleotide&term=AL565238QACCNS&doptcmdl=GenBank#	153222#http://www.ncbi.nlm.nih.gov/sites/entrez?Db=gene&Cmd=DetailsSearch&Term=153222#	Hs.484195#http://www.ncbi.nlm.nih.gov/UniGene/clust.cgi?ORG=Hs&CID=484195#	4#http://www.ncbi.nih.gov/entrez/query.fcgi?tool=bioconductor&cmd=Retrieve&db=PubMed&list_uids=12477932"14702039"17353931"18391022#	-10.86	0	-0.99
AFAP1L1	actin filament associated protein 1-like 1	H28999#http://www.ncbi.nlm.nih.gov/entrez/query.fcgi?cmd=search&db=nucleotide&term=H28999QACCNS&doptcmdl=GenBank#	134265#http://www.ncbi.nlm.nih.gov/sites/entrez?Db=gene&Cmd=DetailsSearch&Term=134265#	Hs.483793#http://www.ncbi.nlm.nih.gov/UniGene/clust.cgi?ORG=Hs&CID=483793#	3#http://www.ncbi.nih.gov/entrez/query.fcgi?tool=bioconductor&cmd=Retrieve&db=PubMed&list_uids=12477932"14702039"17353931#	10.08	0	1.65
VAMP5	vesicle-associated membrane protein 5 (myobrevin)	NM_006634#http://www.ncbi.nlm.nih.gov/entrez/query.fcgi?cmd=search&db=nucleotide&term=NM_006634QACCNS&doptcmdl=GenBank#	10791#http://www.ncbi.nlm.nih.gov/sites/entrez?Db=gene&Cmd=DetailsSearch&Term=10791#	Hs.534373#http://www.ncbi.nlm.nih.gov/UniGene/clust.cgi?ORG=Hs&CID=534373#	6#http://www.ncbi.nih.gov/entrez/query.fcgi?tool=bioconductor&cmd=Retrieve&db=PubMed&list_uids=9725904"11042152"12477932"12682051"15489334"16110299#	-10.08	0	-1.34
SS18	synovial sarcoma translocation, chromosome 18	AF343880#http://www.ncbi.nlm.nih.gov/entrez/query.fcgi?cmd=search&db=nucleotide&term=AF343880QACCNS&doptcmdl=GenBank#	6760#http://www.ncbi.nlm.nih.gov/sites/entrez?Db=gene&Cmd=DetailsSearch&Term=6760#	Hs.404263#http://www.ncbi.nlm.nih.gov/UniGene/clust.cgi?ORG=Hs&CID=404263#	29#http://www.ncbi.nih.gov/entrez/query.fcgi?tool=bioconductor&cmd=Retrieve&db=PubMed&list_uids=7495284"7951320"8152806"9285794"10072425"11030627"11308259"11368913"11423977"11591653"11734557"12037676"12477932"12878157"14603256"15489334"15919756"16152617"1	10.08	0	1.06
LOC283392	hypothetical LOC283392	AK095156#http://www.ncbi.nlm.nih.gov/entrez/query.fcgi?cmd=search&db=nucleotide&term=AK095156QACCNS&doptcmdl=GenBank#	283392#http://www.ncbi.nlm.nih.gov/sites/entrez?Db=gene&Cmd=DetailsSearch&Term=283392#	Hs.199814 Hs.363603#http://Hs.199814 Hs.363603#	3#http://www.ncbi.nih.gov/entrez/query.fcgi?tool=bioconductor&cmd=Retrieve&db=PubMed&list_uids=12477932"14702039"16344560#	-10.06	0	-1.3
TMEM173	transmembrane protein 173	BG110811#http://www.ncbi.nlm.nih.gov/entrez/query.fcgi?cmd=search&db=nucleotide&term=BG110811QACCNS&doptcmdl=GenBank#	340061#http://www.ncbi.nlm.nih.gov/sites/entrez?Db=gene&Cmd=DetailsSearch&Term=340061#	Hs.379754#http://www.ncbi.nlm.nih.gov/UniGene/clust.cgi?ORG=Hs&CID=379754#	6#http://www.ncbi.nih.gov/entrez/query.fcgi?tool=bioconductor&cmd=Retrieve&db=PubMed&list_uids=12477932"14702039"15489334"18559423"18724357"18818105#	-10.05	0	-1.15
HSPA13	heat shock protein 70kDa family, member 13	AI718418#http://www.ncbi.nlm.nih.gov/entrez/query.fcgi?cmd=search&db=nucleotide&term=AI718418QACCNS&doptcmdl=GenBank#	6782#http://www.ncbi.nlm.nih.gov/sites/entrez?Db=gene&Cmd=DetailsSearch&Term=6782#	Hs.352341#http://www.ncbi.nlm.nih.gov/UniGene/clust.cgi?ORG=Hs&CID=352341#	16#http://www.ncbi.nih.gov/entrez/query.fcgi?tool=bioconductor&cmd=Retrieve&db=PubMed&list_uids=8125298"8131751"8825657"8889548"8889549"9373149"10675567"10830953"11319647"12107410"12477932"14702039"15489334"16087163"16189514"18793616#	10.05	0	0.91
PHF17	PHD finger protein 17	AW138134#http://www.ncbi.nlm.nih.gov/entrez/query.fcgi?cmd=search&db=nucleotide&term=AW138134QACCNS&doptcmdl=GenBank#	79960#http://www.ncbi.nlm.nih.gov/sites/entrez?Db=gene&Cmd=DetailsSearch&Term=79960#	Hs.12420#http://www.ncbi.nlm.nih.gov/UniGene/clust.cgi?ORG=Hs&CID=12420#	14#http://www.ncbi.nih.gov/entrez/query.fcgi?tool=bioconductor&cmd=Retrieve&db=PubMed&list_uids=11347906"12169691"12477932"14612400"14702039"15489334"15502158"15815621"16046545"16387653"16713569"17081983"18684714"18806787#	10.05	0	1
IFT74	intraflagellar transport 74 homolog (Chlamydomonas)	NM_025103#http://www.ncbi.nlm.nih.gov/entrez/query.fcgi?cmd=search&db=nucleotide&term=NM_025103QACCNS&doptcmdl=GenBank#	80173#http://www.ncbi.nlm.nih.gov/sites/entrez?Db=gene&Cmd=DetailsSearch&Term=80173#	Hs.145402#http://www.ncbi.nlm.nih.gov/UniGene/clust.cgi?ORG=Hs&CID=145402#	8#http://www.ncbi.nih.gov/entrez/query.fcgi?tool=bioconductor&cmd=Retrieve&db=PubMed&list_uids=8125298"9373149"11683410"12477932"14702039"15489334"16344560"17383054#	-10.02	0	-1.41
DPP4	dipeptidyl-peptidase 4	NM_001935#http://www.ncbi.nlm.nih.gov/entrez/query.fcgi?cmd=search&db=nucleotide&term=NM_001935QACCNS&doptcmdl=GenBank#	1803#http://www.ncbi.nlm.nih.gov/sites/entrez?Db=gene&Cmd=DetailsSearch&Term=1803#	Hs.368912#http://www.ncbi.nlm.nih.gov/UniGene/clust.cgi?ORG=Hs&CID=368912#	162#http://www.ncbi.nih.gov/entrez/query.fcgi?tool=bioconductor&cmd=Retrieve&db=PubMed&list_uids=1347043"1352530"1352704"1362202"1677636"1680916"1975616"1977364"7487939"7522442"7539755"7585218"7594462"7833626"7903479"7911242"7912830"7927537"8094732"809551	-9.99	0	-1.04
HSD17B6	hydroxysteroid (17-beta) dehydrogenase 6 homolog (mouse)	U89281#http://www.ncbi.nlm.nih.gov/entrez/query.fcgi?cmd=search&db=nucleotide&term=U89281QACCNS&doptcmdl=GenBank#	8630#http://www.ncbi.nlm.nih.gov/sites/entrez?Db=gene&Cmd=DetailsSearch&Term=8630#	Hs.524513#http://www.ncbi.nlm.nih.gov/UniGene/clust.cgi?ORG=Hs&CID=524513#	10#http://www.ncbi.nih.gov/entrez/query.fcgi?tool=bioconductor&cmd=Retrieve&db=PubMed&list_uids=9188497"10896656"11165032"11306067"11360992"11513953"12477932"17070195"17289849"19027726#	9.99	0	1.47
GCLM	glutamate-cysteine ligase, modifier subunit	NM_002061#http://www.ncbi.nlm.nih.gov/entrez/query.fcgi?cmd=search&db=nucleotide&term=NM_002061QACCNS&doptcmdl=GenBank#	2730#http://www.ncbi.nlm.nih.gov/sites/entrez?Db=gene&Cmd=DetailsSearch&Term=2730#	Hs.315562#http://www.ncbi.nlm.nih.gov/UniGene/clust.cgi?ORG=Hs&CID=315562#	38#http://www.ncbi.nih.gov/entrez/query.fcgi?tool=bioconductor&cmd=Retrieve&db=PubMed&list_uids=7826375"7829101"8825659"8978789"9675072"9841137"9841880"9895302"10395918"10674357"12081989"12477932"12975258"14532974"15451055"15489334"15946948"16081425"16183	-9.97	0	-0.96
GCNT1	glucosaminyl (N-acetyl) transferase 1, core 2 (beta-1,6-N-acetylglucosaminyltransferase)	AI088120#http://www.ncbi.nlm.nih.gov/entrez/query.fcgi?cmd=search&db=nucleotide&term=AI088120QACCNS&doptcmdl=GenBank#	2650#http://www.ncbi.nlm.nih.gov/sites/entrez?Db=gene&Cmd=DetailsSearch&Term=2650#	Hs.521568#http://www.ncbi.nlm.nih.gov/UniGene/clust.cgi?ORG=Hs&CID=521568#	22#http://www.ncbi.nih.gov/entrez/query.fcgi?tool=bioconductor&cmd=Retrieve&db=PubMed&list_uids=1329093"7579796"8449405"9278427"9915862"12477932"12600830"12626388"12765965"15026421"15342556"15483269"15591039"15882971"15926890"15932919"16179912"16344560"16	-9.38	0	-1.3
SLC4A7	solute carrier family 4, sodium bicarbonate cotransporter, member 7	AF053755#http://www.ncbi.nlm.nih.gov/entrez/query.fcgi?cmd=search&db=nucleotide&term=AF053755QACCNS&doptcmdl=GenBank#	9497#http://www.ncbi.nlm.nih.gov/sites/entrez?Db=gene&Cmd=DetailsSearch&Term=9497#	Hs.250072#http://www.ncbi.nlm.nih.gov/UniGene/clust.cgi?ORG=Hs&CID=250072#	12#http://www.ncbi.nih.gov/entrez/query.fcgi?tool=bioconductor&cmd=Retrieve&db=PubMed&list_uids=9610397"10198178"10347222"10600945"12403779"14578046"14736710"15144186"15324660"16301216"17353931"17624982#	9.37	0	1.57
UFM1	ubiquitin-fold modifier 1	BC005193#http://www.ncbi.nlm.nih.gov/entrez/query.fcgi?cmd=search&db=nucleotide&term=BC005193QACCNS&doptcmdl=GenBank#	51569#http://www.ncbi.nlm.nih.gov/sites/entrez?Db=gene&Cmd=DetailsSearch&Term=51569#	Hs.643655 Hs.718491#http://Hs.643655 Hs.718491#	11#http://www.ncbi.nih.gov/entrez/query.fcgi?tool=bioconductor&cmd=Retrieve&db=PubMed&list_uids=8889548"11042152"11483580"12477932"14702039"15057823"15071506"15146197"15489334"16527251"17353931#	9.36	0	0.97
RHBDL2	rhomboid, veinlet-like 2 (Drosophila)	NM_017821#http://www.ncbi.nlm.nih.gov/entrez/query.fcgi?cmd=search&db=nucleotide&term=NM_017821QACCNS&doptcmdl=GenBank#	54933#http://www.ncbi.nlm.nih.gov/sites/entrez?Db=gene&Cmd=DetailsSearch&Term=54933#	Hs.524626#http://www.ncbi.nlm.nih.gov/UniGene/clust.cgi?ORG=Hs&CID=524626#	7#http://www.ncbi.nih.gov/entrez/query.fcgi?tool=bioconductor&cmd=Retrieve&db=PubMed&list_uids=11672525"12477932"12820957"14702039"15047175"15489334"16710414#	-9.36	0	-0.86
		AL536553#http://www.ncbi.nlm.nih.gov/entrez/query.fcgi?cmd=search&db=nucleotide&term=AL536553QACCNS&doptcmdl=GenBank#				-9.36	0	-1.85
COL21A1	collagen, type XXI, alpha 1	NM_030820#http://www.ncbi.nlm.nih.gov/entrez/query.fcgi?cmd=search&db=nucleotide&term=NM_030820QACCNS&doptcmdl=GenBank#	81578#http://www.ncbi.nlm.nih.gov/sites/entrez?Db=gene&Cmd=DetailsSearch&Term=81578#	Hs.47629#http://www.ncbi.nlm.nih.gov/UniGene/clust.cgi?ORG=Hs&CID=47629#	7#http://www.ncbi.nih.gov/entrez/query.fcgi?tool=bioconductor&cmd=Retrieve&db=PubMed&list_uids=11230166"11566190"11827793"11863369"12477932"14702039"15342556#	-9.35	0	-1.03
RANBP2	RAN binding protein 2	AI681120#http://www.ncbi.nlm.nih.gov/entrez/query.fcgi?cmd=search&db=nucleotide&term=AI681120QACCNS&doptcmdl=GenBank#	5903#http://www.ncbi.nlm.nih.gov/sites/entrez?Db=gene&Cmd=DetailsSearch&Term=5903#	Hs.199561 Hs.715056#http://Hs.199561 Hs.715056#	56#http://www.ncbi.nih.gov/entrez/query.fcgi?tool=bioconductor&cmd=Retrieve&db=PubMed&list_uids=7559465"7603572"7724562"7775481"7882974"8857542"9019411"9037092"9114010"9144189"9244446"9398662"9480752"9733766"10078529"10318915"10473610"10601307"11266456"11	9.34	0	0.81
CSF1	colony stimulating factor 1 (macrophage)	M37435#http://www.ncbi.nlm.nih.gov/entrez/query.fcgi?cmd=search&db=nucleotide&term=M37435QACCNS&doptcmdl=GenBank#	1435#http://www.ncbi.nlm.nih.gov/sites/entrez?Db=gene&Cmd=DetailsSearch&Term=1435#	Hs.591402#http://www.ncbi.nlm.nih.gov/UniGene/clust.cgi?ORG=Hs&CID=591402#	116#http://www.ncbi.nih.gov/entrez/query.fcgi?tool=bioconductor&cmd=Retrieve&db=PubMed&list_uids=1334406"1455231"1531650"1540160"1571567"1733926"1739124"1791839"2145044"2408759"2460758"2660794"2996129"3039346"3259875"3264877"3264878"3493529"3498652"350004	-9.33	0	-0.98
LOC644242	hypothetical protein LOC644242	BC015390#http://www.ncbi.nlm.nih.gov/entrez/query.fcgi?cmd=search&db=nucleotide&term=BC015390QACCNS&doptcmdl=GenBank#	644242#http://www.ncbi.nlm.nih.gov/sites/entrez?Db=gene&Cmd=DetailsSearch&Term=644242#	Hs.515383#http://www.ncbi.nlm.nih.gov/UniGene/clust.cgi?ORG=Hs&CID=515383#	1#http://www.ncbi.nih.gov/entrez/query.fcgi?tool=bioconductor&cmd=Retrieve&db=PubMed&list_uids=12477932#	9.33	0	2.03
SLC35D1	solute carrier family 35 (UDP-glucuronic acid/UDP-N-acetylgalactosamine dual transporter), member D1	N80922#http://www.ncbi.nlm.nih.gov/entrez/query.fcgi?cmd=search&db=nucleotide&term=N80922QACCNS&doptcmdl=GenBank#	23169#http://www.ncbi.nlm.nih.gov/sites/entrez?Db=gene&Cmd=DetailsSearch&Term=23169#	Hs.213642#http://www.ncbi.nlm.nih.gov/UniGene/clust.cgi?ORG=Hs&CID=213642#	6#http://www.ncbi.nih.gov/entrez/query.fcgi?tool=bioconductor&cmd=Retrieve&db=PubMed&list_uids=9039502"11322953"12477932"15489334"16710414"17952091#	9.32	0	0.86
TMEM57	transmembrane protein 57	NM_018202#http://www.ncbi.nlm.nih.gov/entrez/query.fcgi?cmd=search&db=nucleotide&term=NM_018202QACCNS&doptcmdl=GenBank#	55219#http://www.ncbi.nlm.nih.gov/sites/entrez?Db=gene&Cmd=DetailsSearch&Term=55219#	Hs.189782#http://www.ncbi.nlm.nih.gov/UniGene/clust.cgi?ORG=Hs&CID=189782#	7#http://www.ncbi.nih.gov/entrez/query.fcgi?tool=bioconductor&cmd=Retrieve&db=PubMed&list_uids=12459264"12477932"14702039"15231748"15255972"15489334"19060911#	9.3	0	0.97
SLC26A2	solute carrier family 26 (sulfate transporter), member 2	AI718385#http://www.ncbi.nlm.nih.gov/entrez/query.fcgi?cmd=search&db=nucleotide&term=AI718385QACCNS&doptcmdl=GenBank#	1836#http://www.ncbi.nlm.nih.gov/sites/entrez?Db=gene&Cmd=DetailsSearch&Term=1836#	Hs.302738#http://www.ncbi.nlm.nih.gov/UniGene/clust.cgi?ORG=Hs&CID=302738#	23#http://www.ncbi.nih.gov/entrez/query.fcgi?tool=bioconductor&cmd=Retrieve&db=PubMed&list_uids=1783404"7923357"8528239"8571951"9575183"9822202"10466420"11087667"11457925"11558903"11581495"11834742"12193993"12477932"12966518"14692227"15489334"15523498"167	9.3	0	0.97
NT5E	5'-nucleotidase, ecto (CD73)	NM_002526#http://www.ncbi.nlm.nih.gov/entrez/query.fcgi?cmd=search&db=nucleotide&term=NM_002526QACCNS&doptcmdl=GenBank#	4907#http://www.ncbi.nlm.nih.gov/sites/entrez?Db=gene&Cmd=DetailsSearch&Term=4907#	Hs.153952#http://www.ncbi.nlm.nih.gov/UniGene/clust.cgi?ORG=Hs&CID=153952#	45#http://www.ncbi.nih.gov/entrez/query.fcgi?tool=bioconductor&cmd=Retrieve&db=PubMed&list_uids=819433"2129526"2137649"2173922"2848759"3036115"8000038"8566797"8781432"9015312"9113412"9169488"9238677"9361795"9553767"9651114"10470109"10570953"10898423"11004	-5.82	0	-0.51
RNF115	ring finger protein 115	AL530462#http://www.ncbi.nlm.nih.gov/entrez/query.fcgi?cmd=search&db=nucleotide&term=AL530462QACCNS&doptcmdl=GenBank#	27246#http://www.ncbi.nlm.nih.gov/sites/entrez?Db=gene&Cmd=DetailsSearch&Term=27246#	Hs.523550#http://www.ncbi.nlm.nih.gov/UniGene/clust.cgi?ORG=Hs&CID=523550#	8#http://www.ncbi.nih.gov/entrez/query.fcgi?tool=bioconductor&cmd=Retrieve&db=PubMed&list_uids=11591653"12477932"12972561"15489334"16288031"16710414"16925951"17462600#	-5.81	0	-0.57
CEP68	centrosomal protein 68kDa	NM_015147#http://www.ncbi.nlm.nih.gov/entrez/query.fcgi?cmd=search&db=nucleotide&term=NM_015147QACCNS&doptcmdl=GenBank#	23177#http://www.ncbi.nlm.nih.gov/sites/entrez?Db=gene&Cmd=DetailsSearch&Term=23177#	Hs.709257#http://www.ncbi.nlm.nih.gov/UniGene/clust.cgi?ORG=Hs&CID=709257#	12#http://www.ncbi.nih.gov/entrez/query.fcgi?tool=bioconductor&cmd=Retrieve&db=PubMed&list_uids=9628581"9847074"12107410"12168954"12477932"14654843"14702039"15489334"15815621"17194215"17570516"18042621#	-5.81	0	-0.78
		AU152993#http://www.ncbi.nlm.nih.gov/entrez/query.fcgi?cmd=search&db=nucleotide&term=AU152993QACCNS&doptcmdl=GenBank#				5.81	0	0.6
ALDH1L1	aldehyde dehydrogenase 1 family, member L1	NM_012190#http://www.ncbi.nlm.nih.gov/entrez/query.fcgi?cmd=search&db=nucleotide&term=NM_012190QACCNS&doptcmdl=GenBank#	10840#http://www.ncbi.nlm.nih.gov/sites/entrez?Db=gene&Cmd=DetailsSearch&Term=10840#	Hs.434435#http://www.ncbi.nlm.nih.gov/UniGene/clust.cgi?ORG=Hs&CID=434435#	15#http://www.ncbi.nih.gov/entrez/query.fcgi?tool=bioconductor&cmd=Retrieve&db=PubMed&list_uids=2733692"7972060"8125298"9373149"10204077"12065246"12477932"12805405"17119116"17548676"17891500"18676680"18830263"19048631"19064578#	-5.81	0	-0.83
MRS2	MRS2 magnesium homeostasis factor homolog (S. cerevisiae)	AF052167#http://www.ncbi.nlm.nih.gov/entrez/query.fcgi?cmd=search&db=nucleotide&term=AF052167QACCNS&doptcmdl=GenBank#	57380#http://www.ncbi.nlm.nih.gov/sites/entrez?Db=gene&Cmd=DetailsSearch&Term=57380#	Hs.533291#http://www.ncbi.nlm.nih.gov/UniGene/clust.cgi?ORG=Hs&CID=533291#	8#http://www.ncbi.nih.gov/entrez/query.fcgi?tool=bioconductor&cmd=Retrieve&db=PubMed&list_uids=8619474"9110174"11401429"12477932"14574404"14702039"15342556"15489334#	-5.81	0	-0.68
TTC37	tetratricopeptide repeat domain 37	BC030966#http://www.ncbi.nlm.nih.gov/entrez/query.fcgi?cmd=search&db=nucleotide&term=BC030966QACCNS&doptcmdl=GenBank#	9652#http://www.ncbi.nlm.nih.gov/sites/entrez?Db=gene&Cmd=DetailsSearch&Term=9652#	Hs.482868#http://www.ncbi.nlm.nih.gov/UniGene/clust.cgi?ORG=Hs&CID=482868#	4#http://www.ncbi.nih.gov/entrez/query.fcgi?tool=bioconductor&cmd=Retrieve&db=PubMed&list_uids=9205841"12477932"15231748"15489334#	5.81	0	0.96
BCLAF1	BCL2-associated transcription factor 1	BE963370#http://www.ncbi.nlm.nih.gov/entrez/query.fcgi?cmd=search&db=nucleotide&term=BE963370QACCNS&doptcmdl=GenBank#	9774#http://www.ncbi.nlm.nih.gov/sites/entrez?Db=gene&Cmd=DetailsSearch&Term=9774#	Hs.486542#http://www.ncbi.nlm.nih.gov/UniGene/clust.cgi?ORG=Hs&CID=486542#	16#http://www.ncbi.nih.gov/entrez/query.fcgi?tool=bioconductor&cmd=Retrieve&db=PubMed&list_uids=8724849"10330179"12477932"12890497"14574404"15009215"15302935"15324660"15489334"15659558"15681850"16083285"16565220"16964243"17081983"17938203#	5.81	0	0.69
HFE	hemochromatosis	NM_000410#http://www.ncbi.nlm.nih.gov/entrez/query.fcgi?cmd=search&db=nucleotide&term=NM_000410QACCNS&doptcmdl=GenBank#	3077#http://www.ncbi.nlm.nih.gov/sites/entrez?Db=gene&Cmd=DetailsSearch&Term=3077#	Hs.233325#http://www.ncbi.nlm.nih.gov/UniGene/clust.cgi?ORG=Hs&CID=233325#	566#http://www.ncbi.nih.gov/entrez/query.fcgi?tool=bioconductor&cmd=Retrieve&db=PubMed&list_uids=678784"896549"1517564"2307464"3460331"8696333"8896550"9024376"9106528"9122230"9138148"9149941"9162021"9211748"9321765"9326341"9341868"9356458"9371823"9425935"	-5.81	0	-0.66
UBR3	ubiquitin protein ligase E3 component n-recognin 3 (putative)	AI708334#http://www.ncbi.nlm.nih.gov/entrez/query.fcgi?cmd=search&db=nucleotide&term=AI708334QACCNS&doptcmdl=GenBank#	130507#http://www.ncbi.nlm.nih.gov/sites/entrez?Db=gene&Cmd=DetailsSearch&Term=130507#	Hs.379548#http://www.ncbi.nlm.nih.gov/UniGene/clust.cgi?ORG=Hs&CID=379548#	7#http://www.ncbi.nih.gov/entrez/query.fcgi?tool=bioconductor&cmd=Retrieve&db=PubMed&list_uids=8889548"12477932"14702039"15489334"15815621"16344560"17462990#	-5.81	0	-0.52
BRPF3	bromodomain and PHD finger containing, 3	AB033112#http://www.ncbi.nlm.nih.gov/entrez/query.fcgi?cmd=search&db=nucleotide&term=AB033112QACCNS&doptcmdl=GenBank#	27154#http://www.ncbi.nlm.nih.gov/sites/entrez?Db=gene&Cmd=DetailsSearch&Term=27154#	Hs.520096#http://www.ncbi.nlm.nih.gov/UniGene/clust.cgi?ORG=Hs&CID=520096#	4#http://www.ncbi.nih.gov/entrez/query.fcgi?tool=bioconductor&cmd=Retrieve&db=PubMed&list_uids=10574462"12477932"14574404"17474147#	5.81	0	0.78
MRAS	muscle RAS oncogene homolog	BF343625#http://www.ncbi.nlm.nih.gov/entrez/query.fcgi?cmd=search&db=nucleotide&term=BF343625QACCNS&doptcmdl=GenBank#	22808#http://www.ncbi.nlm.nih.gov/sites/entrez?Db=gene&Cmd=DetailsSearch&Term=22808#	Hs.527021#http://www.ncbi.nlm.nih.gov/UniGene/clust.cgi?ORG=Hs&CID=527021#	17#http://www.ncbi.nih.gov/entrez/query.fcgi?tool=bioconductor&cmd=Retrieve&db=PubMed&list_uids=9395237"9400994"10446149"10477695"10498616"10803462"10934204"11524421"11857081"12138204"12477932"14702039"15031288"15489334"17143285"17538012"18628988#	5.81	0	0.64
SLC44A1	solute carrier family 44, member 1	AI634866#http://www.ncbi.nlm.nih.gov/entrez/query.fcgi?cmd=search&db=nucleotide&term=AI634866QACCNS&doptcmdl=GenBank#	23446#http://www.ncbi.nlm.nih.gov/sites/entrez?Db=gene&Cmd=DetailsSearch&Term=23446#	Hs.573495#http://www.ncbi.nlm.nih.gov/UniGene/clust.cgi?ORG=Hs&CID=573495#	13#http://www.ncbi.nih.gov/entrez/query.fcgi?tool=bioconductor&cmd=Retrieve&db=PubMed&list_uids=9707433"10677542"11698453"12477932"14663150"14702039"15164053"15489334"15691711"15715662"15728831"16319125"16609143#	-4.73	0	-0.46
NR1H3	nuclear receptor subfamily 1, group H, member 3	NM_005693#http://www.ncbi.nlm.nih.gov/entrez/query.fcgi?cmd=search&db=nucleotide&term=NM_005693QACCNS&doptcmdl=GenBank#	10062#http://www.ncbi.nlm.nih.gov/sites/entrez?Db=gene&Cmd=DetailsSearch&Term=10062#	Hs.438863#http://www.ncbi.nlm.nih.gov/UniGene/clust.cgi?ORG=Hs&CID=438863#	81#http://www.ncbi.nih.gov/entrez/query.fcgi?tool=bioconductor&cmd=Retrieve&db=PubMed&list_uids=7744246"8621574"9013544"9231657"9630215"10022764"11035776"11135616"11149950"11875109"12032151"12040021"12054659"12117567"12161442"12198243"12470296"12477932"12	-4.73	0	-0.53
FAM66D	family with sequence similarity 66, member D	AI140607#http://www.ncbi.nlm.nih.gov/entrez/query.fcgi?cmd=search&db=nucleotide&term=AI140607QACCNS&doptcmdl=GenBank#	100132923#http://www.ncbi.nlm.nih.gov/sites/entrez?Db=gene&Cmd=DetailsSearch&Term=100132923#	Hs.710349#http://www.ncbi.nlm.nih.gov/UniGene/clust.cgi?ORG=Hs&CID=710349#		-4.73	0	-0.51
SMARCC1	SWI/SNF related, matrix associated, actin dependent regulator of chromatin, subfamily c, member 1	AL040633#http://www.ncbi.nlm.nih.gov/entrez/query.fcgi?cmd=search&db=nucleotide&term=AL040633QACCNS&doptcmdl=GenBank#	6599#http://www.ncbi.nlm.nih.gov/sites/entrez?Db=gene&Cmd=DetailsSearch&Term=6599#	Hs.476179#http://www.ncbi.nlm.nih.gov/UniGene/clust.cgi?ORG=Hs&CID=476179#	38#http://www.ncbi.nih.gov/entrez/query.fcgi?tool=bioconductor&cmd=Retrieve&db=PubMed&list_uids=8804307"8889548"8895581"9590696"9693044"9710619"9744861"9845365"9891079"10078207"10619021"10943845"11013263"11018012"11078522"11238380"11726552"11734557"117848	4.73	0	0.52
EVL	Enah/Vasp-like	NM_016337#http://www.ncbi.nlm.nih.gov/entrez/query.fcgi?cmd=search&db=nucleotide&term=NM_016337QACCNS&doptcmdl=GenBank#	51466#http://www.ncbi.nlm.nih.gov/sites/entrez?Db=gene&Cmd=DetailsSearch&Term=51466#	Hs.125867#http://www.ncbi.nlm.nih.gov/UniGene/clust.cgi?ORG=Hs&CID=125867#	23#http://www.ncbi.nih.gov/entrez/query.fcgi?tool=bioconductor&cmd=Retrieve&db=PubMed&list_uids=8619474"9110174"9268706"10747096"10931946"10945997"10993894"12029088"12477932"14506234"14702039"15302935"15469845"15469846"15489334"15656790"15939738"16336193"	4.72	0	0.5
LOXL4	lysyl oxidase-like 4	AW190565#http://www.ncbi.nlm.nih.gov/entrez/query.fcgi?cmd=search&db=nucleotide&term=AW190565QACCNS&doptcmdl=GenBank#	84171#http://www.ncbi.nlm.nih.gov/sites/entrez?Db=gene&Cmd=DetailsSearch&Term=84171#	Hs.306814 Hs.671890#http://Hs.306814 Hs.671890#	16#http://www.ncbi.nih.gov/entrez/query.fcgi?tool=bioconductor&cmd=Retrieve&db=PubMed&list_uids=11292829"11691588"11691589"12477932"12686136"12894545"14551188"14702039"15489334"16189514"17081983"17287949"17671119"18202753"18586005"18949373#	4.72	0	0.52
KCTD3	potassium channel tetramerisation domain containing 3	NM_016121#http://www.ncbi.nlm.nih.gov/entrez/query.fcgi?cmd=search&db=nucleotide&term=NM_016121QACCNS&doptcmdl=GenBank#	51133#http://www.ncbi.nlm.nih.gov/sites/entrez?Db=gene&Cmd=DetailsSearch&Term=51133#	Hs.335139#http://www.ncbi.nlm.nih.gov/UniGene/clust.cgi?ORG=Hs&CID=335139#	6#http://www.ncbi.nih.gov/entrez/query.fcgi?tool=bioconductor&cmd=Retrieve&db=PubMed&list_uids=10508479"12477932"14702039"15231747"15489334"16710414#	-4.72	0	-0.38
RAD23B	RAD23 homolog B (S. cerevisiae)	NM_002874#http://www.ncbi.nlm.nih.gov/entrez/query.fcgi?cmd=search&db=nucleotide&term=NM_002874QACCNS&doptcmdl=GenBank#	5887#http://www.ncbi.nlm.nih.gov/sites/entrez?Db=gene&Cmd=DetailsSearch&Term=5887#	Hs.521640#http://www.ncbi.nlm.nih.gov/UniGene/clust.cgi?ORG=Hs&CID=521640#	48#http://www.ncbi.nih.gov/entrez/query.fcgi?tool=bioconductor&cmd=Retrieve&db=PubMed&list_uids=7851894"8125298"8168482"8692695"9373149"9734359"10214908"10488153"10583946"10854423"10915768"11259578"11279143"11562482"11827521"12215374"12477932"12505994"128	-4.72	0	-0.39
LRRC59	leucine rich repeat containing 59	AK025328#http://www.ncbi.nlm.nih.gov/entrez/query.fcgi?cmd=search&db=nucleotide&term=AK025328QACCNS&doptcmdl=GenBank#	55379#http://www.ncbi.nlm.nih.gov/sites/entrez?Db=gene&Cmd=DetailsSearch&Term=55379#	Hs.370927#http://www.ncbi.nlm.nih.gov/UniGene/clust.cgi?ORG=Hs&CID=370927#	5#http://www.ncbi.nih.gov/entrez/query.fcgi?tool=bioconductor&cmd=Retrieve&db=PubMed&list_uids=12477932"12665801"14743216"15489334"17353931#	4.72	0	0.42
C3orf70	chromosome 3 open reading frame 70	AI656180#http://www.ncbi.nlm.nih.gov/entrez/query.fcgi?cmd=search&db=nucleotide&term=AI656180QACCNS&doptcmdl=GenBank#	285382#http://www.ncbi.nlm.nih.gov/sites/entrez?Db=gene&Cmd=DetailsSearch&Term=285382#	Hs.380048#http://www.ncbi.nlm.nih.gov/UniGene/clust.cgi?ORG=Hs&CID=380048#	1#http://www.ncbi.nih.gov/entrez/query.fcgi?tool=bioconductor&cmd=Retrieve&db=PubMed&list_uids=12477932#	4.72	0	0.62
		AI684643#http://www.ncbi.nlm.nih.gov/entrez/query.fcgi?cmd=search&db=nucleotide&term=AI684643QACCNS&doptcmdl=GenBank#				4.72	0	0.73
LOC100129502	hypothetical protein LOC100129502	BF434655#http://www.ncbi.nlm.nih.gov/entrez/query.fcgi?cmd=search&db=nucleotide&term=BF434655QACCNS&doptcmdl=GenBank#	100129502#http://www.ncbi.nlm.nih.gov/sites/entrez?Db=gene&Cmd=DetailsSearch&Term=100129502#	Hs.709285#http://www.ncbi.nlm.nih.gov/UniGene/clust.cgi?ORG=Hs&CID=709285#	1#http://www.ncbi.nih.gov/entrez/query.fcgi?tool=bioconductor&cmd=Retrieve&db=PubMed&list_uids=14702039#	-4.72	0	-0.79
USP54	ubiquitin specific peptidase 54	AW242125#http://www.ncbi.nlm.nih.gov/entrez/query.fcgi?cmd=search&db=nucleotide&term=AW242125QACCNS&doptcmdl=GenBank#	159195#http://www.ncbi.nlm.nih.gov/sites/entrez?Db=gene&Cmd=DetailsSearch&Term=159195#	Hs.657355#http://www.ncbi.nlm.nih.gov/UniGene/clust.cgi?ORG=Hs&CID=657355#	6#http://www.ncbi.nih.gov/entrez/query.fcgi?tool=bioconductor&cmd=Retrieve&db=PubMed&list_uids=12477932"14702039"14715245"15146197"15164054"16713569#	-4.31	0	-0.41
ABCD3	ATP-binding cassette, sub-family D (ALD), member 3	BC009712#http://www.ncbi.nlm.nih.gov/entrez/query.fcgi?cmd=search&db=nucleotide&term=BC009712QACCNS&doptcmdl=GenBank#	5825#http://www.ncbi.nlm.nih.gov/sites/entrez?Db=gene&Cmd=DetailsSearch&Term=5825#	Hs.700576#http://www.ncbi.nlm.nih.gov/UniGene/clust.cgi?ORG=Hs&CID=700576#	23#http://www.ncbi.nih.gov/entrez/query.fcgi?tool=bioconductor&cmd=Retrieve&db=PubMed&list_uids=1301179"1301993"1536884"8449508"8453064"8726233"9126326"9199576"9521874"10447258"10551832"10704444"10777694"11248239"11453642"11883941"12176987"12477932"163441	4.31	0	0.62
SEMA5A	sema domain, seven thrombospondin repeats (type 1 and type 1-like), transmembrane domain (TM) and short cytoplasmic domain, (semaphorin) 5A	NM_003966#http://www.ncbi.nlm.nih.gov/entrez/query.fcgi?cmd=search&db=nucleotide&term=NM_003966QACCNS&doptcmdl=GenBank#	9037#http://www.ncbi.nlm.nih.gov/sites/entrez?Db=gene&Cmd=DetailsSearch&Term=9037#	Hs.27621#http://www.ncbi.nlm.nih.gov/UniGene/clust.cgi?ORG=Hs&CID=27621#	18#http://www.ncbi.nih.gov/entrez/query.fcgi?tool=bioconductor&cmd=Retrieve&db=PubMed&list_uids=8817451"8889548"9049630"9464278"12477932"14702039"15218527"15302935"15372022"15489334"16252231"16344560"16481103"17028446"18029348"18519826"18628988"18950607#	-4.31	0	-0.58
AP1GBP1	AP1 gamma subunit binding protein 1	NM_080551#http://www.ncbi.nlm.nih.gov/entrez/query.fcgi?cmd=search&db=nucleotide&term=NM_080551QACCNS&doptcmdl=GenBank#	11276#http://www.ncbi.nlm.nih.gov/sites/entrez?Db=gene&Cmd=DetailsSearch&Term=11276#	Hs.655178#http://www.ncbi.nlm.nih.gov/UniGene/clust.cgi?ORG=Hs&CID=655178#	15#http://www.ncbi.nih.gov/entrez/query.fcgi?tool=bioconductor&cmd=Retrieve&db=PubMed&list_uids=9653655"10477754"10747088"10777571"10814529"12042876"12176391"12477932"12538641"12808037"14702039"15302935"15489334"15758025"16162817#	4.31	0	0.64
EHBP1	EH domain binding protein 1	AB020710#http://www.ncbi.nlm.nih.gov/entrez/query.fcgi?cmd=search&db=nucleotide&term=AB020710QACCNS&doptcmdl=GenBank#	23301#http://www.ncbi.nlm.nih.gov/sites/entrez?Db=gene&Cmd=DetailsSearch&Term=23301#	Hs.271667#http://www.ncbi.nlm.nih.gov/UniGene/clust.cgi?ORG=Hs&CID=271667#	10#http://www.ncbi.nih.gov/entrez/query.fcgi?tool=bioconductor&cmd=Retrieve&db=PubMed&list_uids=10048485"12107410"12477932"14676205"14702039"15144186"15247266"15342556"16344560"18264098#	4.31	0	0.45
LARS	leucyl-tRNA synthetase	NM_020117#http://www.ncbi.nlm.nih.gov/entrez/query.fcgi?cmd=search&db=nucleotide&term=NM_020117QACCNS&doptcmdl=GenBank#	51520#http://www.ncbi.nlm.nih.gov/sites/entrez?Db=gene&Cmd=DetailsSearch&Term=51520#	Hs.432674#http://www.ncbi.nlm.nih.gov/UniGene/clust.cgi?ORG=Hs&CID=432674#	19#http://www.ncbi.nih.gov/entrez/query.fcgi?tool=bioconductor&cmd=Retrieve&db=PubMed&list_uids=1651330"6933703"8125298"9373149"9878398"10200289"10718198"10913161"11042152"11181995"11829477"12477932"14702039"16055448"16344560"17353931"17363246"17378584"18	-4.31	0	-0.37
PDGFA	platelet-derived growth factor alpha polypeptide	NM_002607#http://www.ncbi.nlm.nih.gov/entrez/query.fcgi?cmd=search&db=nucleotide&term=NM_002607QACCNS&doptcmdl=GenBank#	5154#http://www.ncbi.nlm.nih.gov/sites/entrez?Db=gene&Cmd=DetailsSearch&Term=5154#	Hs.535898#http://www.ncbi.nlm.nih.gov/UniGene/clust.cgi?ORG=Hs&CID=535898#	77#http://www.ncbi.nih.gov/entrez/query.fcgi?tool=bioconductor&cmd=Retrieve&db=PubMed&list_uids=287022"291037"612586"1281549"1311092"1317862"1360804"1505216"1512241"1612586"1848007"1997274"2315311"2439522"2536956"2538439"2544881"2832727"2836953"2842868"34	4.31	0	0.47
PLAA	phospholipase A2-activating protein	AF145020#http://www.ncbi.nlm.nih.gov/entrez/query.fcgi?cmd=search&db=nucleotide&term=AF145020QACCNS&doptcmdl=GenBank#	9373#http://www.ncbi.nlm.nih.gov/sites/entrez?Db=gene&Cmd=DetailsSearch&Term=9373#	Hs.27182#http://www.ncbi.nlm.nih.gov/UniGene/clust.cgi?ORG=Hs&CID=27182#	15#http://www.ncbi.nih.gov/entrez/query.fcgi?tool=bioconductor&cmd=Retrieve&db=PubMed&list_uids=2052621"8125298"9373149"9931468"10571045"10644453"11689694"11937510"12477932"14499668"14702039"15164053"15489334"16344560"18291623#	-4.31	0	-0.48
SLC19A1	solute carrier family 19 (folate transporter), member 1	AF004354#http://www.ncbi.nlm.nih.gov/entrez/query.fcgi?cmd=search&db=nucleotide&term=AF004354QACCNS&doptcmdl=GenBank#	6573#http://www.ncbi.nlm.nih.gov/sites/entrez?Db=gene&Cmd=DetailsSearch&Term=6573#	Hs.84190#http://www.ncbi.nlm.nih.gov/UniGene/clust.cgi?ORG=Hs&CID=84190#	83#http://www.ncbi.nih.gov/entrez/query.fcgi?tool=bioconductor&cmd=Retrieve&db=PubMed&list_uids=7615551"7641195"7763259"7826387"7852378"8276792"9041240"9570943"9602167"9804996"10347183"10830953"11705857"11857541"12087110"12139489"12144527"12175915"1222783	-4.31	0	-0.5
POLE4	polymerase (DNA-directed), epsilon 4 (p12 subunit)	NM_019896#http://www.ncbi.nlm.nih.gov/entrez/query.fcgi?cmd=search&db=nucleotide&term=NM_019896QACCNS&doptcmdl=GenBank#	56655#http://www.ncbi.nlm.nih.gov/sites/entrez?Db=gene&Cmd=DetailsSearch&Term=56655#	Hs.469060#http://www.ncbi.nlm.nih.gov/UniGene/clust.cgi?ORG=Hs&CID=469060#	5#http://www.ncbi.nih.gov/entrez/query.fcgi?tool=bioconductor&cmd=Retrieve&db=PubMed&list_uids=10801849"12477932"14500819"15489334"15815621#	-4.31	0	-0.45
TTC3	tetratricopeptide repeat domain 3	AW510696#http://www.ncbi.nlm.nih.gov/entrez/query.fcgi?cmd=search&db=nucleotide&term=AW510696QACCNS&doptcmdl=GenBank#	7267#http://www.ncbi.nlm.nih.gov/sites/entrez?Db=gene&Cmd=DetailsSearch&Term=7267#	Hs.368214#http://www.ncbi.nlm.nih.gov/UniGene/clust.cgi?ORG=Hs&CID=368214#	9#http://www.ncbi.nih.gov/entrez/query.fcgi?tool=bioconductor&cmd=Retrieve&db=PubMed&list_uids=8724848"8947847"9254009"9503011"10781955"10830953"12477932"14702039"17488780#	3.86	0	0.34
BNIP3	BCL2/adenovirus E1B 19kDa interacting protein 3	U15174#http://www.ncbi.nlm.nih.gov/entrez/query.fcgi?cmd=search&db=nucleotide&term=U15174QACCNS&doptcmdl=GenBank#	664#http://www.ncbi.nlm.nih.gov/sites/entrez?Db=gene&Cmd=DetailsSearch&Term=664#	Hs.144873#http://www.ncbi.nlm.nih.gov/UniGene/clust.cgi?ORG=Hs&CID=144873#	50#http://www.ncbi.nih.gov/entrez/query.fcgi?tool=bioconductor&cmd=Retrieve&db=PubMed&list_uids=7478990"7954800"8125298"9373149"9396766"9575197"9867803"9973195"10381623"10625696"10891486"12215374"12477932"12690108"12879018"15164054"15289340"15328198"15489	3.86	0	0.41
ARL10	ADP-ribosylation factor-like 10	NM_173664#http://www.ncbi.nlm.nih.gov/entrez/query.fcgi?cmd=search&db=nucleotide&term=NM_173664QACCNS&doptcmdl=GenBank#	285598#http://www.ncbi.nlm.nih.gov/sites/entrez?Db=gene&Cmd=DetailsSearch&Term=285598#	Hs.424552#http://www.ncbi.nlm.nih.gov/UniGene/clust.cgi?ORG=Hs&CID=424552#	3#http://www.ncbi.nih.gov/entrez/query.fcgi?tool=bioconductor&cmd=Retrieve&db=PubMed&list_uids=12477932"14702039"15033445#	3.86	0	0.71
NAGK	N-acetylglucosamine kinase	NM_017567#http://www.ncbi.nlm.nih.gov/entrez/query.fcgi?cmd=search&db=nucleotide&term=NM_017567QACCNS&doptcmdl=GenBank#	55577#http://www.ncbi.nlm.nih.gov/sites/entrez?Db=gene&Cmd=DetailsSearch&Term=55577#	Hs.7036#http://www.ncbi.nlm.nih.gov/UniGene/clust.cgi?ORG=Hs&CID=7036#	17#http://www.ncbi.nih.gov/entrez/query.fcgi?tool=bioconductor&cmd=Retrieve&db=PubMed&list_uids=8125298"8982040"9373149"9468341"10824116"11741987"12112843"12477932"12665801"14702039"15231747"15489334"15815621"15987957"16189514"16344560"17010375#	3.86	0	0.38
CDC2	cell division cycle 2, G1 to S and G2 to M	AL524035#http://www.ncbi.nlm.nih.gov/entrez/query.fcgi?cmd=search&db=nucleotide&term=AL524035QACCNS&doptcmdl=GenBank#	983#http://www.ncbi.nlm.nih.gov/sites/entrez?Db=gene&Cmd=DetailsSearch&Term=983#	Hs.334562#http://www.ncbi.nlm.nih.gov/UniGene/clust.cgi?ORG=Hs&CID=334562#	340#http://www.ncbi.nih.gov/entrez/query.fcgi?tool=bioconductor&cmd=Retrieve&db=PubMed&list_uids=914146"1310466"1318195"1384126"1388288"1400350"1406653"1425574"1717476"1748630"1756735"1828290"1916766"1939057"2183353"2227411"2344612"2473839"2538242"2541912	-3.86	0	-1.31
AMT	aminomethyltransferase	NM_000481#http://www.ncbi.nlm.nih.gov/entrez/query.fcgi?cmd=search&db=nucleotide&term=NM_000481QACCNS&doptcmdl=GenBank#	275#http://www.ncbi.nlm.nih.gov/sites/entrez?Db=gene&Cmd=DetailsSearch&Term=275#	Hs.102#http://www.ncbi.nlm.nih.gov/UniGene/clust.cgi?ORG=Hs&CID=102#	15#http://www.ncbi.nih.gov/entrez/query.fcgi?tool=bioconductor&cmd=Retrieve&db=PubMed&list_uids=1993704"6111451"6790577"7916605"8005589"8188235"9600239"9621520"10873393"11286506"12477932"14702039"16051266"16450403"18676680#	-3.86	0	-0.6
FAM160A1	family with sequence similarity 160, member A1	BF328554#http://www.ncbi.nlm.nih.gov/entrez/query.fcgi?cmd=search&db=nucleotide&term=BF328554QACCNS&doptcmdl=GenBank#	729830#http://www.ncbi.nlm.nih.gov/sites/entrez?Db=gene&Cmd=DetailsSearch&Term=729830#	Hs.633810#http://www.ncbi.nlm.nih.gov/UniGene/clust.cgi?ORG=Hs&CID=633810#	4#http://www.ncbi.nih.gov/entrez/query.fcgi?tool=bioconductor&cmd=Retrieve&db=PubMed&list_uids=8889549"10737800"12477932"16344560#	-3.86	0	-0.52
HTATIP2	HIV-1 Tat interactive protein 2, 30kDa	NM_006410#http://www.ncbi.nlm.nih.gov/entrez/query.fcgi?cmd=search&db=nucleotide&term=NM_006410QACCNS&doptcmdl=GenBank#	10553#http://www.ncbi.nlm.nih.gov/sites/entrez?Db=gene&Cmd=DetailsSearch&Term=10553#	Hs.90753#http://www.ncbi.nlm.nih.gov/UniGene/clust.cgi?ORG=Hs&CID=90753#	29#http://www.ncbi.nih.gov/entrez/query.fcgi?tool=bioconductor&cmd=Retrieve&db=PubMed&list_uids=8125298"9174052"9373149"9482853"10395547"10611237"10698937"10892349"11313954"12477932"14695192"15073177"15124103"15282309"15342556"15489334"15493507"15633220"1	-3.86	0	-0.43
FRAG1	FGF receptor activating protein 1	AL049261#http://www.ncbi.nlm.nih.gov/entrez/query.fcgi?cmd=search&db=nucleotide&term=AL049261QACCNS&doptcmdl=GenBank#	27315#http://www.ncbi.nlm.nih.gov/sites/entrez?Db=gene&Cmd=DetailsSearch&Term=27315#	Hs.133968#http://www.ncbi.nlm.nih.gov/UniGene/clust.cgi?ORG=Hs&CID=133968#	6#http://www.ncbi.nih.gov/entrez/query.fcgi?tool=bioconductor&cmd=Retrieve&db=PubMed&list_uids=7829101"10585768"12477932"15983387"16344560"16407401#	-3.86	0	-0.51
MT1M	metallothionein 1M	R06655#http://www.ncbi.nlm.nih.gov/entrez/query.fcgi?cmd=search&db=nucleotide&term=R06655QACCNS&doptcmdl=GenBank#	4499#http://www.ncbi.nlm.nih.gov/sites/entrez?Db=gene&Cmd=DetailsSearch&Term=4499#	Hs.647370 Hs.656629#http://Hs.647370 Hs.656629#	8#http://www.ncbi.nih.gov/entrez/query.fcgi?tool=bioconductor&cmd=Retrieve&db=PubMed&list_uids=2286373"8049263"10575295"10774930"12477932"12539042"15489334"17244347#	-3.86	0	-0.61
BTBD12	BTB (POZ) domain containing 12	AL442083#http://www.ncbi.nlm.nih.gov/entrez/query.fcgi?cmd=search&db=nucleotide&term=AL442083QACCNS&doptcmdl=GenBank#	84464#http://www.ncbi.nlm.nih.gov/sites/entrez?Db=gene&Cmd=DetailsSearch&Term=84464#	Hs.143681#http://www.ncbi.nlm.nih.gov/UniGene/clust.cgi?ORG=Hs&CID=143681#	6#http://www.ncbi.nih.gov/entrez/query.fcgi?tool=bioconductor&cmd=Retrieve&db=PubMed&list_uids=11347906"11853319"12477932"14702039"15489334"15616553#	3.86	0	0.42
HTATSF1	HIV-1 Tat specific factor 1	NM_014500#http://www.ncbi.nlm.nih.gov/entrez/query.fcgi?cmd=search&db=nucleotide&term=NM_014500QACCNS&doptcmdl=GenBank#	27336#http://www.ncbi.nlm.nih.gov/sites/entrez?Db=gene&Cmd=DetailsSearch&Term=27336#	Hs.204475#http://www.ncbi.nlm.nih.gov/UniGene/clust.cgi?ORG=Hs&CID=204475#	26#http://www.ncbi.nih.gov/entrez/query.fcgi?tool=bioconductor&cmd=Retrieve&db=PubMed&list_uids=8125298"8849451"9373149"9649438"9710584"9765201"10393184"10454543"10913173"10964778"11420046"11780068"12477932"15050687"15345747"15485897"15489334"15564463"157	-3.7	0	-0.34
EXOC7	exocyst complex component 7	BE646386#http://www.ncbi.nlm.nih.gov/entrez/query.fcgi?cmd=search&db=nucleotide&term=BE646386QACCNS&doptcmdl=GenBank#	23265#http://www.ncbi.nlm.nih.gov/sites/entrez?Db=gene&Cmd=DetailsSearch&Term=23265#	Hs.449585 Hs.510635 Hs.514496 Hs.626313#http://Hs.449585 Hs.510635 Hs.514496 Hs.626313#	20#http://www.ncbi.nih.gov/entrez/query.fcgi?tool=bioconductor&cmd=Retrieve&db=PubMed&list_uids=9405631"10470851"10608757"10610771"11054383"11406615"12477932"12687004"12738960"14525976"14702039"15205466"15489334"15705715"16169070"16189514"16344560"1696424	-3.7	0	-0.57
MRAS	muscle RAS oncogene homolog	NM_012219#http://www.ncbi.nlm.nih.gov/entrez/query.fcgi?cmd=search&db=nucleotide&term=NM_012219QACCNS&doptcmdl=GenBank#	22808#http://www.ncbi.nlm.nih.gov/sites/entrez?Db=gene&Cmd=DetailsSearch&Term=22808#	Hs.527021#http://www.ncbi.nlm.nih.gov/UniGene/clust.cgi?ORG=Hs&CID=527021#	17#http://www.ncbi.nih.gov/entrez/query.fcgi?tool=bioconductor&cmd=Retrieve&db=PubMed&list_uids=9395237"9400994"10446149"10477695"10498616"10803462"10934204"11524421"11857081"12138204"12477932"14702039"15031288"15489334"17143285"17538012"18628988#	3.7	0	0.36
		BC004382#http://www.ncbi.nlm.nih.gov/entrez/query.fcgi?cmd=search&db=nucleotide&term=BC004382QACCNS&doptcmdl=GenBank#				-3.7	0	-0.4
FLJ46321	FAM75-like protein FLJ46321	AL040781#http://www.ncbi.nlm.nih.gov/entrez/query.fcgi?cmd=search&db=nucleotide&term=AL040781QACCNS&doptcmdl=GenBank#	389763#http://www.ncbi.nlm.nih.gov/sites/entrez?Db=gene&Cmd=DetailsSearch&Term=389763#	Hs.209545#http://www.ncbi.nlm.nih.gov/UniGene/clust.cgi?ORG=Hs&CID=209545#		-3.7	0	-0.53
PHLDA1	pleckstrin homology-like domain, family A, member 1	AK026181#http://www.ncbi.nlm.nih.gov/entrez/query.fcgi?cmd=search&db=nucleotide&term=AK026181QACCNS&doptcmdl=GenBank#	22822#http://www.ncbi.nlm.nih.gov/sites/entrez?Db=gene&Cmd=DetailsSearch&Term=22822#	Hs.602085#http://www.ncbi.nlm.nih.gov/UniGene/clust.cgi?ORG=Hs&CID=602085#	14#http://www.ncbi.nih.gov/entrez/query.fcgi?tool=bioconductor&cmd=Retrieve&db=PubMed&list_uids=9417904"10894922"11369516"12384558"12477932"12738777"15002043"15037619"15315823"15489334"16189514"17211533"17870236"18641796#	-3.7	0	-0.58
		BG163756#http://www.ncbi.nlm.nih.gov/entrez/query.fcgi?cmd=search&db=nucleotide&term=BG163756QACCNS&doptcmdl=GenBank#				-3.69	0	-0.37
FXR1	fragile X mental retardation, autosomal homolog 1	H48840#http://www.ncbi.nlm.nih.gov/entrez/query.fcgi?cmd=search&db=nucleotide&term=H48840QACCNS&doptcmdl=GenBank#	8087#http://www.ncbi.nlm.nih.gov/sites/entrez?Db=gene&Cmd=DetailsSearch&Term=8087#	Hs.478407#http://www.ncbi.nlm.nih.gov/UniGene/clust.cgi?ORG=Hs&CID=478407#	30#http://www.ncbi.nih.gov/entrez/query.fcgi?tool=bioconductor&cmd=Retrieve&db=PubMed&list_uids=7489725"7781595"8125298"8634689"8668200"9259278"9373149"9642279"9817930"10196376"10527928"10556305"10567518"10888599"11076863"11438699"11735223"12477932"128781	-3.69	0	-0.51
		BF238392#http://www.ncbi.nlm.nih.gov/entrez/query.fcgi?cmd=search&db=nucleotide&term=BF238392QACCNS&doptcmdl=GenBank#				-3.69	0	-0.45
TRA@	T cell receptor alpha locus	AW007751#http://www.ncbi.nlm.nih.gov/entrez/query.fcgi?cmd=search&db=nucleotide&term=AW007751QACCNS&doptcmdl=GenBank#	6955#http://www.ncbi.nlm.nih.gov/sites/entrez?Db=gene&Cmd=DetailsSearch&Term=6955#	Hs.74647#http://www.ncbi.nlm.nih.gov/UniGene/clust.cgi?ORG=Hs&CID=74647#	49#http://www.ncbi.nih.gov/entrez/query.fcgi?tool=bioconductor&cmd=Retrieve&db=PubMed&list_uids=1303175"1649196"1827423"2138083"2546634"2703017"3873654"3875152"3875483"6440030"7719941"8020575"8188290"9110172"9119227"9485181"9586631"11048639"11142503"11390	-3.69	0	-0.36
RHOQ	ras homolog gene family, member Q	AW771590#http://www.ncbi.nlm.nih.gov/entrez/query.fcgi?cmd=search&db=nucleotide&term=AW771590QACCNS&doptcmdl=GenBank#	23433#http://www.ncbi.nlm.nih.gov/sites/entrez?Db=gene&Cmd=DetailsSearch&Term=23433#	Hs.709193#http://www.ncbi.nlm.nih.gov/UniGene/clust.cgi?ORG=Hs&CID=709193#	25#http://www.ncbi.nih.gov/entrez/query.fcgi?tool=bioconductor&cmd=Retrieve&db=PubMed&list_uids=2108320"10445846"10490598"10934474"10967094"11149925"11162552"11821390"12134073"12242347"12456725"12477932"12508121"12529401"12687004"12972548"14702039"1519468	-3.69	0	-0.42
TMEFF2	transmembrane protein with EGF-like and two follistatin-like domains 2	AB004064#http://www.ncbi.nlm.nih.gov/entrez/query.fcgi?cmd=search&db=nucleotide&term=AB004064QACCNS&doptcmdl=GenBank#	23671#http://www.ncbi.nlm.nih.gov/sites/entrez?Db=gene&Cmd=DetailsSearch&Term=23671#	Hs.144513#http://www.ncbi.nlm.nih.gov/UniGene/clust.cgi?ORG=Hs&CID=144513#	27#http://www.ncbi.nih.gov/entrez/query.fcgi?tool=bioconductor&cmd=Retrieve&db=PubMed&list_uids=8125298"9373149"10600548"10903839"10987305"11120884"11668495"12384516"12460892"12477932"12729735"12975309"14702039"15068392"15340161"15489334"15815621"15824739	-3.69	0	-0.56
ARSB	arylsulfatase B	BC029051#http://www.ncbi.nlm.nih.gov/entrez/query.fcgi?cmd=search&db=nucleotide&term=BC029051QACCNS&doptcmdl=GenBank#	411#http://www.ncbi.nlm.nih.gov/sites/entrez?Db=gene&Cmd=DetailsSearch&Term=411#	Hs.149103 Hs.604199#http://Hs.149103 Hs.604199#	33#http://www.ncbi.nih.gov/entrez/query.fcgi?tool=bioconductor&cmd=Retrieve&db=PubMed&list_uids=1301949"1390929"1550123"1718978"1930244"1968043"2303452"4215420"6767391"7628016"7687847"8116615"8125475"8541342"8651289"8723688"8889548"9032078"9582121"1003631	-3.69	0	-0.54
PTGER4	prostaglandin E receptor 4 (subtype EP4)	AI675173#http://www.ncbi.nlm.nih.gov/entrez/query.fcgi?cmd=search&db=nucleotide&term=AI675173QACCNS&doptcmdl=GenBank#	5734#http://www.ncbi.nlm.nih.gov/sites/entrez?Db=gene&Cmd=DetailsSearch&Term=5734#	Hs.199248#http://www.ncbi.nlm.nih.gov/UniGene/clust.cgi?ORG=Hs&CID=199248#	57#http://www.ncbi.nih.gov/entrez/query.fcgi?tool=bioconductor&cmd=Retrieve&db=PubMed&list_uids=7759114"8078484"8163486"8250933"8661119"8855294"8862514"9214685"10880739"11093764"11344234"11423555"11470276"11597569"11706038"11782353"11876748"11948128"11951	-3.69	0	-0.52
GUCY1B3	guanylate cyclase 1, soluble, beta 3	W93728#http://www.ncbi.nlm.nih.gov/entrez/query.fcgi?cmd=search&db=nucleotide&term=W93728QACCNS&doptcmdl=GenBank#	2983#http://www.ncbi.nlm.nih.gov/sites/entrez?Db=gene&Cmd=DetailsSearch&Term=2983#	Hs.77890#http://www.ncbi.nlm.nih.gov/UniGene/clust.cgi?ORG=Hs&CID=77890#	13#http://www.ncbi.nih.gov/entrez/query.fcgi?tool=bioconductor&cmd=Retrieve&db=PubMed&list_uids=1352257"1680753"8097486"8613461"8889548"9742212"10977868"11572861"12477932"12676772"15381706"15489334"16528291#	-10.85	0	-1.34
		AA329676#http://www.ncbi.nlm.nih.gov/entrez/query.fcgi?cmd=search&db=nucleotide&term=AA329676QACCNS&doptcmdl=GenBank#				10.83	0	1.29
POLR2B	polymerase (RNA) II (DNA directed) polypeptide B, 140kDa	BE614461#http://www.ncbi.nlm.nih.gov/entrez/query.fcgi?cmd=search&db=nucleotide&term=BE614461QACCNS&doptcmdl=GenBank#	5431#http://www.ncbi.nlm.nih.gov/sites/entrez?Db=gene&Cmd=DetailsSearch&Term=5431#	Hs.602757#http://www.ncbi.nlm.nih.gov/UniGene/clust.cgi?ORG=Hs&CID=602757#	91#http://www.ncbi.nih.gov/entrez/query.fcgi?tool=bioconductor&cmd=Retrieve&db=PubMed&list_uids=1518060"1559613"1939271"2190099"2320128"2449431"7638159"7853496"8034326"8619474"8637904"8676484"8800208"8849451"8876177"8910388"8934526"8946909"9054383"9110174	-10.83	0	-0.99
PDE1C	phosphodiesterase 1C, calmodulin-dependent 70kDa	AW299452#http://www.ncbi.nlm.nih.gov/entrez/query.fcgi?cmd=search&db=nucleotide&term=AW299452QACCNS&doptcmdl=GenBank#	5137#http://www.ncbi.nlm.nih.gov/sites/entrez?Db=gene&Cmd=DetailsSearch&Term=5137#	Hs.655694#http://www.ncbi.nlm.nih.gov/UniGene/clust.cgi?ORG=Hs&CID=655694#	9#http://www.ncbi.nih.gov/entrez/query.fcgi?tool=bioconductor&cmd=Retrieve&db=PubMed&list_uids=8557689"11156964"11369604"11834707"12477932"12853948"14702039"16455054"17726023#	-10.83	0	-1.21
KRT17	keratin 17	NM_000422#http://www.ncbi.nlm.nih.gov/entrez/query.fcgi?cmd=search&db=nucleotide&term=NM_000422QACCNS&doptcmdl=GenBank#	3872#http://www.ncbi.nlm.nih.gov/sites/entrez?Db=gene&Cmd=DetailsSearch&Term=3872#	Hs.2785#http://www.ncbi.nlm.nih.gov/UniGene/clust.cgi?ORG=Hs&CID=2785#	37#http://www.ncbi.nih.gov/entrez/query.fcgi?tool=bioconductor&cmd=Retrieve&db=PubMed&list_uids=1281771"1372562"1690428"2442723"7523421"7529318"7539673"7577575"9008238"9630597"9767294"9786956"10341211"10571744"11348474"11591653"11874497"11886499"12429849"	10.82	0	1.71
C15orf52	chromosome 15 open reading frame 52	BE673226#http://www.ncbi.nlm.nih.gov/entrez/query.fcgi?cmd=search&db=nucleotide&term=BE673226QACCNS&doptcmdl=GenBank#	388115#http://www.ncbi.nlm.nih.gov/sites/entrez?Db=gene&Cmd=DetailsSearch&Term=388115#	Hs.32433#http://www.ncbi.nlm.nih.gov/UniGene/clust.cgi?ORG=Hs&CID=32433#	3#http://www.ncbi.nih.gov/entrez/query.fcgi?tool=bioconductor&cmd=Retrieve&db=PubMed&list_uids=8889548"12477932"16344560#	-10.82	0	-1.03
ALDH1A2	aldehyde dehydrogenase 1 family, member A2	AB015228#http://www.ncbi.nlm.nih.gov/entrez/query.fcgi?cmd=search&db=nucleotide&term=AB015228QACCNS&doptcmdl=GenBank#	8854#http://www.ncbi.nlm.nih.gov/sites/entrez?Db=gene&Cmd=DetailsSearch&Term=8854#	Hs.643455#http://www.ncbi.nlm.nih.gov/UniGene/clust.cgi?ORG=Hs&CID=643455#	11#http://www.ncbi.nih.gov/entrez/query.fcgi?tool=bioconductor&cmd=Retrieve&db=PubMed&list_uids=8663198"8797830"9819382"10192400"11953746"12477932"14702039"14718574"15489334"16237707"16368932#	-10.81	0	-1.12
ATP8B1	ATPase, class I, type 8B, member 1	BG290908#http://www.ncbi.nlm.nih.gov/entrez/query.fcgi?cmd=search&db=nucleotide&term=BG290908QACCNS&doptcmdl=GenBank#	5205#http://www.ncbi.nlm.nih.gov/sites/entrez?Db=gene&Cmd=DetailsSearch&Term=5205#	Hs.216623#http://www.ncbi.nlm.nih.gov/UniGene/clust.cgi?ORG=Hs&CID=216623#	21#http://www.ncbi.nih.gov/entrez/query.fcgi?tool=bioconductor&cmd=Retrieve&db=PubMed&list_uids=5762004"7655458"7894490"9500542"9548971"9918928"10679031"11015572"11093741"11682026"12477932"12880872"14988830"15239083"15489334"15888793"15946126"16628629"179	-10.81	0	-0.88
MYH11	myosin, heavy chain 11, smooth muscle	NM_022844#http://www.ncbi.nlm.nih.gov/entrez/query.fcgi?cmd=search&db=nucleotide&term=NM_022844QACCNS&doptcmdl=GenBank#	4629#http://www.ncbi.nlm.nih.gov/sites/entrez?Db=gene&Cmd=DetailsSearch&Term=4629#	Hs.460109#http://www.ncbi.nlm.nih.gov/UniGene/clust.cgi?ORG=Hs&CID=460109#	33#http://www.ncbi.nih.gov/entrez/query.fcgi?tool=bioconductor&cmd=Retrieve&db=PubMed&list_uids=7684189"7916668"8219185"8276405"8424456"9628874"9715271"10048485"10493829"10850529"10906735"10998642"11439001"12239155"12477932"14702039"15585652"15968309"1600	10.8	0	2.72
GPR124	G protein-coupled receptor 124	BF511315#http://www.ncbi.nlm.nih.gov/entrez/query.fcgi?cmd=search&db=nucleotide&term=BF511315QACCNS&doptcmdl=GenBank#	25960#http://www.ncbi.nlm.nih.gov/sites/entrez?Db=gene&Cmd=DetailsSearch&Term=25960#	Hs.274136#http://www.ncbi.nlm.nih.gov/UniGene/clust.cgi?ORG=Hs&CID=274136#	9#http://www.ncbi.nih.gov/entrez/query.fcgi?tool=bioconductor&cmd=Retrieve&db=PubMed&list_uids=10819331"11559528"12168954"12477932"12565841"14702039"15021905"15203201"16982628#	10.8	0	1.11
GDF5	growth differentiation factor 5	NM_000557#http://www.ncbi.nlm.nih.gov/entrez/query.fcgi?cmd=search&db=nucleotide&term=NM_000557QACCNS&doptcmdl=GenBank#	8200#http://www.ncbi.nlm.nih.gov/sites/entrez?Db=gene&Cmd=DetailsSearch&Term=8200#	Hs.1573#http://www.ncbi.nlm.nih.gov/UniGene/clust.cgi?ORG=Hs&CID=1573#	51#http://www.ncbi.nih.gov/entrez/query.fcgi?tool=bioconductor&cmd=Retrieve&db=PubMed&list_uids=7961761"7980526"8589725"8661040"8702914"9057810"9288091"9288098"9451821"9525338"10512744"10844590"11282024"11780052"12121354"12124730"12357473"12477932"1254393	-10.79	0	-1.22
ZFP36L2	zinc finger protein 36, C3H type-like 2	U07802#http://www.ncbi.nlm.nih.gov/entrez/query.fcgi?cmd=search&db=nucleotide&term=U07802QACCNS&doptcmdl=GenBank#	678#http://www.ncbi.nlm.nih.gov/sites/entrez?Db=gene&Cmd=DetailsSearch&Term=678#	Hs.503093 Hs.645068 Hs.705738#http://Hs.503093 Hs.645068 Hs.705738#	8#http://www.ncbi.nih.gov/entrez/query.fcgi?tool=bioconductor&cmd=Retrieve&db=PubMed&list_uids=7835719"8545129"8889549"12477932"14604009"14981510"15489334"17172869#	-10.77	0	-0.97
ATP13A3	ATPase type 13A3	NM_024524#http://www.ncbi.nlm.nih.gov/entrez/query.fcgi?cmd=search&db=nucleotide&term=NM_024524QACCNS&doptcmdl=GenBank#	79572#http://www.ncbi.nlm.nih.gov/sites/entrez?Db=gene&Cmd=DetailsSearch&Term=79572#	Hs.529609#http://www.ncbi.nlm.nih.gov/UniGene/clust.cgi?ORG=Hs&CID=529609#	11#http://www.ncbi.nih.gov/entrez/query.fcgi?tool=bioconductor&cmd=Retrieve&db=PubMed&list_uids=8125298"8175911"9373149"11867234"12477932"14702039"15342556"16303743"16344560"16641997"17081983#	10.77	0	1.13
SMAD3	SMAD family member 3	NM_015400#http://www.ncbi.nlm.nih.gov/entrez/query.fcgi?cmd=search&db=nucleotide&term=NM_015400QACCNS&doptcmdl=GenBank#	4088#http://www.ncbi.nlm.nih.gov/sites/entrez?Db=gene&Cmd=DetailsSearch&Term=4088#	Hs.714621#http://www.ncbi.nlm.nih.gov/UniGene/clust.cgi?ORG=Hs&CID=714621#	247#http://www.ncbi.nih.gov/entrez/query.fcgi?tool=bioconductor&cmd=Retrieve&db=PubMed&list_uids=7958924"7958925"8673135"8774881"8889548"9111321"9311995"9380693"9464505"9665135"9732876"9741623"9753318"9759503"9843199"9858566"9865696"9892009"10037600"10085	-10.76	0	-1.35
MGLL	monoglyceride lipase	BC006230#http://www.ncbi.nlm.nih.gov/entrez/query.fcgi?cmd=search&db=nucleotide&term=BC006230QACCNS&doptcmdl=GenBank#	11343#http://www.ncbi.nlm.nih.gov/sites/entrez?Db=gene&Cmd=DetailsSearch&Term=11343#	Hs.277035#http://www.ncbi.nlm.nih.gov/UniGene/clust.cgi?ORG=Hs&CID=277035#	14#http://www.ncbi.nih.gov/entrez/query.fcgi?tool=bioconductor&cmd=Retrieve&db=PubMed&list_uids=8619474"8889548"9110174"9495531"11470505"12477932"14702039"15489334"16169070"16806233"17621164"18452279"18721756"19014633#	-10.76	0	-1.12
DAB2	disabled homolog 2, mitogen-responsive phosphoprotein (Drosophila)	BC003064#http://www.ncbi.nlm.nih.gov/entrez/query.fcgi?cmd=search&db=nucleotide&term=BC003064QACCNS&doptcmdl=GenBank#	1601#http://www.ncbi.nlm.nih.gov/sites/entrez?Db=gene&Cmd=DetailsSearch&Term=1601#	Hs.481980#http://www.ncbi.nlm.nih.gov/UniGene/clust.cgi?ORG=Hs&CID=481980#	45#http://www.ncbi.nih.gov/entrez/query.fcgi?tool=bioconductor&cmd=Retrieve&db=PubMed&list_uids=8314147"8660969"8889548"9569023"9620555"10340382"10542228"10769163"11039902"11161789"11247302"11371563"11387212"11812785"11906161"11927540"11967127"12473651"12	-10.74	0	-0.88
C17orf79	chromosome 17 open reading frame 79	AJ272196#http://www.ncbi.nlm.nih.gov/entrez/query.fcgi?cmd=search&db=nucleotide&term=AJ272196QACCNS&doptcmdl=GenBank#	55352#http://www.ncbi.nlm.nih.gov/sites/entrez?Db=gene&Cmd=DetailsSearch&Term=55352#	Hs.462729#http://www.ncbi.nlm.nih.gov/UniGene/clust.cgi?ORG=Hs&CID=462729#	4#http://www.ncbi.nih.gov/entrez/query.fcgi?tool=bioconductor&cmd=Retrieve&db=PubMed&list_uids=10843809"12477932"17632510"18404153#	-10.72	0	-1.02
PTK7	PTK7 protein tyrosine kinase 7	NM_002821#http://www.ncbi.nlm.nih.gov/entrez/query.fcgi?cmd=search&db=nucleotide&term=NM_002821QACCNS&doptcmdl=GenBank#	5754#http://www.ncbi.nlm.nih.gov/sites/entrez?Db=gene&Cmd=DetailsSearch&Term=5754#	Hs.90572#http://www.ncbi.nlm.nih.gov/UniGene/clust.cgi?ORG=Hs&CID=90572#	12#http://www.ncbi.nih.gov/entrez/query.fcgi?tool=bioconductor&cmd=Retrieve&db=PubMed&list_uids=7478540"8247543"8882711"9154124"12427550"12477932"12754519"14702039"15683231"17671748"18029348"18471990#	10.71	0	1.27
CBFB	core-binding factor, beta subunit	NM_001755#http://www.ncbi.nlm.nih.gov/entrez/query.fcgi?cmd=search&db=nucleotide&term=NM_001755QACCNS&doptcmdl=GenBank#	865#http://www.ncbi.nlm.nih.gov/sites/entrez?Db=gene&Cmd=DetailsSearch&Term=865#	Hs.460988#http://www.ncbi.nlm.nih.gov/UniGene/clust.cgi?ORG=Hs&CID=460988#	37#http://www.ncbi.nih.gov/entrez/query.fcgi?tool=bioconductor&cmd=Retrieve&db=PubMed&list_uids=7587111"7607682"7622058"8351518"8889548"8889549"9064279"9191054"9264408"9447981"9751710"9751756"10404215"10536006"10856244"10914550"10958941"11276260"12217689"	10.71	0	0.89
TTC39C	tetratricopeptide repeat domain 39C	AA406435#http://www.ncbi.nlm.nih.gov/entrez/query.fcgi?cmd=search&db=nucleotide&term=AA406435QACCNS&doptcmdl=GenBank#	125488#http://www.ncbi.nlm.nih.gov/sites/entrez?Db=gene&Cmd=DetailsSearch&Term=125488#	Hs.653395#http://www.ncbi.nlm.nih.gov/UniGene/clust.cgi?ORG=Hs&CID=653395#	4#http://www.ncbi.nih.gov/entrez/query.fcgi?tool=bioconductor&cmd=Retrieve&db=PubMed&list_uids=12477932"14702039"15489334"16177791#	-10.7	0	-1.24
		AA228366#http://www.ncbi.nlm.nih.gov/entrez/query.fcgi?cmd=search&db=nucleotide&term=AA228366QACCNS&doptcmdl=GenBank#				10.7	0	1.27
DAPK1	death-associated protein kinase 1	NM_004938#http://www.ncbi.nlm.nih.gov/entrez/query.fcgi?cmd=search&db=nucleotide&term=NM_004938QACCNS&doptcmdl=GenBank#	1612#http://www.ncbi.nlm.nih.gov/sites/entrez?Db=gene&Cmd=DetailsSearch&Term=1612#	Hs.380277 Hs.693441#http://Hs.380277 Hs.693441#	65#http://www.ncbi.nih.gov/entrez/query.fcgi?tool=bioconductor&cmd=Retrieve&db=PubMed&list_uids=7828849"8530096"10629061"11485996"11579085"11809677"12031912"12082610"12351649"12370243"12477932"12708480"12730201"12792765"12820391"12911633"14504087"14530257	-10.69	0	-2
PTPLAD2	protein tyrosine phosphatase-like A domain containing 2	AI804932#http://www.ncbi.nlm.nih.gov/entrez/query.fcgi?cmd=search&db=nucleotide&term=AI804932QACCNS&doptcmdl=GenBank#	401494#http://www.ncbi.nlm.nih.gov/sites/entrez?Db=gene&Cmd=DetailsSearch&Term=401494#	Hs.716678#http://www.ncbi.nlm.nih.gov/UniGene/clust.cgi?ORG=Hs&CID=716678#	1#http://www.ncbi.nih.gov/entrez/query.fcgi?tool=bioconductor&cmd=Retrieve&db=PubMed&list_uids=12477932#	-10.68	0	-1.29
NLRP1	NLR family, pyrin domain containing 1	NM_021730#http://www.ncbi.nlm.nih.gov/entrez/query.fcgi?cmd=search&db=nucleotide&term=NM_021730QACCNS&doptcmdl=GenBank#	22861#http://www.ncbi.nlm.nih.gov/sites/entrez?Db=gene&Cmd=DetailsSearch&Term=22861#	Hs.104305 Hs.652273#http://Hs.104305 Hs.652273#	28#http://www.ncbi.nih.gov/entrez/query.fcgi?tool=bioconductor&cmd=Retrieve&db=PubMed&list_uids=8619474"8781126"9110174"10231032"11076957"11113115"11250163"11270363"11472070"11592035"12191486"12477932"12563287"14527388"14691733"14702039"15107016"15212762"	10.68	0	0.96
LARGE	like-glycosyltransferase	AB011181#http://www.ncbi.nlm.nih.gov/entrez/query.fcgi?cmd=search&db=nucleotide&term=AB011181QACCNS&doptcmdl=GenBank#	9215#http://www.ncbi.nlm.nih.gov/sites/entrez?Db=gene&Cmd=DetailsSearch&Term=9215#	Hs.474667#http://www.ncbi.nlm.nih.gov/UniGene/clust.cgi?ORG=Hs&CID=474667#	16#http://www.ncbi.nih.gov/entrez/query.fcgi?tool=bioconductor&cmd=Retrieve&db=PubMed&list_uids=9628581"9892679"10591208"12140558"12477932"12966029"15184894"15210115"15461802"15489334"15661757"15752776"15958417"17436019"17878207"18519826#	10.66	0	1.45
GZMK	granzyme K (granzyme 3; tryptase II)	NM_002104#http://www.ncbi.nlm.nih.gov/entrez/query.fcgi?cmd=search&db=nucleotide&term=NM_002104QACCNS&doptcmdl=GenBank#	3003#http://www.ncbi.nlm.nih.gov/sites/entrez?Db=gene&Cmd=DetailsSearch&Term=3003#	Hs.277937#http://www.ncbi.nlm.nih.gov/UniGene/clust.cgi?ORG=Hs&CID=277937#	14#http://www.ncbi.nih.gov/entrez/query.fcgi?tool=bioconductor&cmd=Retrieve&db=PubMed&list_uids=1460416"3262682"7758581"8039831"8656064"8929545"12384499"12387726"12477932"15489334"17008916"17308307"17438453"19201868#	10.65	0	1.88
COL5A1	collagen, type V, alpha 1	N30339#http://www.ncbi.nlm.nih.gov/entrez/query.fcgi?cmd=search&db=nucleotide&term=N30339QACCNS&doptcmdl=GenBank#	1289#http://www.ncbi.nlm.nih.gov/sites/entrez?Db=gene&Cmd=DetailsSearch&Term=1289#	Hs.210283#http://www.ncbi.nlm.nih.gov/UniGene/clust.cgi?ORG=Hs&CID=210283#	46#http://www.ncbi.nih.gov/entrez/query.fcgi?tool=bioconductor&cmd=Retrieve&db=PubMed&list_uids=1571108"1572660"1722213"2071595"2203476"2446864"2496661"2745554"3571333"6501291"6693501"7346227"7646438"8181482"8575750"9042913"9099729"9501082"9582436"9683580	10.62	0	0.98
APCDD1L	adenomatosis polyposis coli down-regulated 1-like	BG326592#http://www.ncbi.nlm.nih.gov/entrez/query.fcgi?cmd=search&db=nucleotide&term=BG326592QACCNS&doptcmdl=GenBank#	164284#http://www.ncbi.nlm.nih.gov/sites/entrez?Db=gene&Cmd=DetailsSearch&Term=164284#	Hs.119286#http://www.ncbi.nlm.nih.gov/UniGene/clust.cgi?ORG=Hs&CID=119286#	6#http://www.ncbi.nih.gov/entrez/query.fcgi?tool=bioconductor&cmd=Retrieve&db=PubMed&list_uids=11780052"12477932"14702039"15465500"15489334"16303743#	10.6	0	1.45
HSPA13	heat shock protein 70kDa family, member 13	NM_006948#http://www.ncbi.nlm.nih.gov/entrez/query.fcgi?cmd=search&db=nucleotide&term=NM_006948QACCNS&doptcmdl=GenBank#	6782#http://www.ncbi.nlm.nih.gov/sites/entrez?Db=gene&Cmd=DetailsSearch&Term=6782#	Hs.352341#http://www.ncbi.nlm.nih.gov/UniGene/clust.cgi?ORG=Hs&CID=352341#	16#http://www.ncbi.nih.gov/entrez/query.fcgi?tool=bioconductor&cmd=Retrieve&db=PubMed&list_uids=8125298"8131751"8825657"8889548"8889549"9373149"10675567"10830953"11319647"12107410"12477932"14702039"15489334"16087163"16189514"18793616#	10.59	0	1.25
FLJ14213	protor-2	NM_024841#http://www.ncbi.nlm.nih.gov/entrez/query.fcgi?cmd=search&db=nucleotide&term=NM_024841QACCNS&doptcmdl=GenBank#	79899#http://www.ncbi.nlm.nih.gov/sites/entrez?Db=gene&Cmd=DetailsSearch&Term=79899#	Hs.19987#http://www.ncbi.nlm.nih.gov/UniGene/clust.cgi?ORG=Hs&CID=19987#	3#http://www.ncbi.nih.gov/entrez/query.fcgi?tool=bioconductor&cmd=Retrieve&db=PubMed&list_uids=12477932"14702039"17461779#	10.58	0	2.42
EPHA4	EPH receptor A4	AI799018#http://www.ncbi.nlm.nih.gov/entrez/query.fcgi?cmd=search&db=nucleotide&term=AI799018QACCNS&doptcmdl=GenBank#	2043#http://www.ncbi.nlm.nih.gov/sites/entrez?Db=gene&Cmd=DetailsSearch&Term=2043#	Hs.371218#http://www.ncbi.nlm.nih.gov/UniGene/clust.cgi?ORG=Hs&CID=371218#	38#http://www.ncbi.nih.gov/entrez/query.fcgi?tool=bioconductor&cmd=Retrieve&db=PubMed&list_uids=7898931"8125298"8622893"8755474"8889548"9267020"9345045"9373149"9484836"9530499"9576626"10207129"10366629"10607706"10730216"11085874"11128993"11256076"11336673	10.58	0	1.7
SLC46A3	solute carrier family 46, member 3	AK026720#http://www.ncbi.nlm.nih.gov/entrez/query.fcgi?cmd=search&db=nucleotide&term=AK026720QACCNS&doptcmdl=GenBank#	283537#http://www.ncbi.nlm.nih.gov/sites/entrez?Db=gene&Cmd=DetailsSearch&Term=283537#	Hs.117167#http://www.ncbi.nlm.nih.gov/UniGene/clust.cgi?ORG=Hs&CID=117167#	4#http://www.ncbi.nih.gov/entrez/query.fcgi?tool=bioconductor&cmd=Retrieve&db=PubMed&list_uids=8889548"12477932"14702039"16344560#	10.58	0	1.67
EHHADH	enoyl-Coenzyme A, hydratase/3-hydroxyacyl Coenzyme A dehydrogenase	NM_001966#http://www.ncbi.nlm.nih.gov/entrez/query.fcgi?cmd=search&db=nucleotide&term=NM_001966QACCNS&doptcmdl=GenBank#	1962#http://www.ncbi.nlm.nih.gov/sites/entrez?Db=gene&Cmd=DetailsSearch&Term=1962#	Hs.429879#http://www.ncbi.nlm.nih.gov/UniGene/clust.cgi?ORG=Hs&CID=429879#	8#http://www.ncbi.nih.gov/entrez/query.fcgi?tool=bioconductor&cmd=Retrieve&db=PubMed&list_uids=1651711"8125298"8188243"9185222"9373149"11451959"12477932"18660489#	-10.58	0	-1.3
RAC2	ras-related C3 botulinum toxin substrate 2 (rho family, small GTP binding protein Rac2)	BE138888#http://www.ncbi.nlm.nih.gov/entrez/query.fcgi?cmd=search&db=nucleotide&term=BE138888QACCNS&doptcmdl=GenBank#	5880#http://www.ncbi.nlm.nih.gov/sites/entrez?Db=gene&Cmd=DetailsSearch&Term=5880#	Hs.517601#http://www.ncbi.nlm.nih.gov/UniGene/clust.cgi?ORG=Hs&CID=517601#	52#http://www.ncbi.nih.gov/entrez/query.fcgi?tool=bioconductor&cmd=Retrieve&db=PubMed&list_uids=1316893"1902092"1903399"2674130"8504089"9299243"9490022"9614111"9624165"9642115"9748241"10559471"10591208"10655614"10758162"10961859"11027608"11042152"11090627	-10.56	0	-1.55
LIMK2	LIM domain kinase 2	NM_005569#http://www.ncbi.nlm.nih.gov/entrez/query.fcgi?cmd=search&db=nucleotide&term=NM_005569QACCNS&doptcmdl=GenBank#	3985#http://www.ncbi.nlm.nih.gov/sites/entrez?Db=gene&Cmd=DetailsSearch&Term=3985#	Hs.474596#http://www.ncbi.nlm.nih.gov/UniGene/clust.cgi?ORG=Hs&CID=474596#	30#http://www.ncbi.nih.gov/entrez/query.fcgi?tool=bioconductor&cmd=Retrieve&db=PubMed&list_uids=8537403"8954941"8980133"9655398"10436159"10452946"10591208"10613909"11018042"11076863"11171090"11230166"11340065"11418599"12477932"14702039"15231748"15461802"1	10.53	0	1
ATXN1	ataxin 1	AW235612#http://www.ncbi.nlm.nih.gov/entrez/query.fcgi?cmd=search&db=nucleotide&term=AW235612QACCNS&doptcmdl=GenBank#	6310#http://www.ncbi.nlm.nih.gov/sites/entrez?Db=gene&Cmd=DetailsSearch&Term=6310#	Hs.434961 Hs.715601#http://Hs.434961 Hs.715601#	59#http://www.ncbi.nih.gov/entrez/query.fcgi?tool=bioconductor&cmd=Retrieve&db=PubMed&list_uids=1582256"7647801"7951322"8358429"8619528"8634720"8872471"9097953"9353120"9353121"10713882"11001934"11121205"11136710"11781699"11804332"11807410"11973625"1206201	10.53	0	0.89
JUNB	jun B proto-oncogene	NM_002229#http://www.ncbi.nlm.nih.gov/entrez/query.fcgi?cmd=search&db=nucleotide&term=NM_002229QACCNS&doptcmdl=GenBank#	3726#http://www.ncbi.nlm.nih.gov/sites/entrez?Db=gene&Cmd=DetailsSearch&Term=3726#	Hs.25292#http://www.ncbi.nlm.nih.gov/UniGene/clust.cgi?ORG=Hs&CID=25292#	59#http://www.ncbi.nih.gov/entrez/query.fcgi?tool=bioconductor&cmd=Retrieve&db=PubMed&list_uids=1406655"1633872"1899335"2112242"2513129"8125298"8432525"8530030"8570175"8649827"8917518"8945519"8954125"9154808"9373149"9405416"9872330"9889198"10220381"107647	10.52	0	2.58
IFITM1	interferon induced transmembrane protein 1 (9-27)	AA749101#http://www.ncbi.nlm.nih.gov/entrez/query.fcgi?cmd=search&db=nucleotide&term=AA749101QACCNS&doptcmdl=GenBank#	8519#http://www.ncbi.nlm.nih.gov/sites/entrez?Db=gene&Cmd=DetailsSearch&Term=8519#	Hs.458414#http://www.ncbi.nlm.nih.gov/UniGene/clust.cgi?ORG=Hs&CID=458414#	15#http://www.ncbi.nih.gov/entrez/query.fcgi?tool=bioconductor&cmd=Retrieve&db=PubMed&list_uids=1383329"2398277"2492664"3935435"6548414"7559564"7680491"12477932"12926988"14667819"15489334"15661263"15808405"18202764"18829488#	-10.5	0	-1.36
MTUS1	mitochondrial tumor suppressor 1	AL096842#http://www.ncbi.nlm.nih.gov/entrez/query.fcgi?cmd=search&db=nucleotide&term=AL096842QACCNS&doptcmdl=GenBank#	57509#http://www.ncbi.nlm.nih.gov/sites/entrez?Db=gene&Cmd=DetailsSearch&Term=57509#	Hs.7946#http://www.ncbi.nlm.nih.gov/UniGene/clust.cgi?ORG=Hs&CID=7946#	10#http://www.ncbi.nih.gov/entrez/query.fcgi?tool=bioconductor&cmd=Retrieve&db=PubMed&list_uids=10574462"12477932"12692079"14702039"15123706"16344560"16650523"16887298"17301065"18519826#	-10.49	0	-1.37
PRPS1	phosphoribosyl pyrophosphate synthetase 1	BC001605#http://www.ncbi.nlm.nih.gov/entrez/query.fcgi?cmd=search&db=nucleotide&term=BC001605QACCNS&doptcmdl=GenBank#	5631#http://www.ncbi.nlm.nih.gov/sites/entrez?Db=gene&Cmd=DetailsSearch&Term=5631#	Hs.56#http://www.ncbi.nlm.nih.gov/UniGene/clust.cgi?ORG=Hs&CID=56#	25#http://www.ncbi.nih.gov/entrez/query.fcgi?tool=bioconductor&cmd=Retrieve&db=PubMed&list_uids=1314091"1650777"1962753"2155397"4328836"7593598"8125298"8253776"8702702"8882866"9366267"9373149"10066814"12477932"12847698"15489334"15943588"15955956"16189514"	10.46	0	0.94
COL27A1	collagen, type XXVII, alpha 1	AI949136#http://www.ncbi.nlm.nih.gov/entrez/query.fcgi?cmd=search&db=nucleotide&term=AI949136QACCNS&doptcmdl=GenBank#	85301#http://www.ncbi.nlm.nih.gov/sites/entrez?Db=gene&Cmd=DetailsSearch&Term=85301#	Hs.494892#http://www.ncbi.nlm.nih.gov/UniGene/clust.cgi?ORG=Hs&CID=494892#	8#http://www.ncbi.nih.gov/entrez/query.fcgi?tool=bioconductor&cmd=Retrieve&db=PubMed&list_uids=11347906"12477932"12714037"12766169"14702039"15922909"18391951"18978678#	10.46	0	1.3
NFYB	nuclear transcription factor Y, beta	NM_006166#http://www.ncbi.nlm.nih.gov/entrez/query.fcgi?cmd=search&db=nucleotide&term=NM_006166QACCNS&doptcmdl=GenBank#	4801#http://www.ncbi.nlm.nih.gov/sites/entrez?Db=gene&Cmd=DetailsSearch&Term=4801#	Hs.84928#http://www.ncbi.nlm.nih.gov/UniGene/clust.cgi?ORG=Hs&CID=84928#	38#http://www.ncbi.nih.gov/entrez/query.fcgi?tool=bioconductor&cmd=Retrieve&db=PubMed&list_uids=1549471"1577736"1774067"7651426"8027044"8051128"9032250"9153318"9388234"9430679"9442396"9612081"9660784"9668064"10075648"10571030"11003667"11022037"11282029"11	-10.45	0	-1.19
SLC8A1	solute carrier family 8 (sodium/calcium exchanger), member 1	AI741439#http://www.ncbi.nlm.nih.gov/entrez/query.fcgi?cmd=search&db=nucleotide&term=AI741439QACCNS&doptcmdl=GenBank#	6546#http://www.ncbi.nlm.nih.gov/sites/entrez?Db=gene&Cmd=DetailsSearch&Term=6546#	Hs.31961 Hs.468274 Hs.656261#http://Hs.31961 Hs.468274 Hs.656261#	38#http://www.ncbi.nih.gov/entrez/query.fcgi?tool=bioconductor&cmd=Retrieve&db=PubMed&list_uids=1374913"1476165"1559714"1647256"8485996"8790037"8921376"9516469"9847074"10536662"11241183"11350050"11821059"11916852"12031969"12477932"12502539"14593108"147020	-10.44	0	-1.13
		AU145323#http://www.ncbi.nlm.nih.gov/entrez/query.fcgi?cmd=search&db=nucleotide&term=AU145323QACCNS&doptcmdl=GenBank#	285535#http://www.ncbi.nlm.nih.gov/sites/entrez?Db=gene&Cmd=DetailsSearch&Term=285535#			10.44	0	2.01
FAT4	FAT tumor suppressor homolog 4 (Drosophila)	NM_024582#http://www.ncbi.nlm.nih.gov/entrez/query.fcgi?cmd=search&db=nucleotide&term=NM_024582QACCNS&doptcmdl=GenBank#	79633#http://www.ncbi.nlm.nih.gov/sites/entrez?Db=gene&Cmd=DetailsSearch&Term=79633#	Hs.702217#http://www.ncbi.nlm.nih.gov/UniGene/clust.cgi?ORG=Hs&CID=702217#	6#http://www.ncbi.nih.gov/entrez/query.fcgi?tool=bioconductor&cmd=Retrieve&db=PubMed&list_uids=14702039"15003449"15345747"16713569"16865240"19048595#	-10.43	0	-1.46
MBNL2	muscleblind-like 2 (Drosophila)	NM_005757#http://www.ncbi.nlm.nih.gov/entrez/query.fcgi?cmd=search&db=nucleotide&term=NM_005757QACCNS&doptcmdl=GenBank#	10150#http://www.ncbi.nlm.nih.gov/sites/entrez?Db=gene&Cmd=DetailsSearch&Term=10150#	Hs.657347#http://www.ncbi.nlm.nih.gov/UniGene/clust.cgi?ORG=Hs&CID=657347#	8#http://www.ncbi.nih.gov/entrez/query.fcgi?tool=bioconductor&cmd=Retrieve&db=PubMed&list_uids=11929853"11991713"12477932"15057823"15257297"15489334"16273094"19095965#	10.41	0	1.56
DPY19L1	dpy-19-like 1 (C. elegans)	BI461155#http://www.ncbi.nlm.nih.gov/entrez/query.fcgi?cmd=search&db=nucleotide&term=BI461155QACCNS&doptcmdl=GenBank#	23333#http://www.ncbi.nlm.nih.gov/sites/entrez?Db=gene&Cmd=DetailsSearch&Term=23333#	Hs.408623#http://www.ncbi.nlm.nih.gov/UniGene/clust.cgi?ORG=Hs&CID=408623#	3#http://www.ncbi.nih.gov/entrez/query.fcgi?tool=bioconductor&cmd=Retrieve&db=PubMed&list_uids=10048485"11181995"12477932#	10.41	0	1.29
PRKCA	protein kinase C, alpha	AF035594#http://www.ncbi.nlm.nih.gov/entrez/query.fcgi?cmd=search&db=nucleotide&term=AF035594QACCNS&doptcmdl=GenBank#	5578#http://www.ncbi.nlm.nih.gov/sites/entrez?Db=gene&Cmd=DetailsSearch&Term=5578#	Hs.531704 Hs.708867#http://Hs.531704 Hs.708867#	437#http://www.ncbi.nih.gov/entrez/query.fcgi?tool=bioconductor&cmd=Retrieve&db=PubMed&list_uids=1321150"1322130"1324914"1335366"1374067"1375933"1377674"1454855"1553557"1663499"1714454"1827443"1832084"1970444"2040602"2061327"2114109"2139676"2155236"218232	10.39	0	1.12
FSTL3	follistatin-like 3 (secreted glycoprotein)	NM_005860#http://www.ncbi.nlm.nih.gov/entrez/query.fcgi?cmd=search&db=nucleotide&term=NM_005860QACCNS&doptcmdl=GenBank#	10272#http://www.ncbi.nlm.nih.gov/sites/entrez?Db=gene&Cmd=DetailsSearch&Term=10272#	Hs.529038#http://www.ncbi.nlm.nih.gov/UniGene/clust.cgi?ORG=Hs&CID=529038#	28#http://www.ncbi.nih.gov/entrez/query.fcgi?tool=bioconductor&cmd=Retrieve&db=PubMed&list_uids=9671416"10737800"11459787"11571638"11948405"12194980"12397211"12477932"12531697"12970321"12975309"14739256"15130517"15340161"15451575"15489334"15527507"1615090	10.39	0	1.11
SRPX	sushi-repeat-containing protein, X-linked	NM_006307#http://www.ncbi.nlm.nih.gov/entrez/query.fcgi?cmd=search&db=nucleotide&term=NM_006307QACCNS&doptcmdl=GenBank#	8406#http://www.ncbi.nlm.nih.gov/sites/entrez?Db=gene&Cmd=DetailsSearch&Term=8406#	Hs.15154#http://www.ncbi.nlm.nih.gov/UniGene/clust.cgi?ORG=Hs&CID=15154#	11#http://www.ncbi.nih.gov/entrez/query.fcgi?tool=bioconductor&cmd=Retrieve&db=PubMed&list_uids=8634708"8634709"9162095"12152160"12477932"12493773"12716466"12874760"15021917"15489334"15772651#	-10.38	0	-1.05
FLJ10357	hypothetical protein FLJ10357	NM_018071#http://www.ncbi.nlm.nih.gov/entrez/query.fcgi?cmd=search&db=nucleotide&term=NM_018071QACCNS&doptcmdl=GenBank#	55701#http://www.ncbi.nlm.nih.gov/sites/entrez?Db=gene&Cmd=DetailsSearch&Term=55701#	Hs.35125#http://www.ncbi.nlm.nih.gov/UniGene/clust.cgi?ORG=Hs&CID=35125#	5#http://www.ncbi.nih.gov/entrez/query.fcgi?tool=bioconductor&cmd=Retrieve&db=PubMed&list_uids=12477932"12693554"14702039"16143467"16169070#	10.37	0	1.54
DNM3	dynamin 3	AI631915#http://www.ncbi.nlm.nih.gov/entrez/query.fcgi?cmd=search&db=nucleotide&term=AI631915QACCNS&doptcmdl=GenBank#	26052#http://www.ncbi.nlm.nih.gov/sites/entrez?Db=gene&Cmd=DetailsSearch&Term=26052#	Hs.654775#http://www.ncbi.nlm.nih.gov/UniGene/clust.cgi?ORG=Hs&CID=654775#	22#http://www.ncbi.nih.gov/entrez/query.fcgi?tool=bioconductor&cmd=Retrieve&db=PubMed&list_uids=9722593"9808459"10048485"11076863"11230166"12168954"12383797"12477932"12511974"12517701"14702039"14760703"14762214"15252009"15489336"16381901"16710414"17880892	10.36	0	1.23
CDC42EP4	CDC42 effector protein (Rho GTPase binding) 4	AL162074#http://www.ncbi.nlm.nih.gov/entrez/query.fcgi?cmd=search&db=nucleotide&term=AL162074QACCNS&doptcmdl=GenBank#	23580#http://www.ncbi.nlm.nih.gov/sites/entrez?Db=gene&Cmd=DetailsSearch&Term=23580#	Hs.3903#http://www.ncbi.nlm.nih.gov/UniGene/clust.cgi?ORG=Hs&CID=3903#	10#http://www.ncbi.nih.gov/entrez/query.fcgi?tool=bioconductor&cmd=Retrieve&db=PubMed&list_uids=10490598"11035016"11185749"12477932"14702039"15226823"15489334"15761153"16189514"17081983#	-10.35	0	-1.5
COL3A1	collagen, type III, alpha 1	AU146808#http://www.ncbi.nlm.nih.gov/entrez/query.fcgi?cmd=search&db=nucleotide&term=AU146808QACCNS&doptcmdl=GenBank#	1281#http://www.ncbi.nlm.nih.gov/sites/entrez?Db=gene&Cmd=DetailsSearch&Term=1281#	Hs.443625 Hs.708235#http://Hs.443625 Hs.708235#	125#http://www.ncbi.nih.gov/entrez/query.fcgi?tool=bioconductor&cmd=Retrieve&db=PubMed&list_uids=557335"687591"1352273"1357232"1370809"1409674"1466622"1496983"1672129"1757960"1895316"1939638"1979060"2145268"2235526"2243125"2349939"2365710"2446864"2492273"	10.34	0	1.54
DUSP6	dual specificity phosphatase 6	BC003143#http://www.ncbi.nlm.nih.gov/entrez/query.fcgi?cmd=search&db=nucleotide&term=BC003143QACCNS&doptcmdl=GenBank#	1848#http://www.ncbi.nlm.nih.gov/sites/entrez?Db=gene&Cmd=DetailsSearch&Term=1848#	Hs.298654#http://www.ncbi.nlm.nih.gov/UniGene/clust.cgi?ORG=Hs&CID=298654#	34#http://www.ncbi.nih.gov/entrez/query.fcgi?tool=bioconductor&cmd=Retrieve&db=PubMed&list_uids=8125298"8626780"8670865"9205128"9373149"9535927"9858808"10048930"11359773"11998972"12477932"12759238"12840032"14690430"14702039"15269220"15489334"15632084"1576	-10.34	0	-1.36
CENPV	centromere protein V	AA722878#http://www.ncbi.nlm.nih.gov/entrez/query.fcgi?cmd=search&db=nucleotide&term=AA722878QACCNS&doptcmdl=GenBank#	201161#http://www.ncbi.nlm.nih.gov/sites/entrez?Db=gene&Cmd=DetailsSearch&Term=201161#	Hs.433422#http://www.ncbi.nlm.nih.gov/UniGene/clust.cgi?ORG=Hs&CID=433422#	4#http://www.ncbi.nih.gov/entrez/query.fcgi?tool=bioconductor&cmd=Retrieve&db=PubMed&list_uids=12196509"12477932"15489334"18772885#	-10.34	0	-1.04
PLXDC2	plexin domain containing 2	AI264121#http://www.ncbi.nlm.nih.gov/entrez/query.fcgi?cmd=search&db=nucleotide&term=AI264121QACCNS&doptcmdl=GenBank#	84898#http://www.ncbi.nlm.nih.gov/sites/entrez?Db=gene&Cmd=DetailsSearch&Term=84898#	Hs.658134#http://www.ncbi.nlm.nih.gov/UniGene/clust.cgi?ORG=Hs&CID=658134#	8#http://www.ncbi.nih.gov/entrez/query.fcgi?tool=bioconductor&cmd=Retrieve&db=PubMed&list_uids=11559528"12477932"12975309"14702039"15164054"15489334"15574754"16335952#	10.34	0	1.81
CYB5A	cytochrome b5 type A (microsomal)	M22865#http://www.ncbi.nlm.nih.gov/entrez/query.fcgi?cmd=search&db=nucleotide&term=M22865QACCNS&doptcmdl=GenBank#	1528#http://www.ncbi.nlm.nih.gov/sites/entrez?Db=gene&Cmd=DetailsSearch&Term=1528#	Hs.465413#http://www.ncbi.nlm.nih.gov/UniGene/clust.cgi?ORG=Hs&CID=465413#	38#http://www.ncbi.nih.gov/entrez/query.fcgi?tool=bioconductor&cmd=Retrieve&db=PubMed&list_uids=199233"221468"1396600"1712589"1840560"2123873"2752049"3178851"3951505"4030743"4373719"4770377"4993957"5062820"6102994"7649306"7668255"7733981"8262522"9398194"9	-10.32	0	-1.08
UBE2J1	ubiquitin-conjugating enzyme E2, J1 (UBC6 homolog, yeast)	AW500009#http://www.ncbi.nlm.nih.gov/entrez/query.fcgi?cmd=search&db=nucleotide&term=AW500009QACCNS&doptcmdl=GenBank#	51465#http://www.ncbi.nlm.nih.gov/sites/entrez?Db=gene&Cmd=DetailsSearch&Term=51465#	Hs.163776#http://www.ncbi.nlm.nih.gov/UniGene/clust.cgi?ORG=Hs&CID=163776#	12#http://www.ncbi.nih.gov/entrez/query.fcgi?tool=bioconductor&cmd=Retrieve&db=PubMed&list_uids=8125298"9373149"10708578"10810093"11042152"11439185"12082160"12477932"14574404"15489334"15861135"16720581#	10.32	0	1.36
CEP68	centrosomal protein 68kDa	BG530481#http://www.ncbi.nlm.nih.gov/entrez/query.fcgi?cmd=search&db=nucleotide&term=BG530481QACCNS&doptcmdl=GenBank#	23177#http://www.ncbi.nlm.nih.gov/sites/entrez?Db=gene&Cmd=DetailsSearch&Term=23177#	Hs.709257#http://www.ncbi.nlm.nih.gov/UniGene/clust.cgi?ORG=Hs&CID=709257#	12#http://www.ncbi.nih.gov/entrez/query.fcgi?tool=bioconductor&cmd=Retrieve&db=PubMed&list_uids=9628581"9847074"12107410"12168954"12477932"14654843"14702039"15489334"15815621"17194215"17570516"18042621#	-10.3	0	-1.61
RGPD5	RANBP2-like and GRIP domain containing 5	U64675#http://www.ncbi.nlm.nih.gov/entrez/query.fcgi?cmd=search&db=nucleotide&term=U64675QACCNS&doptcmdl=GenBank#	84220#http://www.ncbi.nlm.nih.gov/sites/entrez?Db=gene&Cmd=DetailsSearch&Term=84220#	Hs.469630#http://www.ncbi.nlm.nih.gov/UniGene/clust.cgi?ORG=Hs&CID=469630#	8#http://www.ncbi.nih.gov/entrez/query.fcgi?tool=bioconductor&cmd=Retrieve&db=PubMed&list_uids=9480752"10101573"11230166"11774384"12905863"14702039"15710750"15815621#	10.3	0	1.74
ITGB3	integrin, beta 3 (platelet glycoprotein IIIa, antigen CD61)	J02703#http://www.ncbi.nlm.nih.gov/entrez/query.fcgi?cmd=search&db=nucleotide&term=J02703QACCNS&doptcmdl=GenBank#	3690#http://www.ncbi.nlm.nih.gov/sites/entrez?Db=gene&Cmd=DetailsSearch&Term=3690#	Hs.218040#http://www.ncbi.nlm.nih.gov/UniGene/clust.cgi?ORG=Hs&CID=218040#	528#http://www.ncbi.nih.gov/entrez/query.fcgi?tool=bioconductor&cmd=Retrieve&db=PubMed&list_uids=1371279"1382574"1429573"1430225"1438206"1549507"1602006"1693624"1694173"1953640"1967954"2001252"2138612"2145280"2202737"2341395"2345548"2392682"2452834"245495	10.3	0	1.47
C9orf150	chromosome 9 open reading frame 150	AI972386#http://www.ncbi.nlm.nih.gov/entrez/query.fcgi?cmd=search&db=nucleotide&term=AI972386QACCNS&doptcmdl=GenBank#	286343#http://www.ncbi.nlm.nih.gov/sites/entrez?Db=gene&Cmd=DetailsSearch&Term=286343#	Hs.445356#http://www.ncbi.nlm.nih.gov/UniGene/clust.cgi?ORG=Hs&CID=445356#	6#http://www.ncbi.nih.gov/entrez/query.fcgi?tool=bioconductor&cmd=Retrieve&db=PubMed&list_uids=12477932"12766061"14702039"15164053"15221005"15489334#	-10.3	0	-1.49
FZD4	frizzled homolog 4 (Drosophila)	NM_012193#http://www.ncbi.nlm.nih.gov/entrez/query.fcgi?cmd=search&db=nucleotide&term=NM_012193QACCNS&doptcmdl=GenBank#	8322#http://www.ncbi.nlm.nih.gov/sites/entrez?Db=gene&Cmd=DetailsSearch&Term=8322#	Hs.591968#http://www.ncbi.nlm.nih.gov/UniGene/clust.cgi?ORG=Hs&CID=591968#	23#http://www.ncbi.nih.gov/entrez/query.fcgi?tool=bioconductor&cmd=Retrieve&db=PubMed&list_uids=1598965"9707618"10544037"11401527"12044878"12067714"12172548"12477932"12958364"14737064"15024691"15195140"15223780"15370539"15488808"15489334"15981244"17093393	-10.3	0	-1.63
		AI217416#http://www.ncbi.nlm.nih.gov/entrez/query.fcgi?cmd=search&db=nucleotide&term=AI217416QACCNS&doptcmdl=GenBank#				-10.3	0	-1.41
PCDH18	protocadherin 18	AW189885#http://www.ncbi.nlm.nih.gov/entrez/query.fcgi?cmd=search&db=nucleotide&term=AW189885QACCNS&doptcmdl=GenBank#	54510#http://www.ncbi.nlm.nih.gov/sites/entrez?Db=gene&Cmd=DetailsSearch&Term=54510#	Hs.591691#http://www.ncbi.nlm.nih.gov/UniGene/clust.cgi?ORG=Hs&CID=591691#	8#http://www.ncbi.nih.gov/entrez/query.fcgi?tool=bioconductor&cmd=Retrieve&db=PubMed&list_uids=10716726"10817752"10835267"10997877"11082270"11549318"11716507"12477932#	-10.3	0	-1.09
SYNE1	spectrin repeat containing, nuclear envelope 1	AF043290#http://www.ncbi.nlm.nih.gov/entrez/query.fcgi?cmd=search&db=nucleotide&term=AF043290QACCNS&doptcmdl=GenBank#	23345#http://www.ncbi.nlm.nih.gov/sites/entrez?Db=gene&Cmd=DetailsSearch&Term=23345#	Hs.12967#http://www.ncbi.nlm.nih.gov/UniGene/clust.cgi?ORG=Hs&CID=12967#	29#http://www.ncbi.nih.gov/entrez/query.fcgi?tool=bioconductor&cmd=Retrieve&db=PubMed&list_uids=9872452"10574462"10878022"11214970"11792814"11801724"12163176"12168954"12358155"12408964"12477932"12808039"12812986"12958361"14574404"14702039"14709720"1509373	10.29	0	1.51
GBP3	guanylate binding protein 3	AL136680#http://www.ncbi.nlm.nih.gov/entrez/query.fcgi?cmd=search&db=nucleotide&term=AL136680QACCNS&doptcmdl=GenBank#	2635#http://www.ncbi.nlm.nih.gov/sites/entrez?Db=gene&Cmd=DetailsSearch&Term=2635#	Hs.62661#http://www.ncbi.nlm.nih.gov/UniGene/clust.cgi?ORG=Hs&CID=62661#	7#http://www.ncbi.nih.gov/entrez/query.fcgi?tool=bioconductor&cmd=Retrieve&db=PubMed&list_uids=7518790"8889548"12387898"12477932"14702039"15489334"16710414#	-10.29	0	-1.07
MAP2K3	mitogen-activated protein kinase kinase 3	AA780381#http://www.ncbi.nlm.nih.gov/entrez/query.fcgi?cmd=search&db=nucleotide&term=AA780381QACCNS&doptcmdl=GenBank#	5606#http://www.ncbi.nlm.nih.gov/sites/entrez?Db=gene&Cmd=DetailsSearch&Term=5606#	Hs.514012#http://www.ncbi.nlm.nih.gov/UniGene/clust.cgi?ORG=Hs&CID=514012#	44#http://www.ncbi.nih.gov/entrez/query.fcgi?tool=bioconductor&cmd=Retrieve&db=PubMed&list_uids=7750576"7839144"8125298"8226933"8622669"8626699"8900184"9038352"9373149"9465908"9768359"9786855"9841871"10497253"10856288"10997882"11062067"11062068"11181995"1	-10.28	0	-1.04
MRGPRF	MAS-related GPR, member F	H15920#http://www.ncbi.nlm.nih.gov/entrez/query.fcgi?cmd=search&db=nucleotide&term=H15920QACCNS&doptcmdl=GenBank#	219928#http://www.ncbi.nlm.nih.gov/sites/entrez?Db=gene&Cmd=DetailsSearch&Term=219928#	Hs.118513 Hs.602397#http://Hs.118513 Hs.602397#	6#http://www.ncbi.nih.gov/entrez/query.fcgi?tool=bioconductor&cmd=Retrieve&db=PubMed&list_uids=2109324"12477932"14702039"15342556"15489334"16303743#	-10.27	0	-1.33
FAM89A	family with sequence similarity 89, member A	AI130705#http://www.ncbi.nlm.nih.gov/entrez/query.fcgi?cmd=search&db=nucleotide&term=AI130705QACCNS&doptcmdl=GenBank#	375061#http://www.ncbi.nlm.nih.gov/sites/entrez?Db=gene&Cmd=DetailsSearch&Term=375061#	Hs.38516#http://www.ncbi.nlm.nih.gov/UniGene/clust.cgi?ORG=Hs&CID=38516#	3#http://www.ncbi.nih.gov/entrez/query.fcgi?tool=bioconductor&cmd=Retrieve&db=PubMed&list_uids=12477932"15489334"16710414#	-10.26	0	-1.91
HBEGF	heparin-binding EGF-like growth factor	NM_001945#http://www.ncbi.nlm.nih.gov/entrez/query.fcgi?cmd=search&db=nucleotide&term=NM_001945QACCNS&doptcmdl=GenBank#	1839#http://www.ncbi.nlm.nih.gov/sites/entrez?Db=gene&Cmd=DetailsSearch&Term=1839#	Hs.592942 Hs.799#http://Hs.592942 Hs.799#	96#http://www.ncbi.nih.gov/entrez/query.fcgi?tool=bioconductor&cmd=Retrieve&db=PubMed&list_uids=1556128"1577791"1840698"1939101"3436221"7532176"7590736"7836353"8051092"8060360"8125298"8300582"8347598"9135143"9373149"9659904"10576204"10749879"11125426"1134	10.26	0	1.08
LTBP1	latent transforming growth factor beta binding protein 1	AI986120#http://www.ncbi.nlm.nih.gov/entrez/query.fcgi?cmd=search&db=nucleotide&term=AI986120QACCNS&doptcmdl=GenBank#	4052#http://www.ncbi.nlm.nih.gov/sites/entrez?Db=gene&Cmd=DetailsSearch&Term=4052#	Hs.713533#http://www.ncbi.nlm.nih.gov/UniGene/clust.cgi?ORG=Hs&CID=713533#	30#http://www.ncbi.nih.gov/entrez/query.fcgi?tool=bioconductor&cmd=Retrieve&db=PubMed&list_uids=2350783"8287682"8537398"8617200"8756760"9060478"9274625"10646116"10743502"10930463"11104663"12358597"12429738"12477932"12962157"14626352"15041717"15215809"1556	10.25	0	1.92
CPT1A	carnitine palmitoyltransferase 1A (liver)	BF001714#http://www.ncbi.nlm.nih.gov/entrez/query.fcgi?cmd=search&db=nucleotide&term=BF001714QACCNS&doptcmdl=GenBank#	1374#http://www.ncbi.nlm.nih.gov/sites/entrez?Db=gene&Cmd=DetailsSearch&Term=1374#	Hs.503043#http://www.ncbi.nlm.nih.gov/UniGene/clust.cgi?ORG=Hs&CID=503043#	30#http://www.ncbi.nih.gov/entrez/query.fcgi?tool=bioconductor&cmd=Retrieve&db=PubMed&list_uids=7892212"9070836"9070950"9691089"10408760"11001805"11095714"11350182"11441142"12111367"12189492"12464674"12477932"14517221"14711372"15489334"15647998"15669684"1	-10.25	0	-1.14
LEPR	leptin receptor	U50748#http://www.ncbi.nlm.nih.gov/entrez/query.fcgi?cmd=search&db=nucleotide&term=U50748QACCNS&doptcmdl=GenBank#	3953#http://www.ncbi.nlm.nih.gov/sites/entrez?Db=gene&Cmd=DetailsSearch&Term=3953#	Hs.705413#http://www.ncbi.nlm.nih.gov/UniGene/clust.cgi?ORG=Hs&CID=705413#	235#http://www.ncbi.nih.gov/entrez/query.fcgi?tool=bioconductor&cmd=Retrieve&db=PubMed&list_uids=8548812"8608603"8616721"8666155"8743992"8805376"8812446"9061609"9144432"9158141"9175732"9207021"9287054"9405487"9537324"9600917"9667233"9786864"9819414"986029	-10.25	0	-1.16
ALDH6A1	aldehyde dehydrogenase 6 family, member A1	AW612403#http://www.ncbi.nlm.nih.gov/entrez/query.fcgi?cmd=search&db=nucleotide&term=AW612403QACCNS&doptcmdl=GenBank#	4329#http://www.ncbi.nlm.nih.gov/sites/entrez?Db=gene&Cmd=DetailsSearch&Term=4329#	Hs.293970#http://www.ncbi.nlm.nih.gov/UniGene/clust.cgi?ORG=Hs&CID=293970#	8#http://www.ncbi.nih.gov/entrez/query.fcgi?tool=bioconductor&cmd=Retrieve&db=PubMed&list_uids=1527093"8125298"9373149"10947204"12477932"14718574"15489334"15909363#	-10.25	0	-1.45
SP110	SP110 nuclear body protein	AF280094#http://www.ncbi.nlm.nih.gov/entrez/query.fcgi?cmd=search&db=nucleotide&term=AF280094QACCNS&doptcmdl=GenBank#	3431#http://www.ncbi.nlm.nih.gov/sites/entrez?Db=gene&Cmd=DetailsSearch&Term=3431#	Hs.145150#http://www.ncbi.nlm.nih.gov/UniGene/clust.cgi?ORG=Hs&CID=145150#	20#http://www.ncbi.nih.gov/entrez/query.fcgi?tool=bioconductor&cmd=Retrieve&db=PubMed&list_uids=7693701"10388521"10913195"12477932"12539042"14559998"15063762"15308735"15489334"16169070"16344560"16648851"16803959"16816019"16960008"17149599"17287948"1751092	-10.25	0	-1.3
ARID5B	AT rich interactive domain 5B (MRF1-like)	AA150242#http://www.ncbi.nlm.nih.gov/entrez/query.fcgi?cmd=search&db=nucleotide&term=AA150242QACCNS&doptcmdl=GenBank#	84159#http://www.ncbi.nlm.nih.gov/sites/entrez?Db=gene&Cmd=DetailsSearch&Term=84159#	Hs.535297#http://www.ncbi.nlm.nih.gov/UniGene/clust.cgi?ORG=Hs&CID=535297#	11#http://www.ncbi.nih.gov/entrez/query.fcgi?tool=bioconductor&cmd=Retrieve&db=PubMed&list_uids=9808040"10329386"11478881"11483573"12477932"14702039"15164054"15489334"15640446"17081983"18612189#	-10.25	0	-1.46
CCL2	chemokine (C-C motif) ligand 2	S69738#http://www.ncbi.nlm.nih.gov/entrez/query.fcgi?cmd=search&db=nucleotide&term=S69738QACCNS&doptcmdl=GenBank#	6347#http://www.ncbi.nlm.nih.gov/sites/entrez?Db=gene&Cmd=DetailsSearch&Term=6347#	Hs.303649#http://www.ncbi.nlm.nih.gov/UniGene/clust.cgi?ORG=Hs&CID=303649#	437#http://www.ncbi.nih.gov/entrez/query.fcgi?tool=bioconductor&cmd=Retrieve&db=PubMed&list_uids=1661560"1857712"2004761"2071154"2322286"2357211"2465924"2501656"2513477"2518726"2648385"2923622"7651403"8051410"8107690"8195247"8627182"8631787"8639605"864234	-10.21	0	-2.45
		AW162768#http://www.ncbi.nlm.nih.gov/entrez/query.fcgi?cmd=search&db=nucleotide&term=AW162768QACCNS&doptcmdl=GenBank#				10.21	0	1.65
HDGFRP3	hepatoma-derived growth factor, related protein 3	AL133102#http://www.ncbi.nlm.nih.gov/entrez/query.fcgi?cmd=search&db=nucleotide&term=AL133102QACCNS&doptcmdl=GenBank#	50810#http://www.ncbi.nlm.nih.gov/sites/entrez?Db=gene&Cmd=DetailsSearch&Term=50810#	Hs.513954#http://www.ncbi.nlm.nih.gov/UniGene/clust.cgi?ORG=Hs&CID=513954#	8#http://www.ncbi.nih.gov/entrez/query.fcgi?tool=bioconductor&cmd=Retrieve&db=PubMed&list_uids=10581169"10810093"12477932"14702039"15371438"15489334"15761153"16337983#	10.19	0	0.93
CSPG4	chondroitin sulfate proteoglycan 4	NM_001897#http://www.ncbi.nlm.nih.gov/entrez/query.fcgi?cmd=search&db=nucleotide&term=NM_001897QACCNS&doptcmdl=GenBank#	1464#http://www.ncbi.nlm.nih.gov/sites/entrez?Db=gene&Cmd=DetailsSearch&Term=1464#	Hs.513044#http://www.ncbi.nlm.nih.gov/UniGene/clust.cgi?ORG=Hs&CID=513044#	32#http://www.ncbi.nih.gov/entrez/query.fcgi?tool=bioconductor&cmd=Retrieve&db=PubMed&list_uids=8790396"9013976"9488735"10587647"10967549"11278606"12220645"12458226"12477932"14573520"15009727"15181153"15210734"15231748"15342556"15504744"16169245"16253523"	10.18	0	0.99
B3GALNT1	beta-1,3-N-acetylgalactosaminyltransferase 1 (globoside blood group)	AB050855#http://www.ncbi.nlm.nih.gov/entrez/query.fcgi?cmd=search&db=nucleotide&term=AB050855QACCNS&doptcmdl=GenBank#	8706#http://www.ncbi.nlm.nih.gov/sites/entrez?Db=gene&Cmd=DetailsSearch&Term=8706#	Hs.418062#http://www.ncbi.nlm.nih.gov/UniGene/clust.cgi?ORG=Hs&CID=418062#	19#http://www.ncbi.nih.gov/entrez/query.fcgi?tool=bioconductor&cmd=Retrieve&db=PubMed&list_uids=2187500"2541446"2542563"2649653"2829950"6425294"8125298"9373149"9405390"9582303"10580128"10993897"12023287"12477932"12975309"14702039"15142124"15489334"1634456	-10.18	0	-1.02
TBC1D5	TBC1 domain family, member 5	AI654161#http://www.ncbi.nlm.nih.gov/entrez/query.fcgi?cmd=search&db=nucleotide&term=AI654161QACCNS&doptcmdl=GenBank#	9779#http://www.ncbi.nlm.nih.gov/sites/entrez?Db=gene&Cmd=DetailsSearch&Term=9779#	Hs.475629#http://www.ncbi.nlm.nih.gov/UniGene/clust.cgi?ORG=Hs&CID=475629#	10#http://www.ncbi.nih.gov/entrez/query.fcgi?tool=bioconductor&cmd=Retrieve&db=PubMed&list_uids=8889548"9039502"12477932"14702039"15144186"15489334"16189514"16344560"16713569"19077034#	-10.18	0	-1.05
ENC1	ectodermal-neural cortex (with BTB-like domain)	NM_003633#http://www.ncbi.nlm.nih.gov/entrez/query.fcgi?cmd=search&db=nucleotide&term=NM_003633QACCNS&doptcmdl=GenBank#	8507#http://www.ncbi.nlm.nih.gov/sites/entrez?Db=gene&Cmd=DetailsSearch&Term=8507#	Hs.104925#http://www.ncbi.nlm.nih.gov/UniGene/clust.cgi?ORG=Hs&CID=104925#	15#http://www.ncbi.nih.gov/entrez/query.fcgi?tool=bioconductor&cmd=Retrieve&db=PubMed&list_uids=9305847"9566959"9683534"10640818"10828068"10974570"11691783"12477932"14702039"15459180"15489334"15761153"16344560"17875699"18981988#	10.18	0	0.84
MYO10	myosin X	NM_012334#http://www.ncbi.nlm.nih.gov/entrez/query.fcgi?cmd=search&db=nucleotide&term=NM_012334QACCNS&doptcmdl=GenBank#	4651#http://www.ncbi.nlm.nih.gov/sites/entrez?Db=gene&Cmd=DetailsSearch&Term=4651#	Hs.481720#http://www.ncbi.nlm.nih.gov/UniGene/clust.cgi?ORG=Hs&CID=481720#	17#http://www.ncbi.nih.gov/entrez/query.fcgi?tool=bioconductor&cmd=Retrieve&db=PubMed&list_uids=8884266"9872452"10610710"10984435"11278607"12055636"12477932"14702039"14760703"15156152"15158464"16344560"16371656"16894163"17081983"18295593"18599451#	10.17	0	1.03
LOC152742	hypothetical protein LOC152742	AI031657#http://www.ncbi.nlm.nih.gov/entrez/query.fcgi?cmd=search&db=nucleotide&term=AI031657QACCNS&doptcmdl=GenBank#	152742#http://www.ncbi.nlm.nih.gov/sites/entrez?Db=gene&Cmd=DetailsSearch&Term=152742#	Hs.135435#http://www.ncbi.nlm.nih.gov/UniGene/clust.cgi?ORG=Hs&CID=135435#	2#http://www.ncbi.nih.gov/entrez/query.fcgi?tool=bioconductor&cmd=Retrieve&db=PubMed&list_uids=12477932"14702039#	-10.16	0	-2.23
RUVBL1	RuvB-like 1 (E. coli)	NM_003707#http://www.ncbi.nlm.nih.gov/entrez/query.fcgi?cmd=search&db=nucleotide&term=NM_003707QACCNS&doptcmdl=GenBank#	8607#http://www.ncbi.nlm.nih.gov/sites/entrez?Db=gene&Cmd=DetailsSearch&Term=8607#	Hs.272822#http://www.ncbi.nlm.nih.gov/UniGene/clust.cgi?ORG=Hs&CID=272822#	45#http://www.ncbi.nih.gov/entrez/query.fcgi?tool=bioconductor&cmd=Retrieve&db=PubMed&list_uids=1602151"8125298"9196036"9373149"9588198"9774387"9813143"9843967"10428817"10524211"10882073"10902922"10966108"11027681"11080158"11509179"11827452"11839798"12417	-10.15	0	-0.97
GNAI1	guanine nucleotide binding protein (G protein), alpha inhibiting activity polypeptide 1	AU153866#http://www.ncbi.nlm.nih.gov/entrez/query.fcgi?cmd=search&db=nucleotide&term=AU153866QACCNS&doptcmdl=GenBank#	2770#http://www.ncbi.nlm.nih.gov/sites/entrez?Db=gene&Cmd=DetailsSearch&Term=2770#	Hs.134587#http://www.ncbi.nlm.nih.gov/UniGene/clust.cgi?ORG=Hs&CID=134587#	84#http://www.ncbi.nih.gov/entrez/query.fcgi?tool=bioconductor&cmd=Retrieve&db=PubMed&list_uids=1902575"1953657"2440724"2834384"3092218"3110783"3130752"3139448"7914078"8107314"8183236"8504751"8552586"8619474"8626678"8986788"9110174"9207071"9572280"9660808	-10.15	0	-0.97
ITGB3	integrin, beta 3 (platelet glycoprotein IIIa, antigen CD61)	M35999#http://www.ncbi.nlm.nih.gov/entrez/query.fcgi?cmd=search&db=nucleotide&term=M35999QACCNS&doptcmdl=GenBank#	3690#http://www.ncbi.nlm.nih.gov/sites/entrez?Db=gene&Cmd=DetailsSearch&Term=3690#	Hs.218040#http://www.ncbi.nlm.nih.gov/UniGene/clust.cgi?ORG=Hs&CID=218040#	528#http://www.ncbi.nih.gov/entrez/query.fcgi?tool=bioconductor&cmd=Retrieve&db=PubMed&list_uids=1371279"1382574"1429573"1430225"1438206"1549507"1602006"1693624"1694173"1953640"1967954"2001252"2138612"2145280"2202737"2341395"2345548"2392682"2452834"245495	10.14	0	1.14
GAB1	GRB2-associated binding protein 1	AK022142#http://www.ncbi.nlm.nih.gov/entrez/query.fcgi?cmd=search&db=nucleotide&term=AK022142QACCNS&doptcmdl=GenBank#	2549#http://www.ncbi.nlm.nih.gov/sites/entrez?Db=gene&Cmd=DetailsSearch&Term=2549#	Hs.618456 Hs.80720#http://Hs.618456 Hs.80720#	67#http://www.ncbi.nih.gov/entrez/query.fcgi?tool=bioconductor&cmd=Retrieve&db=PubMed&list_uids=8596638"9242692"9252406"9356464"9658397"9878555"9890893"9891995"10022866"10068651"10648629"10734310"10747014"10753869"10913131"10978177"10995442"11134009"11278	-10.14	0	-1.04
CLEC3B	C-type lectin domain family 3, member B	NM_003278#http://www.ncbi.nlm.nih.gov/entrez/query.fcgi?cmd=search&db=nucleotide&term=NM_003278QACCNS&doptcmdl=GenBank#	7123#http://www.ncbi.nlm.nih.gov/sites/entrez?Db=gene&Cmd=DetailsSearch&Term=7123#	Hs.476092#http://www.ncbi.nlm.nih.gov/UniGene/clust.cgi?ORG=Hs&CID=476092#	22#http://www.ncbi.nih.gov/entrez/query.fcgi?tool=bioconductor&cmd=Retrieve&db=PubMed&list_uids=1354271"1511740"2298916"2533389"3009181"3427041"7798325"8418471"9154122"9256258"9757090"10614823"10727405"10964919"11962752"12477932"12694198"14718574"15489334	-10.12	0	-1.1
FABP4	fatty acid binding protein 4, adipocyte	NM_001442#http://www.ncbi.nlm.nih.gov/entrez/query.fcgi?cmd=search&db=nucleotide&term=NM_001442QACCNS&doptcmdl=GenBank#	2167#http://www.ncbi.nlm.nih.gov/sites/entrez?Db=gene&Cmd=DetailsSearch&Term=2167#	Hs.391561#http://www.ncbi.nlm.nih.gov/UniGene/clust.cgi?ORG=Hs&CID=391561#	37#http://www.ncbi.nih.gov/entrez/query.fcgi?tool=bioconductor&cmd=Retrieve&db=PubMed&list_uids=1304913"1648089"2481498"7784447"8463311"9070383"9204877"10318917"12417276"12477932"15015141"15168018"15456755"15489334"15734831"16130169"16169070"16313911"1664	-10.11	0	-1.88
		AI810767#http://www.ncbi.nlm.nih.gov/entrez/query.fcgi?cmd=search&db=nucleotide&term=AI810767QACCNS&doptcmdl=GenBank#				-10.1	0	-1.29
HIBADH	3-hydroxyisobutyrate dehydrogenase	AL577446#http://www.ncbi.nlm.nih.gov/entrez/query.fcgi?cmd=search&db=nucleotide&term=AL577446QACCNS&doptcmdl=GenBank#	11112#http://www.ncbi.nlm.nih.gov/sites/entrez?Db=gene&Cmd=DetailsSearch&Term=11112#	Hs.406758#http://www.ncbi.nlm.nih.gov/UniGene/clust.cgi?ORG=Hs&CID=406758#	8#http://www.ncbi.nih.gov/entrez/query.fcgi?tool=bioconductor&cmd=Retrieve&db=PubMed&list_uids=2647728"3335502"8313870"9847074"12477932"12690205"12853948"15489334#	-10.1	0	-1.01
		AA805633#http://www.ncbi.nlm.nih.gov/entrez/query.fcgi?cmd=search&db=nucleotide&term=AA805633QACCNS&doptcmdl=GenBank#				-10.1	0	-0.84
SP110	SP110 nuclear body protein	NM_004509#http://www.ncbi.nlm.nih.gov/entrez/query.fcgi?cmd=search&db=nucleotide&term=NM_004509QACCNS&doptcmdl=GenBank#	3431#http://www.ncbi.nlm.nih.gov/sites/entrez?Db=gene&Cmd=DetailsSearch&Term=3431#	Hs.145150#http://www.ncbi.nlm.nih.gov/UniGene/clust.cgi?ORG=Hs&CID=145150#	20#http://www.ncbi.nih.gov/entrez/query.fcgi?tool=bioconductor&cmd=Retrieve&db=PubMed&list_uids=7693701"10388521"10913195"12477932"12539042"14559998"15063762"15308735"15489334"16169070"16344560"16648851"16803959"16816019"16960008"17149599"17287948"1751092	-9.95	0	-1.4
MFAP3L	microfibrillar-associated protein 3-like	NM_021647#http://www.ncbi.nlm.nih.gov/entrez/query.fcgi?cmd=search&db=nucleotide&term=NM_021647QACCNS&doptcmdl=GenBank#	9848#http://www.ncbi.nlm.nih.gov/sites/entrez?Db=gene&Cmd=DetailsSearch&Term=9848#	Hs.593942#http://www.ncbi.nlm.nih.gov/UniGene/clust.cgi?ORG=Hs&CID=593942#	3#http://www.ncbi.nih.gov/entrez/query.fcgi?tool=bioconductor&cmd=Retrieve&db=PubMed&list_uids=9734811"12477932"15489334#	9.95	0	0.88
[truncated: 6,151 more rows]
