# Supplementary material for: TGFβ and CCN2/CTGF mediate actin related gene expression by differential E2F1/CREB activation
Source: BMC Genomics. 2013 Aug 1;14:525. doi: 10.1186/1471-2164-14-525 (PMC3765338; doi:10.1186/1471-2164-14-525)
Supplement: Additional file 5 — Genes regulated in HMCs by TGFβ. Array genes differentially regulated by TGFβ at p < 0.05. [file 1471-2164-14-525-S5.xls]

## Sheet: CTGF_Genes
Symbol	Description	GenBank	Gene	UniGene	PubMed	t-statistic	p-value	Fold Change
ATP13A3	ATPase type 13A3	NM_024524#http://www.ncbi.nlm.nih.gov/entrez/query.fcgi?cmd=search&db=nucleotide&term=NM_024524QACCNS&doptcmdl=GenBank#	79572#http://www.ncbi.nlm.nih.gov/sites/entrez?Db=gene&Cmd=DetailsSearch&Term=79572#	Hs.529609#http://www.ncbi.nlm.nih.gov/UniGene/clust.cgi?ORG=Hs&CID=529609#	11#http://www.ncbi.nih.gov/entrez/query.fcgi?tool=bioconductor&cmd=Retrieve&db=PubMed&list_uids=8125298"8175911"9373149"11867234"12477932"14702039"15342556"16303743"16344560"16641997"17081983#	9.57	0.009	1
ABCA1	ATP-binding cassette, sub-family A (ABC1), member 1	NM_005502#http://www.ncbi.nlm.nih.gov/entrez/query.fcgi?cmd=search&db=nucleotide&term=NM_005502QACCNS&doptcmdl=GenBank#	19#http://www.ncbi.nlm.nih.gov/sites/entrez?Db=gene&Cmd=DetailsSearch&Term=19#	Hs.429294#http://www.ncbi.nlm.nih.gov/UniGene/clust.cgi?ORG=Hs&CID=429294#	296#http://www.ncbi.nih.gov/entrez/query.fcgi?tool=bioconductor&cmd=Retrieve&db=PubMed&list_uids=7766993"8088782"9006906"9731541"10092505"10431236"10431237"10431238"10525055"10533863"10535983"10706591"10799318"10884428"10938021"10970803"11086027"11162594"	8.56	0.011	1.44
GAB1	GRB2-associated binding protein 1	NM_002039#http://www.ncbi.nlm.nih.gov/entrez/query.fcgi?cmd=search&db=nucleotide&term=NM_002039QACCNS&doptcmdl=GenBank#	2549#http://www.ncbi.nlm.nih.gov/sites/entrez?Db=gene&Cmd=DetailsSearch&Term=2549#	Hs.618456 Hs.80720#http://Hs.618456 Hs.80720#	67#http://www.ncbi.nih.gov/entrez/query.fcgi?tool=bioconductor&cmd=Retrieve&db=PubMed&list_uids=8596638"9242692"9252406"9356464"9658397"9878555"9890893"9891995"10022866"10068651"10648629"10734310"10747014"10753869"10913131"10978177"10995442"11134009"11278	8.17	0.011	1.22
CDC42SE2	CDC42 small effector 2	NM_020240#http://www.ncbi.nlm.nih.gov/entrez/query.fcgi?cmd=search&db=nucleotide&term=NM_020240QACCNS&doptcmdl=GenBank#	56990#http://www.ncbi.nlm.nih.gov/sites/entrez?Db=gene&Cmd=DetailsSearch&Term=56990#	Hs.508829 Hs.713870#http://Hs.508829 Hs.713870#	7#http://www.ncbi.nih.gov/entrez/query.fcgi?tool=bioconductor&cmd=Retrieve&db=PubMed&list_uids=8619474"9110174"10816584"12477932"15840583"16344560"17030554#	8.17	0.011	0.83
SYTL5	synaptotagmin-like 5	NM_138780#http://www.ncbi.nlm.nih.gov/entrez/query.fcgi?cmd=search&db=nucleotide&term=NM_138780QACCNS&doptcmdl=GenBank#	94122#http://www.ncbi.nlm.nih.gov/sites/entrez?Db=gene&Cmd=DetailsSearch&Term=94122#	Hs.662334#http://www.ncbi.nlm.nih.gov/UniGene/clust.cgi?ORG=Hs&CID=662334#	3#http://www.ncbi.nih.gov/entrez/query.fcgi?tool=bioconductor&cmd=Retrieve&db=PubMed&list_uids=12051743"12590134"16630545#	8.02	0.011	0.94
SYNPO2	synaptopodin 2	AL552450#http://www.ncbi.nlm.nih.gov/entrez/query.fcgi?cmd=search&db=nucleotide&term=AL552450QACCNS&doptcmdl=GenBank#	171024#http://www.ncbi.nlm.nih.gov/sites/entrez?Db=gene&Cmd=DetailsSearch&Term=171024#	Hs.655519#http://www.ncbi.nlm.nih.gov/UniGene/clust.cgi?ORG=Hs&CID=655519#	13#http://www.ncbi.nih.gov/entrez/query.fcgi?tool=bioconductor&cmd=Retrieve&db=PubMed&list_uids=8593614"11076863"11230166"11256614"11673475"12477932"12637565"12917631"15111326"15489336"16381901"17828378"18371299#	8	0.011	1.22
HEATR1	HEAT repeat containing 1	AK095692#http://www.ncbi.nlm.nih.gov/entrez/query.fcgi?cmd=search&db=nucleotide&term=AK095692QACCNS&doptcmdl=GenBank#	55127#http://www.ncbi.nlm.nih.gov/sites/entrez?Db=gene&Cmd=DetailsSearch&Term=55127#	Hs.708114#http://www.ncbi.nlm.nih.gov/UniGene/clust.cgi?ORG=Hs&CID=708114#	9#http://www.ncbi.nih.gov/entrez/query.fcgi?tool=bioconductor&cmd=Retrieve&db=PubMed&list_uids=10737800"12429849"12477932"14702039"15028280"15146197"15231747"16710414"17353931#	7.96	0.011	1.07
ACTC1	actin, alpha, cardiac muscle 1	NM_005159#http://www.ncbi.nlm.nih.gov/entrez/query.fcgi?cmd=search&db=nucleotide&term=NM_005159QACCNS&doptcmdl=GenBank#	70#http://www.ncbi.nlm.nih.gov/sites/entrez?Db=gene&Cmd=DetailsSearch&Term=70#	Hs.118127#http://www.ncbi.nlm.nih.gov/UniGene/clust.cgi?ORG=Hs&CID=118127#	74#http://www.ncbi.nih.gov/entrez/query.fcgi?tool=bioconductor&cmd=Retrieve&db=PubMed&list_uids=1246600"1540415"1602151"1639426"1762945"1907279"1991513"3789022"6272269"6273789"6310553"6584914"6689196"7780165"8127865"8163527"8913639"8997639"9563954"9841925	7.88	0.011	1.44
PTPN11	protein tyrosine phosphatase, non-receptor type 11	L07527#http://www.ncbi.nlm.nih.gov/entrez/query.fcgi?cmd=search&db=nucleotide&term=L07527QACCNS&doptcmdl=GenBank#	5781#http://www.ncbi.nlm.nih.gov/sites/entrez?Db=gene&Cmd=DetailsSearch&Term=5781#	Hs.506852 Hs.646231#http://Hs.506852 Hs.646231#	308#http://www.ncbi.nih.gov/entrez/query.fcgi?tool=bioconductor&cmd=Retrieve&db=PubMed&list_uids=1280823"1281790"1370651"7493946"7522233"7523381"7559603"7589239"7642582"7673163"7681217"7681589"7688466"7691811"7894486"7935386"8041791"8135823"8183573"819517	7.71	0.012	1.44
MBNL1	muscleblind-like (Drosophila)	AF401998#http://www.ncbi.nlm.nih.gov/entrez/query.fcgi?cmd=search&db=nucleotide&term=AF401998QACCNS&doptcmdl=GenBank#	4154#http://www.ncbi.nlm.nih.gov/sites/entrez?Db=gene&Cmd=DetailsSearch&Term=4154#	Hs.478000 Hs.558914#http://Hs.478000 Hs.558914#	20#http://www.ncbi.nih.gov/entrez/query.fcgi?tool=bioconductor&cmd=Retrieve&db=PubMed&list_uids=8889548"9455477"10970838"11433021"11590133"11929853"12477932"14722159"15257297"15546872"15961406"16273094"16394256"16920640"16946708"17846170"17942744"18335541	7.7	0.012	1.08
CPEB2	cytoplasmic polyadenylation element binding protein 2	AI948598#http://www.ncbi.nlm.nih.gov/entrez/query.fcgi?cmd=search&db=nucleotide&term=AI948598QACCNS&doptcmdl=GenBank#	132864#http://www.ncbi.nlm.nih.gov/sites/entrez?Db=gene&Cmd=DetailsSearch&Term=132864#	Hs.656937#http://www.ncbi.nlm.nih.gov/UniGene/clust.cgi?ORG=Hs&CID=656937#	4#http://www.ncbi.nih.gov/entrez/query.fcgi?tool=bioconductor&cmd=Retrieve&db=PubMed&list_uids=12477932"12672660"14702039"15489334#	7.64	0.012	0.91
BACH1	BTB and CNC homology 1, basic leucine zipper transcription factor 1	AF026199#http://www.ncbi.nlm.nih.gov/entrez/query.fcgi?cmd=search&db=nucleotide&term=AF026199QACCNS&doptcmdl=GenBank#	571#http://www.ncbi.nlm.nih.gov/sites/entrez?Db=gene&Cmd=DetailsSearch&Term=571#	Hs.154276#http://www.ncbi.nlm.nih.gov/UniGene/clust.cgi?ORG=Hs&CID=154276#	36#http://www.ncbi.nih.gov/entrez/query.fcgi?tool=bioconductor&cmd=Retrieve&db=PubMed&list_uids=8887638"8889548"9479503"9544839"10669750"10830953"11069897"11301010"12477932"12511571"12872252"14504288"14660636"15068237"15068251"15175654"15464985"15465821"1	7.57	0.012	0.97
AFF4	AF4/FMR2 family, member 4	AV652437#http://www.ncbi.nlm.nih.gov/entrez/query.fcgi?cmd=search&db=nucleotide&term=AV652437QACCNS&doptcmdl=GenBank#	27125#http://www.ncbi.nlm.nih.gov/sites/entrez?Db=gene&Cmd=DetailsSearch&Term=27125#	Hs.519313 Hs.664840#http://Hs.519313 Hs.664840#	10#http://www.ncbi.nih.gov/entrez/query.fcgi?tool=bioconductor&cmd=Retrieve&db=PubMed&list_uids=10588740"11355014"12065898"12477932"14702039"15489334"16189514"16344560"17081983"17389929#	7.51	0.012	1.28
FBXO32	F-box protein 32	AW518714#http://www.ncbi.nlm.nih.gov/entrez/query.fcgi?cmd=search&db=nucleotide&term=AW518714QACCNS&doptcmdl=GenBank#	114907#http://www.ncbi.nlm.nih.gov/sites/entrez?Db=gene&Cmd=DetailsSearch&Term=114907#	Hs.403933#http://www.ncbi.nlm.nih.gov/UniGene/clust.cgi?ORG=Hs&CID=403933#	15#http://www.ncbi.nih.gov/entrez/query.fcgi?tool=bioconductor&cmd=Retrieve&db=PubMed&list_uids=11679633"11717410"12477932"14702039"16507768"16868939"17478621"17519359"17609255"17901116"17971512"17977773"17992259"18599544"18681786#	7.22	0.018	1.09
TMTC1	transmembrane and tetratricopeptide repeat containing 1	BE297946#http://www.ncbi.nlm.nih.gov/entrez/query.fcgi?cmd=search&db=nucleotide&term=BE297946QACCNS&doptcmdl=GenBank#	83857#http://www.ncbi.nlm.nih.gov/sites/entrez?Db=gene&Cmd=DetailsSearch&Term=83857#	Hs.401954#http://www.ncbi.nlm.nih.gov/UniGene/clust.cgi?ORG=Hs&CID=401954#	3#http://www.ncbi.nih.gov/entrez/query.fcgi?tool=bioconductor&cmd=Retrieve&db=PubMed&list_uids=12477932"14702039"15489334#	7.08	0.021	0.93
MFAP3	microfibrillar-associated protein 3	R38475#http://www.ncbi.nlm.nih.gov/entrez/query.fcgi?cmd=search&db=nucleotide&term=R38475QACCNS&doptcmdl=GenBank#	4238#http://www.ncbi.nlm.nih.gov/sites/entrez?Db=gene&Cmd=DetailsSearch&Term=4238#	Hs.432818 Hs.677748#http://Hs.432818 Hs.677748#	4#http://www.ncbi.nih.gov/entrez/query.fcgi?tool=bioconductor&cmd=Retrieve&db=PubMed&list_uids=7782085"12477932"14702039"15489334#	7.02	0.021	0.95
KCTD20	potassium channel tetramerisation domain containing 20	AW500220#http://www.ncbi.nlm.nih.gov/entrez/query.fcgi?cmd=search&db=nucleotide&term=AW500220QACCNS&doptcmdl=GenBank#	222658#http://www.ncbi.nlm.nih.gov/sites/entrez?Db=gene&Cmd=DetailsSearch&Term=222658#	Hs.188757#http://www.ncbi.nlm.nih.gov/UniGene/clust.cgi?ORG=Hs&CID=188757#	4#http://www.ncbi.nih.gov/entrez/query.fcgi?tool=bioconductor&cmd=Retrieve&db=PubMed&list_uids=12477932"14574404"14676191"15489334#	6.92	0.023	0.74
NAV3	neuron navigator 3	AF397731#http://www.ncbi.nlm.nih.gov/entrez/query.fcgi?cmd=search&db=nucleotide&term=AF397731QACCNS&doptcmdl=GenBank#	89795#http://www.ncbi.nlm.nih.gov/sites/entrez?Db=gene&Cmd=DetailsSearch&Term=89795#	Hs.655301#http://www.ncbi.nlm.nih.gov/UniGene/clust.cgi?ORG=Hs&CID=655301#	9#http://www.ncbi.nih.gov/entrez/query.fcgi?tool=bioconductor&cmd=Retrieve&db=PubMed&list_uids=8889548"10231032"12062803"12079279"12477932"14702039"15158073"18337827"18509363#	6.86	0.023	0.92
RPAP3	RNA polymerase II associated protein 3	BI464019#http://www.ncbi.nlm.nih.gov/entrez/query.fcgi?cmd=search&db=nucleotide&term=BI464019QACCNS&doptcmdl=GenBank#	79657#http://www.ncbi.nlm.nih.gov/sites/entrez?Db=gene&Cmd=DetailsSearch&Term=79657#	Hs.437855#http://www.ncbi.nlm.nih.gov/UniGene/clust.cgi?ORG=Hs&CID=437855#	4#http://www.ncbi.nih.gov/entrez/query.fcgi?tool=bioconductor&cmd=Retrieve&db=PubMed&list_uids=12477932"15761153"17643375"18538670#	6.86	0.023	0.79
ATP2B4	ATPase, Ca++ transporting, plasma membrane 4	NM_001684#http://www.ncbi.nlm.nih.gov/entrez/query.fcgi?cmd=search&db=nucleotide&term=NM_001684QACCNS&doptcmdl=GenBank#	493#http://www.ncbi.nlm.nih.gov/sites/entrez?Db=gene&Cmd=DetailsSearch&Term=493#	Hs.343522#http://www.ncbi.nlm.nih.gov/UniGene/clust.cgi?ORG=Hs&CID=343522#	47#http://www.ncbi.nih.gov/entrez/query.fcgi?tool=bioconductor&cmd=Retrieve&db=PubMed&list_uids=1313367"1531651"1674727"2137451"2963820"2966397"7945253"7989379"8245032"8634322"8670083"8700162"9105688"9182531"9430700"9880546"10748016"11076863"11152753"1123	6.79	0.024	1.38
FAM83H	family with sequence similarity 83, member H	AI949095#http://www.ncbi.nlm.nih.gov/entrez/query.fcgi?cmd=search&db=nucleotide&term=AI949095QACCNS&doptcmdl=GenBank#	286077#http://www.ncbi.nlm.nih.gov/sites/entrez?Db=gene&Cmd=DetailsSearch&Term=286077#	Hs.67776 Hs.713170#http://Hs.67776 Hs.713170#	4#http://www.ncbi.nih.gov/entrez/query.fcgi?tool=bioconductor&cmd=Retrieve&db=PubMed&list_uids=8889548"12477932"15146197"18252228#	-6.69	0.026	-0.56
RNF144B	ring finger protein 144B	AL575512#http://www.ncbi.nlm.nih.gov/entrez/query.fcgi?cmd=search&db=nucleotide&term=AL575512QACCNS&doptcmdl=GenBank#	255488#http://www.ncbi.nlm.nih.gov/sites/entrez?Db=gene&Cmd=DetailsSearch&Term=255488#	Hs.148741#http://www.ncbi.nlm.nih.gov/UniGene/clust.cgi?ORG=Hs&CID=148741#	6#http://www.ncbi.nih.gov/entrez/query.fcgi?tool=bioconductor&cmd=Retrieve&db=PubMed&list_uids=12477932"12853982"14574404"14702039"15489334"16427630#	6.65	0.026	1.12
COG3	component of oligomeric golgi complex 3	BC038953#http://www.ncbi.nlm.nih.gov/entrez/query.fcgi?cmd=search&db=nucleotide&term=BC038953QACCNS&doptcmdl=GenBank#	83548#http://www.ncbi.nlm.nih.gov/sites/entrez?Db=gene&Cmd=DetailsSearch&Term=83548#	Hs.507948#http://www.ncbi.nlm.nih.gov/UniGene/clust.cgi?ORG=Hs&CID=507948#	15#http://www.ncbi.nih.gov/entrez/query.fcgi?tool=bioconductor&cmd=Retrieve&db=PubMed&list_uids=8125298"8619474"9110174"9373149"10512869"10562277"11292827"11929878"11980916"12477932"12665801"15047703"15057823"15489334"16420527#	6.64	0.026	0.79
ZDHHC17	zinc finger, DHHC-type containing 17	AF161412#http://www.ncbi.nlm.nih.gov/entrez/query.fcgi?cmd=search&db=nucleotide&term=AF161412QACCNS&doptcmdl=GenBank#	23390#http://www.ncbi.nlm.nih.gov/sites/entrez?Db=gene&Cmd=DetailsSearch&Term=23390#	Hs.4014#http://www.ncbi.nlm.nih.gov/UniGene/clust.cgi?ORG=Hs&CID=4014#	11#http://www.ncbi.nih.gov/entrez/query.fcgi?tool=bioconductor&cmd=Retrieve&db=PubMed&list_uids=9700202"10231032"12393793"12477932"12761501"15489334"15489887"15603740"16344560"16847693"18794299#	6.61	0.026	1.02
FBXW11	F-box and WD repeat domain containing 11	AB033281#http://www.ncbi.nlm.nih.gov/entrez/query.fcgi?cmd=search&db=nucleotide&term=AB033281QACCNS&doptcmdl=GenBank#	23291#http://www.ncbi.nlm.nih.gov/sites/entrez?Db=gene&Cmd=DetailsSearch&Term=23291#	Hs.484138#http://www.ncbi.nlm.nih.gov/UniGene/clust.cgi?ORG=Hs&CID=484138#	14#http://www.ncbi.nih.gov/entrez/query.fcgi?tool=bioconductor&cmd=Retrieve&db=PubMed&list_uids=9734811"10531035"10644755"10694485"11896578"12477932"12481031"14603323"14743216"15070733"15489334"16865294"17121803"17353931#	6.54	0.026	0.71
TGFB2	transforming growth factor, beta 2	BF061658#http://www.ncbi.nlm.nih.gov/entrez/query.fcgi?cmd=search&db=nucleotide&term=BF061658QACCNS&doptcmdl=GenBank#	7042#http://www.ncbi.nlm.nih.gov/sites/entrez?Db=gene&Cmd=DetailsSearch&Term=7042#	Hs.133379#http://www.ncbi.nlm.nih.gov/UniGene/clust.cgi?ORG=Hs&CID=133379#	103#http://www.ncbi.nih.gov/entrez/query.fcgi?tool=bioconductor&cmd=Retrieve&db=PubMed&list_uids=1333888"1631557"1641027"1764261"2119582"2850146"3162414"3226728"3322813"3457014"3476488"7513640"7852346"8093006"8106553"9493905"9611771"9675033"10092230"10457	6.54	0.026	0.81
PRKAR1A	protein kinase, cAMP-dependent, regulatory, type I, alpha (tissue specific extinguisher 1)	M18468#http://www.ncbi.nlm.nih.gov/entrez/query.fcgi?cmd=search&db=nucleotide&term=M18468QACCNS&doptcmdl=GenBank#	5573#http://www.ncbi.nlm.nih.gov/sites/entrez?Db=gene&Cmd=DetailsSearch&Term=5573#	Hs.280342 Hs.659124#http://Hs.280342 Hs.659124#	101#http://www.ncbi.nih.gov/entrez/query.fcgi?tool=bioconductor&cmd=Retrieve&db=PubMed&list_uids=1832337"1889088"1978848"2310396"2902627"3426618"3479018"6287816"6333425"7678053"7688126"7946090"8407966"8609225"8619474"8698339"8977401"9050991"9065479"911017	6.52	0.026	0.6
C10orf18	chromosome 10 open reading frame 18	AA424537#http://www.ncbi.nlm.nih.gov/entrez/query.fcgi?cmd=search&db=nucleotide&term=AA424537QACCNS&doptcmdl=GenBank#	54906#http://www.ncbi.nlm.nih.gov/sites/entrez?Db=gene&Cmd=DetailsSearch&Term=54906#	Hs.699500#http://www.ncbi.nlm.nih.gov/UniGene/clust.cgi?ORG=Hs&CID=699500#	4#http://www.ncbi.nih.gov/entrez/query.fcgi?tool=bioconductor&cmd=Retrieve&db=PubMed&list_uids=9373149"12477932"14702039"16189514#	6.5	0.026	0.97
TACSTD2	tumor-associated calcium signal transducer 2	J04152#http://www.ncbi.nlm.nih.gov/entrez/query.fcgi?cmd=search&db=nucleotide&term=J04152QACCNS&doptcmdl=GenBank#	4070#http://www.ncbi.nlm.nih.gov/sites/entrez?Db=gene&Cmd=DetailsSearch&Term=4070#	Hs.23582#http://www.ncbi.nlm.nih.gov/UniGene/clust.cgi?ORG=Hs&CID=23582#	40#http://www.ncbi.nih.gov/entrez/query.fcgi?tool=bioconductor&cmd=Retrieve&db=PubMed&list_uids=2911574"7665234"8382772"9462726"9610724"10192395"10844062"10928776"10937555"11004271"11306819"11687514"12036680"12107443"12477932"12614764"12926061"15013888"15	6.5	0.026	0.86
GLS	glutaminase	AF097493#http://www.ncbi.nlm.nih.gov/entrez/query.fcgi?cmd=search&db=nucleotide&term=AF097493QACCNS&doptcmdl=GenBank#	2744#http://www.ncbi.nlm.nih.gov/sites/entrez?Db=gene&Cmd=DetailsSearch&Term=2744#	Hs.116448#http://www.ncbi.nlm.nih.gov/UniGene/clust.cgi?ORG=Hs&CID=116448#	23#http://www.ncbi.nih.gov/entrez/query.fcgi?tool=bioconductor&cmd=Retrieve&db=PubMed&list_uids=3531404"6682827"6825316"8499480"8896557"10048485"10620514"10719215"11015561"11059811"11130979"11163757"12477932"12579526"14702039"14722097"14759258"15246207"15	6.49	0.026	0.85
ASPM	asp (abnormal spindle) homolog, microcephaly associated (Drosophila)	NM_018123#http://www.ncbi.nlm.nih.gov/entrez/query.fcgi?cmd=search&db=nucleotide&term=NM_018123QACCNS&doptcmdl=GenBank#	259266#http://www.ncbi.nlm.nih.gov/sites/entrez?Db=gene&Cmd=DetailsSearch&Term=259266#	Hs.121028#http://www.ncbi.nlm.nih.gov/UniGene/clust.cgi?ORG=Hs&CID=121028#	33#http://www.ncbi.nih.gov/entrez/query.fcgi?tool=bioconductor&cmd=Retrieve&db=PubMed&list_uids=11078481"11283617"12355089"12477932"12571366"14574646"14702039"14704186"15045028"15355437"15489334"15972725"16123590"16141009"16151010"16565220"16687438"170819	-6.48	0.026	-0.93
		AI948456#http://www.ncbi.nlm.nih.gov/entrez/query.fcgi?cmd=search&db=nucleotide&term=AI948456QACCNS&doptcmdl=GenBank#				-6.44	0.027	-0.79
MBNL2	muscleblind-like 2 (Drosophila)	NM_005757#http://www.ncbi.nlm.nih.gov/entrez/query.fcgi?cmd=search&db=nucleotide&term=NM_005757QACCNS&doptcmdl=GenBank#	10150#http://www.ncbi.nlm.nih.gov/sites/entrez?Db=gene&Cmd=DetailsSearch&Term=10150#	Hs.657347#http://www.ncbi.nlm.nih.gov/UniGene/clust.cgi?ORG=Hs&CID=657347#	8#http://www.ncbi.nih.gov/entrez/query.fcgi?tool=bioconductor&cmd=Retrieve&db=PubMed&list_uids=11929853"11991713"12477932"15057823"15257297"15489334"16273094"19095965#	6.42	0.027	0.96
RDH10	retinol dehydrogenase 10 (all-trans)	NM_172037#http://www.ncbi.nlm.nih.gov/entrez/query.fcgi?cmd=search&db=nucleotide&term=NM_172037QACCNS&doptcmdl=GenBank#	157506#http://www.ncbi.nlm.nih.gov/sites/entrez?Db=gene&Cmd=DetailsSearch&Term=157506#	Hs.244940#http://www.ncbi.nlm.nih.gov/UniGene/clust.cgi?ORG=Hs&CID=244940#	7#http://www.ncbi.nih.gov/entrez/query.fcgi?tool=bioconductor&cmd=Retrieve&db=PubMed&list_uids=12407145"12477932"12975309"14596915"17218779"18502750"19027726#	6.4	0.027	0.83
GPR1	G protein-coupled receptor 1	AL046992#http://www.ncbi.nlm.nih.gov/entrez/query.fcgi?cmd=search&db=nucleotide&term=AL046992QACCNS&doptcmdl=GenBank#	2825#http://www.ncbi.nlm.nih.gov/sites/entrez?Db=gene&Cmd=DetailsSearch&Term=2825#	Hs.184907#http://www.ncbi.nlm.nih.gov/UniGene/clust.cgi?ORG=Hs&CID=184907#	12#http://www.ncbi.nih.gov/entrez/query.fcgi?tool=bioconductor&cmd=Retrieve&db=PubMed&list_uids=7851889"10233994"10916084"12477932"12837283"15489334"15815621"15919664"16303743"16344560"16938805"18029348#	-6.37	0.028	-0.81
SLC39A9	solute carrier family 39 (zinc transporter), member 9	NM_018375#http://www.ncbi.nlm.nih.gov/entrez/query.fcgi?cmd=search&db=nucleotide&term=NM_018375QACCNS&doptcmdl=GenBank#	55334#http://www.ncbi.nlm.nih.gov/sites/entrez?Db=gene&Cmd=DetailsSearch&Term=55334#	Hs.432690#http://www.ncbi.nlm.nih.gov/UniGene/clust.cgi?ORG=Hs&CID=432690#	6#http://www.ncbi.nih.gov/entrez/query.fcgi?tool=bioconductor&cmd=Retrieve&db=PubMed&list_uids=8125298"9373149"12477932"12975309"14702039"18029348#	6.36	0.028	0.65
EML4	echinoderm microtubule associated protein like 4	NM_019063#http://www.ncbi.nlm.nih.gov/entrez/query.fcgi?cmd=search&db=nucleotide&term=NM_019063QACCNS&doptcmdl=GenBank#	27436#http://www.ncbi.nlm.nih.gov/sites/entrez?Db=gene&Cmd=DetailsSearch&Term=27436#	Hs.712760#http://www.ncbi.nlm.nih.gov/UniGene/clust.cgi?ORG=Hs&CID=712760#	22#http://www.ncbi.nih.gov/entrez/query.fcgi?tool=bioconductor&cmd=Retrieve&db=PubMed&list_uids=8619474"9110174"10995578"12477932"14702039"15302935"15489334"15592455"15815621"16169070"16890222"17081983"17353931"17625570"18083107"18166835"18242762"18320074	6.32	0.028	0.76
GNS	glucosamine (N-acetyl)-6-sulfatase	NM_002076#http://www.ncbi.nlm.nih.gov/entrez/query.fcgi?cmd=search&db=nucleotide&term=NM_002076QACCNS&doptcmdl=GenBank#	2799#http://www.ncbi.nlm.nih.gov/sites/entrez?Db=gene&Cmd=DetailsSearch&Term=2799#	Hs.334534#http://www.ncbi.nlm.nih.gov/UniGene/clust.cgi?ORG=Hs&CID=334534#	17#http://www.ncbi.nih.gov/entrez/query.fcgi?tool=bioconductor&cmd=Retrieve&db=PubMed&list_uids=1463457"1755850"3196333"3391615"3689315"8125298"9373149"12477932"12573255"12624138"12754519"14702039"15489334"16344560"16990043"17474147"17998446#	6.28	0.028	0.58
FRS2	fibroblast growth factor receptor substrate 2	NM_006654#http://www.ncbi.nlm.nih.gov/entrez/query.fcgi?cmd=search&db=nucleotide&term=NM_006654QACCNS&doptcmdl=GenBank#	10818#http://www.ncbi.nlm.nih.gov/sites/entrez?Db=gene&Cmd=DetailsSearch&Term=10818#	Hs.593446#http://www.ncbi.nlm.nih.gov/UniGene/clust.cgi?ORG=Hs&CID=593446#	37#http://www.ncbi.nih.gov/entrez/query.fcgi?tool=bioconductor&cmd=Retrieve&db=PubMed&list_uids=7806500"8761293"8780727"9069267"9182757"9632781"9660748"10092678"10383403"10629055"10650943"10783152"10822386"11090629"11353842"11360177"11390647"11447289"1187	6.25	0.028	0.93
RAB27A	RAB27A, member RAS oncogene family	AW971415#http://www.ncbi.nlm.nih.gov/entrez/query.fcgi?cmd=search&db=nucleotide&term=AW971415QACCNS&doptcmdl=GenBank#	5873#http://www.ncbi.nlm.nih.gov/sites/entrez?Db=gene&Cmd=DetailsSearch&Term=5873#	Hs.654978#http://www.ncbi.nlm.nih.gov/UniGene/clust.cgi?ORG=Hs&CID=654978#	58#http://www.ncbi.nih.gov/entrez/query.fcgi?tool=bioconductor&cmd=Retrieve&db=PubMed&list_uids=2507536"7592656"9066979"10571040"10835631"10931946"11266473"11266474"11752456"11773082"11856727"11865063"11980908"12006666"12051743"12058346"12062444"12101244"	-6.25	0.028	-0.68
SPTBN1	spectrin, beta, non-erythrocytic 1	AA971514#http://www.ncbi.nlm.nih.gov/entrez/query.fcgi?cmd=search&db=nucleotide&term=AA971514QACCNS&doptcmdl=GenBank#	6711#http://www.ncbi.nlm.nih.gov/sites/entrez?Db=gene&Cmd=DetailsSearch&Term=6711#	Hs.503178 Hs.705692#http://Hs.503178 Hs.705692#	46#http://www.ncbi.nih.gov/entrez/query.fcgi?tool=bioconductor&cmd=Retrieve&db=PubMed&list_uids=1527002"2474519"8406479"8688828"8889548"8991093"9164454"9537418"9798950"9817844"9989581"10576550"10806113"11069925"11274145"11535133"11665863"12119179"12477932	-6.24	0.028	-0.81
DDAH1	dimethylarginine dimethylaminohydrolase 1	NM_012137#http://www.ncbi.nlm.nih.gov/entrez/query.fcgi?cmd=search&db=nucleotide&term=NM_012137QACCNS&doptcmdl=GenBank#	23576#http://www.ncbi.nlm.nih.gov/sites/entrez?Db=gene&Cmd=DetailsSearch&Term=23576#	Hs.379858#http://www.ncbi.nlm.nih.gov/UniGene/clust.cgi?ORG=Hs&CID=379858#	22#http://www.ncbi.nih.gov/entrez/query.fcgi?tool=bioconductor&cmd=Retrieve&db=PubMed&list_uids=7608105"8982498"9874257"10493931"10691782"10950934"11546769"11811522"12441345"12477932"14638548"14702039"15489334"15501905"15781754"16920729"17075694"17273169"	6.23	0.028	0.74
DDR2	discoidin domain receptor tyrosine kinase 2	AA545764#http://www.ncbi.nlm.nih.gov/entrez/query.fcgi?cmd=search&db=nucleotide&term=AA545764QACCNS&doptcmdl=GenBank#	4921#http://www.ncbi.nlm.nih.gov/sites/entrez?Db=gene&Cmd=DetailsSearch&Term=4921#	Hs.275757 Hs.593833#http://Hs.275757 Hs.593833#	25#http://www.ncbi.nih.gov/entrez/query.fcgi?tool=bioconductor&cmd=Retrieve&db=PubMed&list_uids=1486804"1567394"7774938"8125298"8247548"8889549"9373149"9659899"11133186"11884411"12477932"12935821"14702039"15111304"15544808"16186104"16186108"16806867"16967	6.19	0.028	0.62
SPAG9	sperm associated antigen 9	NM_003971#http://www.ncbi.nlm.nih.gov/entrez/query.fcgi?cmd=search&db=nucleotide&term=NM_003971QACCNS&doptcmdl=GenBank#	9043#http://www.ncbi.nlm.nih.gov/sites/entrez?Db=gene&Cmd=DetailsSearch&Term=9043#	Hs.463439#http://www.ncbi.nlm.nih.gov/UniGene/clust.cgi?ORG=Hs&CID=463439#	20#http://www.ncbi.nih.gov/entrez/query.fcgi?tool=bioconductor&cmd=Retrieve&db=PubMed&list_uids=9480848"9628581"10557099"12168954"12391307"12477932"14662895"14702039"14743216"15144186"15302935"15489334"15693750"16077255"16112646"16356479"16959808"17081983	6.19	0.028	0.57
SGMS2	sphingomyelin synthase 2	D31421#http://www.ncbi.nlm.nih.gov/entrez/query.fcgi?cmd=search&db=nucleotide&term=D31421QACCNS&doptcmdl=GenBank#	166929#http://www.ncbi.nlm.nih.gov/sites/entrez?Db=gene&Cmd=DetailsSearch&Term=166929#	Hs.595423#http://www.ncbi.nlm.nih.gov/UniGene/clust.cgi?ORG=Hs&CID=595423#	11#http://www.ncbi.nih.gov/entrez/query.fcgi?tool=bioconductor&cmd=Retrieve&db=PubMed&list_uids=12477932"14685263"15489334"16344560"17449912"17616479"17982138"18370930"18566297"18694848"19001565#	6.18	0.028	0.65
SMAD3	SMAD family member 3	BF971416#http://www.ncbi.nlm.nih.gov/entrez/query.fcgi?cmd=search&db=nucleotide&term=BF971416QACCNS&doptcmdl=GenBank#	4088#http://www.ncbi.nlm.nih.gov/sites/entrez?Db=gene&Cmd=DetailsSearch&Term=4088#	Hs.714621#http://www.ncbi.nlm.nih.gov/UniGene/clust.cgi?ORG=Hs&CID=714621#	247#http://www.ncbi.nih.gov/entrez/query.fcgi?tool=bioconductor&cmd=Retrieve&db=PubMed&list_uids=7958924"7958925"8673135"8774881"8889548"9111321"9311995"9380693"9464505"9665135"9732876"9741623"9753318"9759503"9843199"9858566"9865696"9892009"10037600"10085	6.17	0.028	0.86
ZNF655	zinc finger protein 655	AY099353#http://www.ncbi.nlm.nih.gov/entrez/query.fcgi?cmd=search&db=nucleotide&term=AY099353QACCNS&doptcmdl=GenBank#	79027#http://www.ncbi.nlm.nih.gov/sites/entrez?Db=gene&Cmd=DetailsSearch&Term=79027#	Hs.696221#http://www.ncbi.nlm.nih.gov/UniGene/clust.cgi?ORG=Hs&CID=696221#	12#http://www.ncbi.nih.gov/entrez/query.fcgi?tool=bioconductor&cmd=Retrieve&db=PubMed&list_uids=8125298"9373149"11179890"12477932"12690205"12853948"14702039"15489334"15558030"16189514"16314882"16341674#	6.17	0.028	0.68
AFF4	AF4/FMR2 family, member 4	BF963382#http://www.ncbi.nlm.nih.gov/entrez/query.fcgi?cmd=search&db=nucleotide&term=BF963382QACCNS&doptcmdl=GenBank#	27125#http://www.ncbi.nlm.nih.gov/sites/entrez?Db=gene&Cmd=DetailsSearch&Term=27125#	Hs.519313 Hs.664840#http://Hs.519313 Hs.664840#	10#http://www.ncbi.nih.gov/entrez/query.fcgi?tool=bioconductor&cmd=Retrieve&db=PubMed&list_uids=10588740"11355014"12065898"12477932"14702039"15489334"16189514"16344560"17081983"17389929#	6.17	0.028	1.25
RB1	retinoblastoma 1	M19701#http://www.ncbi.nlm.nih.gov/entrez/query.fcgi?cmd=search&db=nucleotide&term=M19701QACCNS&doptcmdl=GenBank#	5925#http://www.ncbi.nlm.nih.gov/sites/entrez?Db=gene&Cmd=DetailsSearch&Term=5925#	Hs.408528#http://www.ncbi.nlm.nih.gov/UniGene/clust.cgi?ORG=Hs&CID=408528#	506#http://www.ncbi.nih.gov/entrez/query.fcgi?tool=bioconductor&cmd=Retrieve&db=PubMed&list_uids=1352398"1352883"1388726"1532458"1638634"1641004"1756735"1857421"2594029"2701949"2717184"2839300"3413073"3480530"3653883"3657987"3823889"7287000"7503932"752559	6.16	0.028	0.94
PIP5K1A	phosphatidylinositol-4-phosphate 5-kinase, type I, alpha	U78576#http://www.ncbi.nlm.nih.gov/entrez/query.fcgi?cmd=search&db=nucleotide&term=U78576QACCNS&doptcmdl=GenBank#	8394#http://www.ncbi.nlm.nih.gov/sites/entrez?Db=gene&Cmd=DetailsSearch&Term=8394#	Hs.655131 Hs.707569#http://Hs.655131 Hs.707569#	18#http://www.ncbi.nih.gov/entrez/query.fcgi?tool=bioconductor&cmd=Retrieve&db=PubMed&list_uids=8955136"10589680"10747863"10828584"11032811"12477932"12682053"14701839"15489334"15870270"16344560"16710414"16979564"17496116"17567994"18073347"18534983"1898110	6.13	0.028	1.05
HNRNPH1	heterogeneous nuclear ribonucleoprotein H1 (H)	AI022387#http://www.ncbi.nlm.nih.gov/entrez/query.fcgi?cmd=search&db=nucleotide&term=AI022387QACCNS&doptcmdl=GenBank#	3187#http://www.ncbi.nlm.nih.gov/sites/entrez?Db=gene&Cmd=DetailsSearch&Term=3187#	Hs.604001#http://www.ncbi.nlm.nih.gov/UniGene/clust.cgi?ORG=Hs&CID=604001#	29#http://www.ncbi.nih.gov/entrez/query.fcgi?tool=bioconductor&cmd=Retrieve&db=PubMed&list_uids=1286667"1602151"7499401"7512260"9111328"9858532"9973292"10456323"11003644"11790298"11991638"12226669"12388589"12477932"14559993"14702039"14980514"15144186"1530	6.12	0.028	1.05
SLC4A7	solute carrier family 4, sodium bicarbonate cotransporter, member 7	NM_003615#http://www.ncbi.nlm.nih.gov/entrez/query.fcgi?cmd=search&db=nucleotide&term=NM_003615QACCNS&doptcmdl=GenBank#	9497#http://www.ncbi.nlm.nih.gov/sites/entrez?Db=gene&Cmd=DetailsSearch&Term=9497#	Hs.250072#http://www.ncbi.nlm.nih.gov/UniGene/clust.cgi?ORG=Hs&CID=250072#	12#http://www.ncbi.nih.gov/entrez/query.fcgi?tool=bioconductor&cmd=Retrieve&db=PubMed&list_uids=9610397"10198178"10347222"10600945"12403779"14578046"14736710"15144186"15324660"16301216"17353931"17624982#	6.12	0.028	0.62
GNA13	guanine nucleotide binding protein (G protein), alpha 13	NM_006572#http://www.ncbi.nlm.nih.gov/entrez/query.fcgi?cmd=search&db=nucleotide&term=NM_006572QACCNS&doptcmdl=GenBank#	10672#http://www.ncbi.nlm.nih.gov/sites/entrez?Db=gene&Cmd=DetailsSearch&Term=10672#	Hs.515018#http://www.ncbi.nlm.nih.gov/UniGene/clust.cgi?ORG=Hs&CID=515018#	55#http://www.ncbi.nih.gov/entrez/query.fcgi?tool=bioconductor&cmd=Retrieve&db=PubMed&list_uids=7791744"8290554"8552586"8824244"8999798"9092554"9641916"10026210"10395940"10488065"10598579"10644457"10747909"10816569"10821841"10922491"11062019"11094164"1113	6.07	0.03	1.61
CHSY3	chondroitin sulfate synthase 3	AI076484#http://www.ncbi.nlm.nih.gov/entrez/query.fcgi?cmd=search&db=nucleotide&term=AI076484QACCNS&doptcmdl=GenBank#	337876#http://www.ncbi.nlm.nih.gov/sites/entrez?Db=gene&Cmd=DetailsSearch&Term=337876#	Hs.213137#http://www.ncbi.nlm.nih.gov/UniGene/clust.cgi?ORG=Hs&CID=213137#	4#http://www.ncbi.nih.gov/entrez/query.fcgi?tool=bioconductor&cmd=Retrieve&db=PubMed&list_uids=12477932"12907687"17081983"17253960#	-6.06	0.03	-0.85
CBFB	core-binding factor, beta subunit	AF294326#http://www.ncbi.nlm.nih.gov/entrez/query.fcgi?cmd=search&db=nucleotide&term=AF294326QACCNS&doptcmdl=GenBank#	865#http://www.ncbi.nlm.nih.gov/sites/entrez?Db=gene&Cmd=DetailsSearch&Term=865#	Hs.460988#http://www.ncbi.nlm.nih.gov/UniGene/clust.cgi?ORG=Hs&CID=460988#	37#http://www.ncbi.nih.gov/entrez/query.fcgi?tool=bioconductor&cmd=Retrieve&db=PubMed&list_uids=7587111"7607682"7622058"8351518"8889548"8889549"9064279"9191054"9264408"9447981"9751710"9751756"10404215"10536006"10856244"10914550"10958941"11276260"12217689"	6.05	0.03	0.95
PIK3C2A	phosphoinositide-3-kinase, class 2, alpha polypeptide	BC040952#http://www.ncbi.nlm.nih.gov/entrez/query.fcgi?cmd=search&db=nucleotide&term=BC040952QACCNS&doptcmdl=GenBank#	5286#http://www.ncbi.nlm.nih.gov/sites/entrez?Db=gene&Cmd=DetailsSearch&Term=5286#	Hs.175343#http://www.ncbi.nlm.nih.gov/UniGene/clust.cgi?ORG=Hs&CID=175343#	37#http://www.ncbi.nih.gov/entrez/query.fcgi?tool=bioconductor&cmd=Retrieve&db=PubMed&list_uids=8798481"9337861"9341793"9394803"9446795"9603905"9708406"9808187"10329640"10641798"10766823"10805725"11154208"11156964"11239472"11306805"11606566"11994280"12077	6.04	0.03	1.46
STAM2	signal transducing adaptor molecule (SH3 domain and ITAM motif) 2	AI571996#http://www.ncbi.nlm.nih.gov/entrez/query.fcgi?cmd=search&db=nucleotide&term=AI571996QACCNS&doptcmdl=GenBank#	10254#http://www.ncbi.nlm.nih.gov/sites/entrez?Db=gene&Cmd=DetailsSearch&Term=10254#	Hs.17200#http://www.ncbi.nlm.nih.gov/UniGene/clust.cgi?ORG=Hs&CID=17200#	31#http://www.ncbi.nih.gov/entrez/query.fcgi?tool=bioconductor&cmd=Retrieve&db=PubMed&list_uids=9119409"10567358"10899310"10982817"10993906"11076863"11230166"11256614"11687594"12218189"12477932"12551915"13129930"14702039"15113837"15144186"15231747"1523174	6.01	0.031	0.64
PDE4D	phosphodiesterase 4D, cAMP-specific (phosphodiesterase E3 dunce homolog, Drosophila)	AF012074#http://www.ncbi.nlm.nih.gov/entrez/query.fcgi?cmd=search&db=nucleotide&term=AF012074QACCNS&doptcmdl=GenBank#	5144#http://www.ncbi.nlm.nih.gov/sites/entrez?Db=gene&Cmd=DetailsSearch&Term=5144#	Hs.117545#http://www.ncbi.nlm.nih.gov/UniGene/clust.cgi?ORG=Hs&CID=117545#	78#http://www.ncbi.nih.gov/entrez/query.fcgi?tool=bioconductor&cmd=Retrieve&db=PubMed&list_uids=2554303"8009369"8125310"8413254"8663227"8797812"9371713"10022832"10329691"10571082"10828059"10913353"11134006"11156964"11296225"11516626"11833004"11839681"1212	6.01	0.031	0.79
PCNX	pecanex homolog (Drosophila)	AB018348#http://www.ncbi.nlm.nih.gov/entrez/query.fcgi?cmd=search&db=nucleotide&term=AB018348QACCNS&doptcmdl=GenBank#	22990#http://www.ncbi.nlm.nih.gov/sites/entrez?Db=gene&Cmd=DetailsSearch&Term=22990#	Hs.446559#http://www.ncbi.nlm.nih.gov/UniGene/clust.cgi?ORG=Hs&CID=446559#	9#http://www.ncbi.nih.gov/entrez/query.fcgi?tool=bioconductor&cmd=Retrieve&db=PubMed&list_uids=9244429"9872452"10231032"12168954"12477932"12508121"14702039"15489334"15777640#	5.98	0.031	0.64
EXOC5	exocyst complex component 5	NM_006544#http://www.ncbi.nlm.nih.gov/entrez/query.fcgi?cmd=search&db=nucleotide&term=NM_006544QACCNS&doptcmdl=GenBank#	10640#http://www.ncbi.nlm.nih.gov/sites/entrez?Db=gene&Cmd=DetailsSearch&Term=10640#	Hs.715522#http://www.ncbi.nlm.nih.gov/UniGene/clust.cgi?ORG=Hs&CID=715522#	14#http://www.ncbi.nih.gov/entrez/query.fcgi?tool=bioconductor&cmd=Retrieve&db=PubMed&list_uids=8889548"9119050"9405631"9655500"11406615"11865051"12477932"12687004"14525976"14662749"15037366"15146197"15880602"16713569#	5.97	0.031	0.69
PIP5K1A	phosphatidylinositol-4-phosphate 5-kinase, type I, alpha	U78577#http://www.ncbi.nlm.nih.gov/entrez/query.fcgi?cmd=search&db=nucleotide&term=U78577QACCNS&doptcmdl=GenBank#	8394#http://www.ncbi.nlm.nih.gov/sites/entrez?Db=gene&Cmd=DetailsSearch&Term=8394#	Hs.655131 Hs.707569#http://Hs.655131 Hs.707569#	18#http://www.ncbi.nih.gov/entrez/query.fcgi?tool=bioconductor&cmd=Retrieve&db=PubMed&list_uids=8955136"10589680"10747863"10828584"11032811"12477932"12682053"14701839"15489334"15870270"16344560"16710414"16979564"17496116"17567994"18073347"18534983"1898110	5.97	0.031	0.87
RC3H2	ring finger and CCCH-type zinc finger domains 2	N86386#http://www.ncbi.nlm.nih.gov/entrez/query.fcgi?cmd=search&db=nucleotide&term=N86386QACCNS&doptcmdl=GenBank#	54542#http://www.ncbi.nlm.nih.gov/sites/entrez?Db=gene&Cmd=DetailsSearch&Term=54542#	Hs.533499#http://www.ncbi.nlm.nih.gov/UniGene/clust.cgi?ORG=Hs&CID=533499#	6#http://www.ncbi.nih.gov/entrez/query.fcgi?tool=bioconductor&cmd=Retrieve&db=PubMed&list_uids=8125298"9373149"10938276"12477932"14702039"15489334#	5.96	0.031	0.77
ZBTB10	zinc finger and BTB domain containing 10	BG483802#http://www.ncbi.nlm.nih.gov/entrez/query.fcgi?cmd=search&db=nucleotide&term=BG483802QACCNS&doptcmdl=GenBank#	65986#http://www.ncbi.nlm.nih.gov/sites/entrez?Db=gene&Cmd=DetailsSearch&Term=65986#	Hs.591868#http://www.ncbi.nlm.nih.gov/UniGene/clust.cgi?ORG=Hs&CID=591868#	3#http://www.ncbi.nih.gov/entrez/query.fcgi?tool=bioconductor&cmd=Retrieve&db=PubMed&list_uids=12477932"14702039"15489334#	5.96	0.031	0.73
RAB8B	RAB8B, member RAS oncogene family	NM_016530#http://www.ncbi.nlm.nih.gov/entrez/query.fcgi?cmd=search&db=nucleotide&term=NM_016530QACCNS&doptcmdl=GenBank#	51762#http://www.ncbi.nlm.nih.gov/sites/entrez?Db=gene&Cmd=DetailsSearch&Term=51762#	Hs.389733#http://www.ncbi.nlm.nih.gov/UniGene/clust.cgi?ORG=Hs&CID=389733#	10#http://www.ncbi.nih.gov/entrez/query.fcgi?tool=bioconductor&cmd=Retrieve&db=PubMed&list_uids=8799816"9030196"10889189"12221131"12477932"12639940"14702039"15489334"17474147"18772196#	5.93	0.032	0.54
PTPN12	protein tyrosine phosphatase, non-receptor type 12	S69182#http://www.ncbi.nlm.nih.gov/entrez/query.fcgi?cmd=search&db=nucleotide&term=S69182QACCNS&doptcmdl=GenBank#	5782#http://www.ncbi.nlm.nih.gov/sites/entrez?Db=gene&Cmd=DetailsSearch&Term=5782#	Hs.61812#http://www.ncbi.nlm.nih.gov/UniGene/clust.cgi?ORG=Hs&CID=61812#	52#http://www.ncbi.nih.gov/entrez/query.fcgi?tool=bioconductor&cmd=Retrieve&db=PubMed&list_uids=1472029"1932742"7509295"7520867"7929214"8349645"8454633"8626541"8887669"9135065"9285683"9422760"9497381"9748319"9804817"9847074"9857189"9920935"10085298"100926	5.89	0.033	0.69
ZNF785	zinc finger protein 785	BC040642#http://www.ncbi.nlm.nih.gov/entrez/query.fcgi?cmd=search&db=nucleotide&term=BC040642QACCNS&doptcmdl=GenBank#	146540#http://www.ncbi.nlm.nih.gov/sites/entrez?Db=gene&Cmd=DetailsSearch&Term=146540#	Hs.513509#http://www.ncbi.nlm.nih.gov/UniGene/clust.cgi?ORG=Hs&CID=513509#	4#http://www.ncbi.nih.gov/entrez/query.fcgi?tool=bioconductor&cmd=Retrieve&db=PubMed&list_uids=10493829"12477932"14702039"15489334#	-5.89	0.033	-0.75
SNTB1	syntrophin, beta 1 (dystrophin-associated protein A1, 59kDa, basic component 1)	NM_021021#http://www.ncbi.nlm.nih.gov/entrez/query.fcgi?cmd=search&db=nucleotide&term=NM_021021QACCNS&doptcmdl=GenBank#	6641#http://www.ncbi.nlm.nih.gov/sites/entrez?Db=gene&Cmd=DetailsSearch&Term=6641#	Hs.46701#http://www.ncbi.nlm.nih.gov/UniGene/clust.cgi?ORG=Hs&CID=46701#	20#http://www.ncbi.nih.gov/entrez/query.fcgi?tool=bioconductor&cmd=Retrieve&db=PubMed&list_uids=7844150"8119949"8183929"8576247"9412493"9482110"10212242"10545507"11069112"11168526"11352924"12136098"12477932"12665801"15024025"15489334"16192269"16192270"161	5.89	0.033	0.98
SEPT7	septin 7	BF855173#http://www.ncbi.nlm.nih.gov/entrez/query.fcgi?cmd=search&db=nucleotide&term=BF855173QACCNS&doptcmdl=GenBank#	989#http://www.ncbi.nlm.nih.gov/sites/entrez?Db=gene&Cmd=DetailsSearch&Term=989#	Hs.191346 Hs.642540#http://Hs.191346 Hs.642540#	22#http://www.ncbi.nih.gov/entrez/query.fcgi?tool=bioconductor&cmd=Retrieve&db=PubMed&list_uids=8037772"8125298"9373149"9655500"10931866"11584266"12388755"12477932"14531065"15342556"15485874"15489334"15592455"15635413"16344560"16914550"17081983"17353931"1	-5.88	0.033	-1.05
NPPB	natriuretic peptide precursor B	NM_002521#http://www.ncbi.nlm.nih.gov/entrez/query.fcgi?cmd=search&db=nucleotide&term=NM_002521QACCNS&doptcmdl=GenBank#	4879#http://www.ncbi.nlm.nih.gov/sites/entrez?Db=gene&Cmd=DetailsSearch&Term=4879#	Hs.219140#http://www.ncbi.nlm.nih.gov/UniGene/clust.cgi?ORG=Hs&CID=219140#	189#http://www.ncbi.nih.gov/entrez/query.fcgi?tool=bioconductor&cmd=Retrieve&db=PubMed&list_uids=1309330"2136732"2138890"2522777"2597152"7601467"7901875"8837222"8890728"9832489"11120697"11750283"11999635"12015190"12084525"12477932"12601551"12612980"127279	-5.85	0.034	-0.64
MICAL2	microtubule associated monoxygenase, calponin and LIM domain containing 2	NM_014632#http://www.ncbi.nlm.nih.gov/entrez/query.fcgi?cmd=search&db=nucleotide&term=NM_014632QACCNS&doptcmdl=GenBank#	9645#http://www.ncbi.nlm.nih.gov/sites/entrez?Db=gene&Cmd=DetailsSearch&Term=9645#	Hs.501928#http://www.ncbi.nlm.nih.gov/UniGene/clust.cgi?ORG=Hs&CID=501928#	9#http://www.ncbi.nih.gov/entrez/query.fcgi?tool=bioconductor&cmd=Retrieve&db=PubMed&list_uids=8619474"9110174"9872452"12110185"12477932"14702039"15489334"15694364"16675569#	5.85	0.034	0.72
ROD1	ROD1 regulator of differentiation 1 (S. pombe)	NM_005156#http://www.ncbi.nlm.nih.gov/entrez/query.fcgi?cmd=search&db=nucleotide&term=NM_005156QACCNS&doptcmdl=GenBank#	9991#http://www.ncbi.nlm.nih.gov/sites/entrez?Db=gene&Cmd=DetailsSearch&Term=9991#	Hs.269988#http://www.ncbi.nlm.nih.gov/UniGene/clust.cgi?ORG=Hs&CID=269988#	4#http://www.ncbi.nih.gov/entrez/query.fcgi?tool=bioconductor&cmd=Retrieve&db=PubMed&list_uids=10207106"12477932"14702039"15489334#	5.78	0.037	1.05
RP5-1000E10.4	suppressor of IKK epsilon	NM_025073#http://www.ncbi.nlm.nih.gov/entrez/query.fcgi?cmd=search&db=nucleotide&term=NM_025073QACCNS&doptcmdl=GenBank#	80143#http://www.ncbi.nlm.nih.gov/sites/entrez?Db=gene&Cmd=DetailsSearch&Term=80143#	Hs.709277#http://www.ncbi.nlm.nih.gov/UniGene/clust.cgi?ORG=Hs&CID=709277#	6#http://www.ncbi.nih.gov/entrez/query.fcgi?tool=bioconductor&cmd=Retrieve&db=PubMed&list_uids=8125298"9373149"12477932"16281057"16344560"18782753#	5.77	0.037	1.15
SSFA2	sperm specific antigen 2	BE083088#http://www.ncbi.nlm.nih.gov/entrez/query.fcgi?cmd=search&db=nucleotide&term=BE083088QACCNS&doptcmdl=GenBank#	6744#http://www.ncbi.nlm.nih.gov/sites/entrez?Db=gene&Cmd=DetailsSearch&Term=6744#	Hs.591602#http://www.ncbi.nlm.nih.gov/UniGene/clust.cgi?ORG=Hs&CID=591602#	13#http://www.ncbi.nih.gov/entrez/query.fcgi?tool=bioconductor&cmd=Retrieve&db=PubMed&list_uids=1555770"9740325"11572484"12477932"14673706"14702039"15302935"15489334"15815621"16169070"16344560"17081983"17934691#	5.75	0.038	0.83
LMBR1	limb region 1 homolog (mouse)	AF348513#http://www.ncbi.nlm.nih.gov/entrez/query.fcgi?cmd=search&db=nucleotide&term=AF348513QACCNS&doptcmdl=GenBank#	64327#http://www.ncbi.nlm.nih.gov/sites/entrez?Db=gene&Cmd=DetailsSearch&Term=64327#	Hs.209989#http://www.ncbi.nlm.nih.gov/UniGene/clust.cgi?ORG=Hs&CID=209989#	24#http://www.ncbi.nih.gov/entrez/query.fcgi?tool=bioconductor&cmd=Retrieve&db=PubMed&list_uids=8533803"9847074"10329000"10945466"11076863"11090342"11333865"11606546"12032320"12477932"12491086"12690205"12837695"12853948"14702039"14727139"15489334"15489336	5.74	0.038	0.72
MYLIP	myosin regulatory light chain interacting protein	NM_013262#http://www.ncbi.nlm.nih.gov/entrez/query.fcgi?cmd=search&db=nucleotide&term=NM_013262QACCNS&doptcmdl=GenBank#	29116#http://www.ncbi.nlm.nih.gov/sites/entrez?Db=gene&Cmd=DetailsSearch&Term=29116#	Hs.484738#http://www.ncbi.nlm.nih.gov/UniGene/clust.cgi?ORG=Hs&CID=484738#	9#http://www.ncbi.nih.gov/entrez/query.fcgi?tool=bioconductor&cmd=Retrieve&db=PubMed&list_uids=10593918"11042152"11162443"12477932"12826659"14550572"15489334"15498874"16785530#	5.74	0.038	0.94
		BG250868#http://www.ncbi.nlm.nih.gov/entrez/query.fcgi?cmd=search&db=nucleotide&term=BG250868QACCNS&doptcmdl=GenBank#				5.73	0.038	0.9
SHCBP1	SHC SH2-domain binding protein 1	NM_024745#http://www.ncbi.nlm.nih.gov/entrez/query.fcgi?cmd=search&db=nucleotide&term=NM_024745QACCNS&doptcmdl=GenBank#	79801#http://www.ncbi.nlm.nih.gov/sites/entrez?Db=gene&Cmd=DetailsSearch&Term=79801#	Hs.123253#http://www.ncbi.nlm.nih.gov/UniGene/clust.cgi?ORG=Hs&CID=123253#	17#http://www.ncbi.nih.gov/entrez/query.fcgi?tool=bioconductor&cmd=Retrieve&db=PubMed&list_uids=7829101"8125298"9373149"10086341"12477932"14702039"15009096"15146197"15302935"15324660"15342556"15489334"15778465"16189514"16344560"16964243"17353931#	-5.71	0.039	-1.08
CGGBP1	CGG triplet repeat binding protein 1	NM_003663#http://www.ncbi.nlm.nih.gov/entrez/query.fcgi?cmd=search&db=nucleotide&term=NM_003663QACCNS&doptcmdl=GenBank#	8545#http://www.ncbi.nlm.nih.gov/sites/entrez?Db=gene&Cmd=DetailsSearch&Term=8545#	Hs.444818#http://www.ncbi.nlm.nih.gov/UniGene/clust.cgi?ORG=Hs&CID=444818#	14#http://www.ncbi.nih.gov/entrez/query.fcgi?tool=bioconductor&cmd=Retrieve&db=PubMed&list_uids=8069307"8268919"8626781"9201980"10692448"11076863"11230166"11256614"12477932"14519687"14667814"15489334"15489336"16381901#	5.7	0.039	0.68
		R51305#http://www.ncbi.nlm.nih.gov/entrez/query.fcgi?cmd=search&db=nucleotide&term=R51305QACCNS&doptcmdl=GenBank#				5.7	0.039	0.66
TTC37	tetratricopeptide repeat domain 37	BC030966#http://www.ncbi.nlm.nih.gov/entrez/query.fcgi?cmd=search&db=nucleotide&term=BC030966QACCNS&doptcmdl=GenBank#	9652#http://www.ncbi.nlm.nih.gov/sites/entrez?Db=gene&Cmd=DetailsSearch&Term=9652#	Hs.482868#http://www.ncbi.nlm.nih.gov/UniGene/clust.cgi?ORG=Hs&CID=482868#	4#http://www.ncbi.nih.gov/entrez/query.fcgi?tool=bioconductor&cmd=Retrieve&db=PubMed&list_uids=9205841"12477932"15231748"15489334#	5.69	0.039	0.94
C4orf18	chromosome 4 open reading frame 18	NM_016613#http://www.ncbi.nlm.nih.gov/entrez/query.fcgi?cmd=search&db=nucleotide&term=NM_016613QACCNS&doptcmdl=GenBank#	51313#http://www.ncbi.nlm.nih.gov/sites/entrez?Db=gene&Cmd=DetailsSearch&Term=51313#	Hs.567498#http://www.ncbi.nlm.nih.gov/UniGene/clust.cgi?ORG=Hs&CID=567498#	9#http://www.ncbi.nih.gov/entrez/query.fcgi?tool=bioconductor&cmd=Retrieve&db=PubMed&list_uids=11076863"11230166"11256614"12477932"12975309"14702039"15489336"16344560"16381901#	5.68	0.039	1.17
DDX3X	DEAD (Asp-Glu-Ala-Asp) box polypeptide 3, X-linked	R60068#http://www.ncbi.nlm.nih.gov/entrez/query.fcgi?cmd=search&db=nucleotide&term=R60068QACCNS&doptcmdl=GenBank#	1654#http://www.ncbi.nlm.nih.gov/sites/entrez?Db=gene&Cmd=DetailsSearch&Term=1654#	Hs.380774#http://www.ncbi.nlm.nih.gov/UniGene/clust.cgi?ORG=Hs&CID=380774#	34#http://www.ncbi.nih.gov/entrez/query.fcgi?tool=bioconductor&cmd=Retrieve&db=PubMed&list_uids=9381176"9730595"10329544"10336476"10859333"11710523"12477932"14559993"14729942"14743216"15489334"15507209"15516266"15588285"15592455"16094384"16097034"16301996	5.68	0.039	0.59
FAM76B	family with sequence similarity 76, member B	NM_144664#http://www.ncbi.nlm.nih.gov/entrez/query.fcgi?cmd=search&db=nucleotide&term=NM_144664QACCNS&doptcmdl=GenBank#	143684#http://www.ncbi.nlm.nih.gov/sites/entrez?Db=gene&Cmd=DetailsSearch&Term=143684#	Hs.288304#http://www.ncbi.nlm.nih.gov/UniGene/clust.cgi?ORG=Hs&CID=288304#	11#http://www.ncbi.nih.gov/entrez/query.fcgi?tool=bioconductor&cmd=Retrieve&db=PubMed&list_uids=11076863"11230166"12477932"14702039"15302935"15489334"15489336"16189514"16381901"17081983"17203973#	5.65	0.04	0.89
PTPLB	protein tyrosine phosphatase-like (proline instead of catalytic arginine), member b	AI813654#http://www.ncbi.nlm.nih.gov/entrez/query.fcgi?cmd=search&db=nucleotide&term=AI813654QACCNS&doptcmdl=GenBank#	201562#http://www.ncbi.nlm.nih.gov/sites/entrez?Db=gene&Cmd=DetailsSearch&Term=201562#	Hs.705480#http://www.ncbi.nlm.nih.gov/UniGene/clust.cgi?ORG=Hs&CID=705480#	5#http://www.ncbi.nih.gov/entrez/query.fcgi?tool=bioconductor&cmd=Retrieve&db=PubMed&list_uids=8619474"9110174"12477932"15024066"16303743#	5.62	0.042	0.74
PHLDB2	pleckstrin homology-like domain, family B, member 2	T68150#http://www.ncbi.nlm.nih.gov/entrez/query.fcgi?cmd=search&db=nucleotide&term=T68150QACCNS&doptcmdl=GenBank#	90102#http://www.ncbi.nlm.nih.gov/sites/entrez?Db=gene&Cmd=DetailsSearch&Term=90102#	Hs.477114 Hs.655022 Hs.679140#http://Hs.477114 Hs.655022 Hs.679140#	11#http://www.ncbi.nih.gov/entrez/query.fcgi?tool=bioconductor&cmd=Retrieve&db=PubMed&list_uids=8889548"11001876"12376540"12477932"14702039"15302935"15324660"15489334"16344560"16824950"16964243#	5.61	0.042	0.93
		AW081982#http://www.ncbi.nlm.nih.gov/entrez/query.fcgi?cmd=search&db=nucleotide&term=AW081982QACCNS&doptcmdl=GenBank#				-5.6	0.042	-0.61
LEPR	leptin receptor	U66495#http://www.ncbi.nlm.nih.gov/entrez/query.fcgi?cmd=search&db=nucleotide&term=U66495QACCNS&doptcmdl=GenBank#	3953#http://www.ncbi.nlm.nih.gov/sites/entrez?Db=gene&Cmd=DetailsSearch&Term=3953#	Hs.705413#http://www.ncbi.nlm.nih.gov/UniGene/clust.cgi?ORG=Hs&CID=705413#	235#http://www.ncbi.nih.gov/entrez/query.fcgi?tool=bioconductor&cmd=Retrieve&db=PubMed&list_uids=8548812"8608603"8616721"8666155"8743992"8805376"8812446"9061609"9144432"9158141"9175732"9207021"9287054"9405487"9537324"9600917"9667233"9786864"9819414"986029	5.6	0.042	0.87
TWF1	twinfilin, actin-binding protein, homolog 1 (Drosophila)	AW665024#http://www.ncbi.nlm.nih.gov/entrez/query.fcgi?cmd=search&db=nucleotide&term=AW665024QACCNS&doptcmdl=GenBank#	5756#http://www.ncbi.nlm.nih.gov/sites/entrez?Db=gene&Cmd=DetailsSearch&Term=5756#	Hs.189075#http://www.ncbi.nlm.nih.gov/UniGene/clust.cgi?ORG=Hs&CID=189075#	9#http://www.ncbi.nih.gov/entrez/query.fcgi?tool=bioconductor&cmd=Retrieve&db=PubMed&list_uids=7507208"11870207"12207032"12429826"12477932"12775419"12807912"14702039"15188402#	5.59	0.042	0.62
		U85978#http://www.ncbi.nlm.nih.gov/entrez/query.fcgi?cmd=search&db=nucleotide&term=U85978QACCNS&doptcmdl=GenBank#				-5.58	0.042	-0.52
REEP3	receptor accessory protein 3	AL118571#http://www.ncbi.nlm.nih.gov/entrez/query.fcgi?cmd=search&db=nucleotide&term=AL118571QACCNS&doptcmdl=GenBank#	221035#http://www.ncbi.nlm.nih.gov/sites/entrez?Db=gene&Cmd=DetailsSearch&Term=221035#	Hs.499833#http://www.ncbi.nlm.nih.gov/UniGene/clust.cgi?ORG=Hs&CID=499833#	7#http://www.ncbi.nih.gov/entrez/query.fcgi?tool=bioconductor&cmd=Retrieve&db=PubMed&list_uids=12477932"15164054"15489334"15550249"16271481"17290275"18940312#	5.57	0.042	0.7
MAML2	mastermind-like 2 (Drosophila)	AW847318#http://www.ncbi.nlm.nih.gov/entrez/query.fcgi?cmd=search&db=nucleotide&term=AW847318QACCNS&doptcmdl=GenBank#	84441#http://www.ncbi.nlm.nih.gov/sites/entrez?Db=gene&Cmd=DetailsSearch&Term=84441#	Hs.428214#http://www.ncbi.nlm.nih.gov/UniGene/clust.cgi?ORG=Hs&CID=428214#	14#http://www.ncbi.nih.gov/entrez/query.fcgi?tool=bioconductor&cmd=Retrieve&db=PubMed&list_uids=11347906"12370315"12386158"12477932"12539049"14720503"15729701"15961999"16818685"17334997"17437281"17551948"18050304"18206539#	5.57	0.042	0.69
PIK3C2A	phosphoinositide-3-kinase, class 2, alpha polypeptide	NM_002645#http://www.ncbi.nlm.nih.gov/entrez/query.fcgi?cmd=search&db=nucleotide&term=NM_002645QACCNS&doptcmdl=GenBank#	5286#http://www.ncbi.nlm.nih.gov/sites/entrez?Db=gene&Cmd=DetailsSearch&Term=5286#	Hs.175343#http://www.ncbi.nlm.nih.gov/UniGene/clust.cgi?ORG=Hs&CID=175343#	37#http://www.ncbi.nih.gov/entrez/query.fcgi?tool=bioconductor&cmd=Retrieve&db=PubMed&list_uids=8798481"9337861"9341793"9394803"9446795"9603905"9708406"9808187"10329640"10641798"10766823"10805725"11154208"11156964"11239472"11306805"11606566"11994280"12077	5.55	0.042	0.86
CBX5	chromobox homolog 5 (HP1 alpha homolog, Drosophila)	BE777970#http://www.ncbi.nlm.nih.gov/entrez/query.fcgi?cmd=search&db=nucleotide&term=BE777970QACCNS&doptcmdl=GenBank#	23468#http://www.ncbi.nlm.nih.gov/sites/entrez?Db=gene&Cmd=DetailsSearch&Term=23468#	Hs.349283#http://www.ncbi.nlm.nih.gov/UniGene/clust.cgi?ORG=Hs&CID=349283#	61#http://www.ncbi.nih.gov/entrez/query.fcgi?tool=bioconductor&cmd=Retrieve&db=PubMed&list_uids=8505380"8663349"8864858"9169472"9454751"9636146"9636147"9864353"10460410"10549285"10562550"10882726"10938122"11112778"11242053"11242054"11336697"11484059"11516	5.54	0.042	1.51
ITGA8	integrin, alpha 8	AI193623#http://www.ncbi.nlm.nih.gov/entrez/query.fcgi?cmd=search&db=nucleotide&term=AI193623QACCNS&doptcmdl=GenBank#	8516#http://www.ncbi.nlm.nih.gov/sites/entrez?Db=gene&Cmd=DetailsSearch&Term=8516#	Hs.171311#http://www.ncbi.nlm.nih.gov/UniGene/clust.cgi?ORG=Hs&CID=171311#	14#http://www.ncbi.nih.gov/entrez/query.fcgi?tool=bioconductor&cmd=Retrieve&db=PubMed&list_uids=7559467"7768999"9548928"10504498"10742111"11470831"11668187"12060755"12415008"12787402"15164054"15579315"15592496"18277079#	5.54	0.042	0.92
CPD	carboxypeptidase D	D85390#http://www.ncbi.nlm.nih.gov/entrez/query.fcgi?cmd=search&db=nucleotide&term=D85390QACCNS&doptcmdl=GenBank#	1362#http://www.ncbi.nlm.nih.gov/sites/entrez?Db=gene&Cmd=DetailsSearch&Term=1362#	Hs.446079#http://www.ncbi.nlm.nih.gov/UniGene/clust.cgi?ORG=Hs&CID=446079#	16#http://www.ncbi.nih.gov/entrez/query.fcgi?tool=bioconductor&cmd=Retrieve&db=PubMed&list_uids=8619474"9064476"9355738"9490632"9628828"9714835"9815277"11306718"12417617"12477932"12643288"12754519"15489334"15918796"17641957"18535109#	5.53	0.042	0.89
NEK9	NIMA (never in mitosis gene a)- related kinase 9	BE792298#http://www.ncbi.nlm.nih.gov/entrez/query.fcgi?cmd=search&db=nucleotide&term=BE792298QACCNS&doptcmdl=GenBank#	91754#http://www.ncbi.nlm.nih.gov/sites/entrez?Db=gene&Cmd=DetailsSearch&Term=91754#	Hs.7200#http://www.ncbi.nlm.nih.gov/UniGene/clust.cgi?ORG=Hs&CID=7200#	15#http://www.ncbi.nih.gov/entrez/query.fcgi?tool=bioconductor&cmd=Retrieve&db=PubMed&list_uids=8889548"11864968"12056414"12101123"12477932"12508121"12840024"14660563"15019993"15489334"17081983"17192257"17353931"17443675"18029348#	5.53	0.042	0.79
PTPN21	protein tyrosine phosphatase, non-receptor type 21	NM_007039#http://www.ncbi.nlm.nih.gov/entrez/query.fcgi?cmd=search&db=nucleotide&term=NM_007039QACCNS&doptcmdl=GenBank#	11099#http://www.ncbi.nlm.nih.gov/sites/entrez?Db=gene&Cmd=DetailsSearch&Term=11099#	Hs.437040#http://www.ncbi.nlm.nih.gov/UniGene/clust.cgi?ORG=Hs&CID=437040#	10#http://www.ncbi.nih.gov/entrez/query.fcgi?tool=bioconductor&cmd=Retrieve&db=PubMed&list_uids=7519780"7838537"9685376"10585123"11013262"15143158"16344560"16918960"18223254"19000305#	5.53	0.042	0.66
PHTF2	putative homeodomain transcription factor 2	AL050389#http://www.ncbi.nlm.nih.gov/entrez/query.fcgi?cmd=search&db=nucleotide&term=AL050389QACCNS&doptcmdl=GenBank#	57157#http://www.ncbi.nlm.nih.gov/sites/entrez?Db=gene&Cmd=DetailsSearch&Term=57157#	Hs.203965 Hs.601884#http://Hs.203965 Hs.601884#	11#http://www.ncbi.nih.gov/entrez/query.fcgi?tool=bioconductor&cmd=Retrieve&db=PubMed&list_uids=8125298"9373149"10729229"11076863"11230166"11256614"12477932"14702039"15342556"15489336"16381901#	5.52	0.042	1.1
WEE1	WEE1 homolog (S. pombe)	AJ277546#http://www.ncbi.nlm.nih.gov/entrez/query.fcgi?cmd=search&db=nucleotide&term=AJ277546QACCNS&doptcmdl=GenBank#	7465#http://www.ncbi.nlm.nih.gov/sites/entrez?Db=gene&Cmd=DetailsSearch&Term=7465#	Hs.249441#http://www.ncbi.nlm.nih.gov/UniGene/clust.cgi?ORG=Hs&CID=249441#	60#http://www.ncbi.nih.gov/entrez/query.fcgi?tool=bioconductor&cmd=Retrieve&db=PubMed&list_uids=1384126"1396589"1840647"7673359"7743995"7774574"8084605"8348613"8428596"8432534"9268380"9499405"9618490"10564259"10775038"11528126"11531413"11691994"11839808"1	5.52	0.042	0.57
TGFBR1	transforming growth factor, beta receptor 1	NM_004612#http://www.ncbi.nlm.nih.gov/entrez/query.fcgi?cmd=search&db=nucleotide&term=NM_004612QACCNS&doptcmdl=GenBank#	7046#http://www.ncbi.nlm.nih.gov/sites/entrez?Db=gene&Cmd=DetailsSearch&Term=7046#	Hs.494622#http://www.ncbi.nlm.nih.gov/UniGene/clust.cgi?ORG=Hs&CID=494622#	176#http://www.ncbi.nih.gov/entrez/query.fcgi?tool=bioconductor&cmd=Retrieve&db=PubMed&list_uids=1319842"1326540"1333888"7518616"7774578"7791754"7852346"7890683"8106553"8235612"8242743"8521960"8530052"8530343"8555189"8576253"8752209"8774881"9045666"913692	5.52	0.042	1.09
		AV721958#http://www.ncbi.nlm.nih.gov/entrez/query.fcgi?cmd=search&db=nucleotide&term=AV721958QACCNS&doptcmdl=GenBank#				5.51	0.043	0.94
IL6ST	interleukin 6 signal transducer (gp130, oncostatin M receptor)	NM_002184#http://www.ncbi.nlm.nih.gov/entrez/query.fcgi?cmd=search&db=nucleotide&term=NM_002184QACCNS&doptcmdl=GenBank#	3572#http://www.ncbi.nlm.nih.gov/sites/entrez?Db=gene&Cmd=DetailsSearch&Term=3572#	Hs.532082#http://www.ncbi.nlm.nih.gov/UniGene/clust.cgi?ORG=Hs&CID=532082#	116#http://www.ncbi.nih.gov/entrez/query.fcgi?tool=bioconductor&cmd=Retrieve&db=PubMed&list_uids=1617725"2261637"2788034"7736792"8353278"8390097"8511589"8547494"8999038"9013873"9126968"9188471"9195977"9256256"9353320"9388212"9501088"10026196"10219240"1050	5.48	0.043	1.8
FGF2	fibroblast growth factor 2 (basic)	M27968#http://www.ncbi.nlm.nih.gov/entrez/query.fcgi?cmd=search&db=nucleotide&term=M27968QACCNS&doptcmdl=GenBank#	2247#http://www.ncbi.nlm.nih.gov/sites/entrez?Db=gene&Cmd=DetailsSearch&Term=2247#	Hs.284244#http://www.ncbi.nlm.nih.gov/UniGene/clust.cgi?ORG=Hs&CID=284244#	294#http://www.ncbi.nih.gov/entrez/query.fcgi?tool=bioconductor&cmd=Retrieve&db=PubMed&list_uids=1417798"1697263"1702556"1707542"1769963"1785797"1849658"1885605"2265560"2320377"2435284"2435575"2538817"2726761"3472745"3579930"3732516"3780670"3964259"753217	5.48	0.043	0.74
MET	met proto-oncogene (hepatocyte growth factor receptor)	U19348#http://www.ncbi.nlm.nih.gov/entrez/query.fcgi?cmd=search&db=nucleotide&term=U19348QACCNS&doptcmdl=GenBank#	4233#http://www.ncbi.nlm.nih.gov/sites/entrez?Db=gene&Cmd=DetailsSearch&Term=4233#	Hs.132966#http://www.ncbi.nlm.nih.gov/UniGene/clust.cgi?ORG=Hs&CID=132966#	219#http://www.ncbi.nih.gov/entrez/query.fcgi?tool=bioconductor&cmd=Retrieve&db=PubMed&list_uids=1611909"1655405"1655790"1827664"1846706"2819873"3325883"3821733"4069211"7511210"7513258"7708691"7731718"7866434"7961992"8247543"8294430"8302603"8380735"866273	5.47	0.044	0.54
LIN7C	lin-7 homolog C (C. elegans)	NM_018362#http://www.ncbi.nlm.nih.gov/entrez/query.fcgi?cmd=search&db=nucleotide&term=NM_018362QACCNS&doptcmdl=GenBank#	55327#http://www.ncbi.nlm.nih.gov/sites/entrez?Db=gene&Cmd=DetailsSearch&Term=55327#	Hs.693840 Hs.91393#http://Hs.693840 Hs.91393#	16#http://www.ncbi.nih.gov/entrez/query.fcgi?tool=bioconductor&cmd=Retrieve&db=PubMed&list_uids=8125298"9373149"10341223"12006486"12477932"14596909"14702039"14960569"15024025"16147993"16192275"16344560"17237226"17942893"18286632"18543122#	5.46	0.044	0.59
ZNF638	zinc finger protein 638	BC024000#http://www.ncbi.nlm.nih.gov/entrez/query.fcgi?cmd=search&db=nucleotide&term=BC024000QACCNS&doptcmdl=GenBank#	27332#http://www.ncbi.nlm.nih.gov/sites/entrez?Db=gene&Cmd=DetailsSearch&Term=27332#	Hs.434401#http://www.ncbi.nlm.nih.gov/UniGene/clust.cgi?ORG=Hs&CID=434401#	14#http://www.ncbi.nih.gov/entrez/query.fcgi?tool=bioconductor&cmd=Retrieve&db=PubMed&list_uids=8647861"9757574"11149944"11813260"12477932"14702039"15302935"15489334"15778465"15815621"16189514"16565220"16964243"17081983#	5.45	0.044	0.62
SLFN5	schlafen family member 5	NM_144975#http://www.ncbi.nlm.nih.gov/entrez/query.fcgi?cmd=search&db=nucleotide&term=NM_144975QACCNS&doptcmdl=GenBank#	162394#http://www.ncbi.nlm.nih.gov/sites/entrez?Db=gene&Cmd=DetailsSearch&Term=162394#	Hs.709347#http://www.ncbi.nlm.nih.gov/UniGene/clust.cgi?ORG=Hs&CID=709347#	5#http://www.ncbi.nih.gov/entrez/query.fcgi?tool=bioconductor&cmd=Retrieve&db=PubMed&list_uids=9846487"12477932"14702039"15342556"15489334#	5.45	0.044	1.01
MYLIP	myosin regulatory light chain interacting protein	T63512#http://www.ncbi.nlm.nih.gov/entrez/query.fcgi?cmd=search&db=nucleotide&term=T63512QACCNS&doptcmdl=GenBank#	29116#http://www.ncbi.nlm.nih.gov/sites/entrez?Db=gene&Cmd=DetailsSearch&Term=29116#	Hs.484738#http://www.ncbi.nlm.nih.gov/UniGene/clust.cgi?ORG=Hs&CID=484738#	9#http://www.ncbi.nih.gov/entrez/query.fcgi?tool=bioconductor&cmd=Retrieve&db=PubMed&list_uids=10593918"11042152"11162443"12477932"12826659"14550572"15489334"15498874"16785530#	5.44	0.044	0.69
DDX3X	DEAD (Asp-Glu-Ala-Asp) box polypeptide 3, X-linked	AF061337#http://www.ncbi.nlm.nih.gov/entrez/query.fcgi?cmd=search&db=nucleotide&term=AF061337QACCNS&doptcmdl=GenBank#	1654#http://www.ncbi.nlm.nih.gov/sites/entrez?Db=gene&Cmd=DetailsSearch&Term=1654#	Hs.380774#http://www.ncbi.nlm.nih.gov/UniGene/clust.cgi?ORG=Hs&CID=380774#	34#http://www.ncbi.nih.gov/entrez/query.fcgi?tool=bioconductor&cmd=Retrieve&db=PubMed&list_uids=9381176"9730595"10329544"10336476"10859333"11710523"12477932"14559993"14729942"14743216"15489334"15507209"15516266"15588285"15592455"16094384"16097034"16301996	5.44	0.044	0.59
ZDHHC21	zinc finger, DHHC-type containing 21	BF184089#http://www.ncbi.nlm.nih.gov/entrez/query.fcgi?cmd=search&db=nucleotide&term=BF184089QACCNS&doptcmdl=GenBank#	340481#http://www.ncbi.nlm.nih.gov/sites/entrez?Db=gene&Cmd=DetailsSearch&Term=340481#	Hs.649522#http://www.ncbi.nlm.nih.gov/UniGene/clust.cgi?ORG=Hs&CID=649522#	4#http://www.ncbi.nih.gov/entrez/query.fcgi?tool=bioconductor&cmd=Retrieve&db=PubMed&list_uids=12477932"14702039"15164053"15489334#	5.44	0.044	1.08
LOC285835	hypothetical protein LOC285835	AW008207#http://www.ncbi.nlm.nih.gov/entrez/query.fcgi?cmd=search&db=nucleotide&term=AW008207QACCNS&doptcmdl=GenBank#	285835#http://www.ncbi.nlm.nih.gov/sites/entrez?Db=gene&Cmd=DetailsSearch&Term=285835#	Hs.716736#http://www.ncbi.nlm.nih.gov/UniGene/clust.cgi?ORG=Hs&CID=716736#	1#http://www.ncbi.nih.gov/entrez/query.fcgi?tool=bioconductor&cmd=Retrieve&db=PubMed&list_uids=12477932#	-5.42	0.045	-0.5
FAM38B2	family with sequence similarity 38, member B2	AK098782#http://www.ncbi.nlm.nih.gov/entrez/query.fcgi?cmd=search&db=nucleotide&term=AK098782QACCNS&doptcmdl=GenBank#	284221#http://www.ncbi.nlm.nih.gov/sites/entrez?Db=gene&Cmd=DetailsSearch&Term=284221#	Hs.651849#http://www.ncbi.nlm.nih.gov/UniGene/clust.cgi?ORG=Hs&CID=651849#	1#http://www.ncbi.nih.gov/entrez/query.fcgi?tool=bioconductor&cmd=Retrieve&db=PubMed&list_uids=14702039#	5.42	0.045	0.74
MED21	mediator complex subunit 21	U46837#http://www.ncbi.nlm.nih.gov/entrez/query.fcgi?cmd=search&db=nucleotide&term=U46837QACCNS&doptcmdl=GenBank#	9412#http://www.ncbi.nlm.nih.gov/sites/entrez?Db=gene&Cmd=DetailsSearch&Term=9412#	Hs.286145#http://www.ncbi.nlm.nih.gov/UniGene/clust.cgi?ORG=Hs&CID=286145#	27#http://www.ncbi.nih.gov/entrez/query.fcgi?tool=bioconductor&cmd=Retrieve&db=PubMed&list_uids=2320128"8598913"8609996"9121429"9159119"9305922"9315662"9710619"9734358"9872325"10024883"10198638"11278802"11591653"11867769"12037571"12101254"12477932"1258419	5.41	0.045	0.53
KIAA1109	KIAA1109	AL137254#http://www.ncbi.nlm.nih.gov/entrez/query.fcgi?cmd=search&db=nucleotide&term=AL137254QACCNS&doptcmdl=GenBank#	84162#http://www.ncbi.nlm.nih.gov/sites/entrez?Db=gene&Cmd=DetailsSearch&Term=84162#	Hs.408142#http://www.ncbi.nlm.nih.gov/UniGene/clust.cgi?ORG=Hs&CID=408142#	11#http://www.ncbi.nih.gov/entrez/query.fcgi?tool=bioconductor&cmd=Retrieve&db=PubMed&list_uids=8125298"9373149"10470851"10718198"12477932"14702039"16386706"16545529"17558408"17999365"18311140#	5.4	0.046	0.78
PHACTR2	phosphatase and actin regulator 2	AW295193#http://www.ncbi.nlm.nih.gov/entrez/query.fcgi?cmd=search&db=nucleotide&term=AW295193QACCNS&doptcmdl=GenBank#	9749#http://www.ncbi.nlm.nih.gov/sites/entrez?Db=gene&Cmd=DetailsSearch&Term=9749#	Hs.102471#http://www.ncbi.nlm.nih.gov/UniGene/clust.cgi?ORG=Hs&CID=102471#	7#http://www.ncbi.nih.gov/entrez/query.fcgi?tool=bioconductor&cmd=Retrieve&db=PubMed&list_uids=9734811"12477932"15107502"15146197"17081983"17113583"17474147#	5.39	0.046	0.76
LANCL1	LanC lantibiotic synthetase component C-like 1 (bacterial)	AI935255#http://www.ncbi.nlm.nih.gov/entrez/query.fcgi?cmd=search&db=nucleotide&term=AI935255QACCNS&doptcmdl=GenBank#	10314#http://www.ncbi.nlm.nih.gov/sites/entrez?Db=gene&Cmd=DetailsSearch&Term=10314#	Hs.13351#http://www.ncbi.nlm.nih.gov/UniGene/clust.cgi?ORG=Hs&CID=13351#	6#http://www.ncbi.nih.gov/entrez/query.fcgi?tool=bioconductor&cmd=Retrieve&db=PubMed&list_uids=9512664"10944443"11474189"12477932"15082773"15489334#	5.37	0.047	1.01
CYBRD1	cytochrome b reductase 1	NM_024843#http://www.ncbi.nlm.nih.gov/entrez/query.fcgi?cmd=search&db=nucleotide&term=NM_024843QACCNS&doptcmdl=GenBank#	79901#http://www.ncbi.nlm.nih.gov/sites/entrez?Db=gene&Cmd=DetailsSearch&Term=79901#	Hs.715531#http://www.ncbi.nlm.nih.gov/UniGene/clust.cgi?ORG=Hs&CID=715531#	14#http://www.ncbi.nih.gov/entrez/query.fcgi?tool=bioconductor&cmd=Retrieve&db=PubMed&list_uids=8125298"9373149"11230166"11230685"12477932"12949720"14499595"15338274"16344560"17068337"17975119"18092813"18194661"18492824#	5.37	0.047	0.59
ELL2	elongation factor, RNA polymerase II, 2	NM_012081#http://www.ncbi.nlm.nih.gov/entrez/query.fcgi?cmd=search&db=nucleotide&term=NM_012081QACCNS&doptcmdl=GenBank#	22936#http://www.ncbi.nlm.nih.gov/sites/entrez?Db=gene&Cmd=DetailsSearch&Term=22936#	Hs.192221 Hs.708710#http://Hs.192221 Hs.708710#	6#http://www.ncbi.nih.gov/entrez/query.fcgi?tool=bioconductor&cmd=Retrieve&db=PubMed&list_uids=9108030"11418481"11752456"12446457"12477932"15489334#	5.37	0.047	0.59
XRCC4	X-ray repair complementing defective repair in Chinese hamster cells 4	NM_022406#http://www.ncbi.nlm.nih.gov/entrez/query.fcgi?cmd=search&db=nucleotide&term=NM_022406QACCNS&doptcmdl=GenBank#	7518#http://www.ncbi.nlm.nih.gov/sites/entrez?Db=gene&Cmd=DetailsSearch&Term=7518#	Hs.567359#http://www.ncbi.nlm.nih.gov/UniGene/clust.cgi?ORG=Hs&CID=567359#	85#http://www.ncbi.nih.gov/entrez/query.fcgi?tool=bioconductor&cmd=Retrieve&db=PubMed&list_uids=1697445"7665175"8548796"9242410"9259561"9259651"9352367"9430729"9809069"9875844"10202163"10320474"10757784"10786799"10854421"10945980"11062157"11702069"1209190	-5.36	0.047	-0.82
RAB6A	RAB6A, member RAS oncogene family	NM_002869#http://www.ncbi.nlm.nih.gov/entrez/query.fcgi?cmd=search&db=nucleotide&term=NM_002869QACCNS&doptcmdl=GenBank#	5870#http://www.ncbi.nlm.nih.gov/sites/entrez?Db=gene&Cmd=DetailsSearch&Term=5870#	Hs.503222 Hs.535586 Hs.707804#http://Hs.503222 Hs.535586 Hs.707804#	48#http://www.ncbi.nih.gov/entrez/query.fcgi?tool=bioconductor&cmd=Retrieve&db=PubMed&list_uids=1999336"2112230"2501306"8125298"8175798"8294464"8356066"8619474"8889548"9110174"9373149"9438855"10202141"10209123"10329441"10996854"11054569"11071909"11076863"	5.33	0.049	0.68
