# Supplementary material for: TGFβ and CCN2/CTGF mediate actin related gene expression by differential E2F1/CREB activation
Source: BMC Genomics. 2013 Aug 1;14:525. doi: 10.1186/1471-2164-14-525 (PMC3765338; doi:10.1186/1471-2164-14-525)
Supplement: Additional file 6 — Genes regulated in HMCs by CCN2. Array genes differentially regulated by CCN2 at p < 0.05. [file 1471-2164-14-525-S6.xls]

## Sheet: Combination_Genes
Symbol	Description	GenBank	Gene	UniGene	PubMed	t-statistic	p-value	Fold Change
TNFAIP6	tumor necrosis factor, alpha-induced protein 6	NM_007115#http://www.ncbi.nlm.nih.gov/entrez/query.fcgi?cmd=search&db=nucleotide&term=NM_007115QACCNS&doptcmdl=GenBank#	7130#http://www.ncbi.nlm.nih.gov/sites/entrez?Db=gene&Cmd=DetailsSearch&Term=7130#	Hs.437322#http://www.ncbi.nlm.nih.gov/UniGene/clust.cgi?ORG=Hs&CID=437322#	33#http://www.ncbi.nih.gov/entrez/query.fcgi?tool=bioconductor&cmd=Retrieve&db=PubMed&list_uids=1730767"7516184"7935377"8568267"8797823"9654129"11278699"11854277"12401803"12477932"12692188"14515153"14718574"15060082"15489334"15653696"15718240"15809059"158	56.39	0	6.61
PTGS2	prostaglandin-endoperoxide synthase 2 (prostaglandin G/H synthase and cyclooxygenase)	AY151286#http://www.ncbi.nlm.nih.gov/entrez/query.fcgi?cmd=search&db=nucleotide&term=AY151286QACCNS&doptcmdl=GenBank#	5743#http://www.ncbi.nlm.nih.gov/sites/entrez?Db=gene&Cmd=DetailsSearch&Term=5743#	Hs.196384#http://www.ncbi.nlm.nih.gov/UniGene/clust.cgi?ORG=Hs&CID=196384#	905#http://www.ncbi.nih.gov/entrez/query.fcgi?tool=bioconductor&cmd=Retrieve&db=PubMed&list_uids=1380156"1536575"4514999"7510883"7521167"7945196"7947975"8074655"8181472"8473346"8581564"8643612"8889548"9140046"9520467"9545330"9630216"9639560"9661070"100757	53.51	0	5.95
TNFAIP6	tumor necrosis factor, alpha-induced protein 6	AW188198#http://www.ncbi.nlm.nih.gov/entrez/query.fcgi?cmd=search&db=nucleotide&term=AW188198QACCNS&doptcmdl=GenBank#	7130#http://www.ncbi.nlm.nih.gov/sites/entrez?Db=gene&Cmd=DetailsSearch&Term=7130#	Hs.437322#http://www.ncbi.nlm.nih.gov/UniGene/clust.cgi?ORG=Hs&CID=437322#	33#http://www.ncbi.nih.gov/entrez/query.fcgi?tool=bioconductor&cmd=Retrieve&db=PubMed&list_uids=1730767"7516184"7935377"8568267"8797823"9654129"11278699"11854277"12401803"12477932"12692188"14515153"14718574"15060082"15489334"15653696"15718240"15809059"158	51.73	0	6.82
PMEPA1	prostate transmembrane protein, androgen induced 1	AL035541#http://www.ncbi.nlm.nih.gov/entrez/query.fcgi?cmd=search&db=nucleotide&term=AL035541QACCNS&doptcmdl=GenBank#	56937#http://www.ncbi.nlm.nih.gov/sites/entrez?Db=gene&Cmd=DetailsSearch&Term=56937#	Hs.517155#http://www.ncbi.nlm.nih.gov/UniGene/clust.cgi?ORG=Hs&CID=517155#	12#http://www.ncbi.nih.gov/entrez/query.fcgi?tool=bioconductor&cmd=Retrieve&db=PubMed&list_uids=10873380"11042109"11568975"11780052"12477932"12670906"12907594"14639658"15489334"16713569"18174752"18703514#	36.02	0	2.97
PTGS2	prostaglandin-endoperoxide synthase 2 (prostaglandin G/H synthase and cyclooxygenase)	NM_000963#http://www.ncbi.nlm.nih.gov/entrez/query.fcgi?cmd=search&db=nucleotide&term=NM_000963QACCNS&doptcmdl=GenBank#	5743#http://www.ncbi.nlm.nih.gov/sites/entrez?Db=gene&Cmd=DetailsSearch&Term=5743#	Hs.196384#http://www.ncbi.nlm.nih.gov/UniGene/clust.cgi?ORG=Hs&CID=196384#	905#http://www.ncbi.nih.gov/entrez/query.fcgi?tool=bioconductor&cmd=Retrieve&db=PubMed&list_uids=1380156"1536575"4514999"7510883"7521167"7945196"7947975"8074655"8181472"8473346"8581564"8643612"8889548"9140046"9520467"9545330"9630216"9639560"9661070"100757	35.26	0	5.72
ST6GAL2	ST6 beta-galactosamide alpha-2,6-sialyltranferase 2	AW004016#http://www.ncbi.nlm.nih.gov/entrez/query.fcgi?cmd=search&db=nucleotide&term=AW004016QACCNS&doptcmdl=GenBank#	84620#http://www.ncbi.nlm.nih.gov/sites/entrez?Db=gene&Cmd=DetailsSearch&Term=84620#	Hs.98265#http://www.ncbi.nlm.nih.gov/UniGene/clust.cgi?ORG=Hs&CID=98265#	7#http://www.ncbi.nih.gov/entrez/query.fcgi?tool=bioconductor&cmd=Retrieve&db=PubMed&list_uids=11347906"12235148"12477932"12603328"14702039"15146197"16344560#	33.44	0	5.6
B3GALT2	UDP-Gal:betaGlcNAc beta 1,3-galactosyltransferase, polypeptide 2	AF288390#http://www.ncbi.nlm.nih.gov/entrez/query.fcgi?cmd=search&db=nucleotide&term=AF288390QACCNS&doptcmdl=GenBank#	8707#http://www.ncbi.nlm.nih.gov/sites/entrez?Db=gene&Cmd=DetailsSearch&Term=8707#	Hs.518834 Hs.716598#http://Hs.518834 Hs.716598#	13#http://www.ncbi.nih.gov/entrez/query.fcgi?tool=bioconductor&cmd=Retrieve&db=PubMed&list_uids=2187500"2541446"2542563"2649653"2829950"9417100"9582303"10580128"11318611"12477932"15489334"16344560"16710414#	-33	0	-4.06
B3GALT2	UDP-Gal:betaGlcNAc beta 1,3-galactosyltransferase, polypeptide 2	Y15014#http://www.ncbi.nlm.nih.gov/entrez/query.fcgi?cmd=search&db=nucleotide&term=Y15014QACCNS&doptcmdl=GenBank#	8707#http://www.ncbi.nlm.nih.gov/sites/entrez?Db=gene&Cmd=DetailsSearch&Term=8707#	Hs.518834 Hs.716598#http://Hs.518834 Hs.716598#	13#http://www.ncbi.nih.gov/entrez/query.fcgi?tool=bioconductor&cmd=Retrieve&db=PubMed&list_uids=2187500"2541446"2542563"2649653"2829950"9417100"9582303"10580128"11318611"12477932"15489334"16344560"16710414#	-32.33	0	-4.46
LRRN3	leucine rich repeat neuronal 3	AI221950#http://www.ncbi.nlm.nih.gov/entrez/query.fcgi?cmd=search&db=nucleotide&term=AI221950QACCNS&doptcmdl=GenBank#	54674#http://www.ncbi.nlm.nih.gov/sites/entrez?Db=gene&Cmd=DetailsSearch&Term=54674#	Hs.3781#http://www.ncbi.nlm.nih.gov/UniGene/clust.cgi?ORG=Hs&CID=3781#	6#http://www.ncbi.nih.gov/entrez/query.fcgi?tool=bioconductor&cmd=Retrieve&db=PubMed&list_uids=11549284"12477932"12975309"14702039"15489334"16344560#	30.65	0	3.7
SAMD12	sterile alpha motif domain containing 12	AV724325#http://www.ncbi.nlm.nih.gov/entrez/query.fcgi?cmd=search&db=nucleotide&term=AV724325QACCNS&doptcmdl=GenBank#	401474#http://www.ncbi.nlm.nih.gov/sites/entrez?Db=gene&Cmd=DetailsSearch&Term=401474#	Hs.359393#http://www.ncbi.nlm.nih.gov/UniGene/clust.cgi?ORG=Hs&CID=359393#	5#http://www.ncbi.nih.gov/entrez/query.fcgi?tool=bioconductor&cmd=Retrieve&db=PubMed&list_uids=8889548"10737800"12477932"16344560"17568003#	-28.81	0	-3.26
XYLT1	xylosyltransferase I	AI693140#http://www.ncbi.nlm.nih.gov/entrez/query.fcgi?cmd=search&db=nucleotide&term=AI693140QACCNS&doptcmdl=GenBank#	64131#http://www.ncbi.nlm.nih.gov/sites/entrez?Db=gene&Cmd=DetailsSearch&Term=64131#	Hs.22907 Hs.610023#http://Hs.22907 Hs.610023#	21#http://www.ncbi.nih.gov/entrez/query.fcgi?tool=bioconductor&cmd=Retrieve&db=PubMed&list_uids=10383739"11087729"11099377"11814476"12477932"15294915"15461586"16133423"16164625"16225459"16569644"16571645"16759312"16778156"17003309"17189266"17635914"179805	26.93	0	3.05
KIAA1199	KIAA1199	AB033025#http://www.ncbi.nlm.nih.gov/entrez/query.fcgi?cmd=search&db=nucleotide&term=AB033025QACCNS&doptcmdl=GenBank#	57214#http://www.ncbi.nlm.nih.gov/sites/entrez?Db=gene&Cmd=DetailsSearch&Term=57214#	Hs.459088#http://www.ncbi.nlm.nih.gov/UniGene/clust.cgi?ORG=Hs&CID=459088#	9#http://www.ncbi.nih.gov/entrez/query.fcgi?tool=bioconductor&cmd=Retrieve&db=PubMed&list_uids=10574462"11247670"12421765"12471561"12477932"14577002"15489334"16157444"16406369#	-26.93	0	-4.5
F2RL2	coagulation factor II (thrombin) receptor-like 2	AI378647#http://www.ncbi.nlm.nih.gov/entrez/query.fcgi?cmd=search&db=nucleotide&term=AI378647QACCNS&doptcmdl=GenBank#	2151#http://www.ncbi.nlm.nih.gov/sites/entrez?Db=gene&Cmd=DetailsSearch&Term=2151#	Hs.42502#http://www.ncbi.nlm.nih.gov/UniGene/clust.cgi?ORG=Hs&CID=42502#	37#http://www.ncbi.nih.gov/entrez/query.fcgi?tool=bioconductor&cmd=Retrieve&db=PubMed&list_uids=1851174"9087410"9614115"9618465"9639495"9716134"9722561"10079109"10409227"10477691"10766244"10788464"11307827"11544528"11714832"12037136"12370398"12477932"1269	-26.13	0	-2.31
LRRN3	leucine rich repeat neuronal 3	AL442092#http://www.ncbi.nlm.nih.gov/entrez/query.fcgi?cmd=search&db=nucleotide&term=AL442092QACCNS&doptcmdl=GenBank#	54674#http://www.ncbi.nlm.nih.gov/sites/entrez?Db=gene&Cmd=DetailsSearch&Term=54674#	Hs.3781#http://www.ncbi.nlm.nih.gov/UniGene/clust.cgi?ORG=Hs&CID=3781#	6#http://www.ncbi.nih.gov/entrez/query.fcgi?tool=bioconductor&cmd=Retrieve&db=PubMed&list_uids=11549284"12477932"12975309"14702039"15489334"16344560#	25.8	0	2.74
CDKN2B	cyclin-dependent kinase inhibitor 2B (p15, inhibits CDK4)	NM_004936#http://www.ncbi.nlm.nih.gov/entrez/query.fcgi?cmd=search&db=nucleotide&term=NM_004936QACCNS&doptcmdl=GenBank#	1030#http://www.ncbi.nlm.nih.gov/sites/entrez?Db=gene&Cmd=DetailsSearch&Term=1030#	Hs.72901#http://www.ncbi.nlm.nih.gov/UniGene/clust.cgi?ORG=Hs&CID=72901#	128#http://www.ncbi.nih.gov/entrez/query.fcgi?tool=bioconductor&cmd=Retrieve&db=PubMed&list_uids=7478582"7675459"7882351"7987828"8001816"8078588"8153634"9042862"9111314"9163429"9230210"10574984"10892805"11076863"11283613"11668523"11692873"11695244"1185996	25.54	0	3.09
PTX3	pentraxin-related gene, rapidly induced by IL-1 beta	NM_002852#http://www.ncbi.nlm.nih.gov/entrez/query.fcgi?cmd=search&db=nucleotide&term=NM_002852QACCNS&doptcmdl=GenBank#	5806#http://www.ncbi.nlm.nih.gov/sites/entrez?Db=gene&Cmd=DetailsSearch&Term=5806#	Hs.591286 Hs.658046#http://Hs.591286 Hs.658046#	55#http://www.ncbi.nih.gov/entrez/query.fcgi?tool=bioconductor&cmd=Retrieve&db=PubMed&list_uids=1429570"1730767"7523502"7679696"7949102"8131794"9119472"9407058"9521058"10931803"11762945"12004288"12006390"12006411"12477932"12538709"12611905"12645945"127636	-25.2	0	-2.41
IL11	interleukin 11	NM_000641#http://www.ncbi.nlm.nih.gov/entrez/query.fcgi?cmd=search&db=nucleotide&term=NM_000641QACCNS&doptcmdl=GenBank#	3589#http://www.ncbi.nlm.nih.gov/sites/entrez?Db=gene&Cmd=DetailsSearch&Term=3589#	Hs.467304#http://www.ncbi.nlm.nih.gov/UniGene/clust.cgi?ORG=Hs&CID=467304#	57#http://www.ncbi.nih.gov/entrez/query.fcgi?tool=bioconductor&cmd=Retrieve&db=PubMed&list_uids=1292471"1386338"1828438"2145578"7499280"7508917"7670098"7867561"8383296"8913282"8940087"10026196"10504396"10725745"10948192"11940481"12005542"12032273"12197884	25.18	0	4.2
ADAMTS5	ADAM metallopeptidase with thrombospondin type 1 motif, 5	BF060767#http://www.ncbi.nlm.nih.gov/entrez/query.fcgi?cmd=search&db=nucleotide&term=BF060767QACCNS&doptcmdl=GenBank#	11096#http://www.ncbi.nlm.nih.gov/sites/entrez?Db=gene&Cmd=DetailsSearch&Term=11096#	Hs.58324#http://www.ncbi.nlm.nih.gov/UniGene/clust.cgi?ORG=Hs&CID=58324#	34#http://www.ncbi.nih.gov/entrez/query.fcgi?tool=bioconductor&cmd=Retrieve&db=PubMed&list_uids=9688535"10438522"10464288"10830953"11032846"11167130"11231277"11801682"11831030"11854269"11956193"12392761"12477932"14702039"14715656"15489334"15599946"1600375	-24.9	0	-2.53
PMEPA1	prostate transmembrane protein, androgen induced 1	AL035541#http://www.ncbi.nlm.nih.gov/entrez/query.fcgi?cmd=search&db=nucleotide&term=AL035541QACCNS&doptcmdl=GenBank#	56937#http://www.ncbi.nlm.nih.gov/sites/entrez?Db=gene&Cmd=DetailsSearch&Term=56937#	Hs.517155#http://www.ncbi.nlm.nih.gov/UniGene/clust.cgi?ORG=Hs&CID=517155#	12#http://www.ncbi.nih.gov/entrez/query.fcgi?tool=bioconductor&cmd=Retrieve&db=PubMed&list_uids=10873380"11042109"11568975"11780052"12477932"12670906"12907594"14639658"15489334"16713569"18174752"18703514#	24.73	0	3.5
PPAPDC1A	phosphatidic acid phosphatase type 2 domain containing 1A	BF130943#http://www.ncbi.nlm.nih.gov/entrez/query.fcgi?cmd=search&db=nucleotide&term=BF130943QACCNS&doptcmdl=GenBank#	196051#http://www.ncbi.nlm.nih.gov/sites/entrez?Db=gene&Cmd=DetailsSearch&Term=196051#	Hs.40479#http://www.ncbi.nlm.nih.gov/UniGene/clust.cgi?ORG=Hs&CID=40479#	2#http://www.ncbi.nih.gov/entrez/query.fcgi?tool=bioconductor&cmd=Retrieve&db=PubMed&list_uids=12477932"17590538#	24.73	0	3.07
LIPG	lipase, endothelial	NM_006033#http://www.ncbi.nlm.nih.gov/entrez/query.fcgi?cmd=search&db=nucleotide&term=NM_006033QACCNS&doptcmdl=GenBank#	9388#http://www.ncbi.nlm.nih.gov/sites/entrez?Db=gene&Cmd=DetailsSearch&Term=9388#	Hs.465102#http://www.ncbi.nlm.nih.gov/UniGene/clust.cgi?ORG=Hs&CID=465102#	46#http://www.ncbi.nih.gov/entrez/query.fcgi?tool=bioconductor&cmd=Retrieve&db=PubMed&list_uids=10192396"10318835"12032167"12164779"12477932"12569156"12601178"12867537"12884003"12966036"12975309"14499622"14517167"14667806"15117821"15231747"15342690"154858	24.59	0	4.39
EGR2	early growth response 2 (Krox-20 homolog, Drosophila)	NM_000399#http://www.ncbi.nlm.nih.gov/entrez/query.fcgi?cmd=search&db=nucleotide&term=NM_000399QACCNS&doptcmdl=GenBank#	1959#http://www.ncbi.nlm.nih.gov/sites/entrez?Db=gene&Cmd=DetailsSearch&Term=1959#	Hs.1395#http://www.ncbi.nlm.nih.gov/UniGene/clust.cgi?ORG=Hs&CID=1395#	40#http://www.ncbi.nih.gov/entrez/query.fcgi?tool=bioconductor&cmd=Retrieve&db=PubMed&list_uids=2111009"2496302"3140236"7935840"8093858"8702157"9537424"10369870"10371530"10502832"10762521"10960786"11239949"11523566"11545686"11835375"11909874"12471219"1247	24.49	0	3.41
RDH10	retinol dehydrogenase 10 (all-trans)	AW150720#http://www.ncbi.nlm.nih.gov/entrez/query.fcgi?cmd=search&db=nucleotide&term=AW150720QACCNS&doptcmdl=GenBank#	157506#http://www.ncbi.nlm.nih.gov/sites/entrez?Db=gene&Cmd=DetailsSearch&Term=157506#	Hs.244940#http://www.ncbi.nlm.nih.gov/UniGene/clust.cgi?ORG=Hs&CID=244940#	7#http://www.ncbi.nih.gov/entrez/query.fcgi?tool=bioconductor&cmd=Retrieve&db=PubMed&list_uids=12407145"12477932"12975309"14596915"17218779"18502750"19027726#	-24.18	0	-2.55
ADAMTS5	ADAM metallopeptidase with thrombospondin type 1 motif, 5	NM_007038#http://www.ncbi.nlm.nih.gov/entrez/query.fcgi?cmd=search&db=nucleotide&term=NM_007038QACCNS&doptcmdl=GenBank#	11096#http://www.ncbi.nlm.nih.gov/sites/entrez?Db=gene&Cmd=DetailsSearch&Term=11096#	Hs.58324#http://www.ncbi.nlm.nih.gov/UniGene/clust.cgi?ORG=Hs&CID=58324#	34#http://www.ncbi.nih.gov/entrez/query.fcgi?tool=bioconductor&cmd=Retrieve&db=PubMed&list_uids=9688535"10438522"10464288"10830953"11032846"11167130"11231277"11801682"11831030"11854269"11956193"12392761"12477932"14702039"14715656"15489334"15599946"1600375	-23.31	0	-2.35
SLC7A14	solute carrier family 7 (cationic amino acid transporter, y+ system), member 14	AK094547#http://www.ncbi.nlm.nih.gov/entrez/query.fcgi?cmd=search&db=nucleotide&term=AK094547QACCNS&doptcmdl=GenBank#	57709#http://www.ncbi.nlm.nih.gov/sites/entrez?Db=gene&Cmd=DetailsSearch&Term=57709#	Hs.596660#http://www.ncbi.nlm.nih.gov/UniGene/clust.cgi?ORG=Hs&CID=596660#	4#http://www.ncbi.nih.gov/entrez/query.fcgi?tool=bioconductor&cmd=Retrieve&db=PubMed&list_uids=10997877"12477932"14702039"16344560#	-22.8	0	-3.58
ACTC1	actin, alpha, cardiac muscle 1	NM_005159#http://www.ncbi.nlm.nih.gov/entrez/query.fcgi?cmd=search&db=nucleotide&term=NM_005159QACCNS&doptcmdl=GenBank#	70#http://www.ncbi.nlm.nih.gov/sites/entrez?Db=gene&Cmd=DetailsSearch&Term=70#	Hs.118127#http://www.ncbi.nlm.nih.gov/UniGene/clust.cgi?ORG=Hs&CID=118127#	74#http://www.ncbi.nih.gov/entrez/query.fcgi?tool=bioconductor&cmd=Retrieve&db=PubMed&list_uids=1246600"1540415"1602151"1639426"1762945"1907279"1991513"3789022"6272269"6273789"6310553"6584914"6689196"7780165"8127865"8163527"8913639"8997639"9563954"9841925	22.46	0	4.11
		AA156240#http://www.ncbi.nlm.nih.gov/entrez/query.fcgi?cmd=search&db=nucleotide&term=AA156240QACCNS&doptcmdl=GenBank#				-22.12	0	-2.23
CTSC	cathepsin C	AI246687#http://www.ncbi.nlm.nih.gov/entrez/query.fcgi?cmd=search&db=nucleotide&term=AI246687QACCNS&doptcmdl=GenBank#	1075#http://www.ncbi.nlm.nih.gov/sites/entrez?Db=gene&Cmd=DetailsSearch&Term=1075#	Hs.128065 Hs.706874#http://Hs.128065 Hs.706874#	50#http://www.ncbi.nih.gov/entrez/query.fcgi?tool=bioconductor&cmd=Retrieve&db=PubMed&list_uids=1586157"7649281"7665576"8125298"9092576"9272739"9373149"9507095"10581027"10593994"10662807"10662808"10756096"11015218"11076863"11106356"11158173"11180012"11180	-22.01	0	-2.2
		AW043921#http://www.ncbi.nlm.nih.gov/entrez/query.fcgi?cmd=search&db=nucleotide&term=AW043921QACCNS&doptcmdl=GenBank#				22	0	2.2
WNT5B	wingless-type MMTV integration site family, member 5B	NM_030775#http://www.ncbi.nlm.nih.gov/entrez/query.fcgi?cmd=search&db=nucleotide&term=NM_030775QACCNS&doptcmdl=GenBank#	81029#http://www.ncbi.nlm.nih.gov/sites/entrez?Db=gene&Cmd=DetailsSearch&Term=81029#	Hs.306051#http://www.ncbi.nlm.nih.gov/UniGene/clust.cgi?ORG=Hs&CID=306051#	10#http://www.ncbi.nih.gov/entrez/query.fcgi?tool=bioconductor&cmd=Retrieve&db=PubMed&list_uids=8167409"10866835"11445850"12165812"12477932"15386214"15489334"15972578"16189514"18555673#	21.84	0	3.37
GPRC5A	G protein-coupled receptor, family C, group 5, member A	NM_003979#http://www.ncbi.nlm.nih.gov/entrez/query.fcgi?cmd=search&db=nucleotide&term=NM_003979QACCNS&doptcmdl=GenBank#	9052#http://www.ncbi.nlm.nih.gov/sites/entrez?Db=gene&Cmd=DetailsSearch&Term=9052#	Hs.631733#http://www.ncbi.nlm.nih.gov/UniGene/clust.cgi?ORG=Hs&CID=631733#	14#http://www.ncbi.nih.gov/entrez/query.fcgi?tool=bioconductor&cmd=Retrieve&db=PubMed&list_uids=8832110"9857033"10783259"10945465"12477932"14702039"14706456"15489334"15659406"15951569"16565220"17055459"18000218"18029348#	-21.6	0	-2.12
		AA703280#http://www.ncbi.nlm.nih.gov/entrez/query.fcgi?cmd=search&db=nucleotide&term=AA703280QACCNS&doptcmdl=GenBank#				21.36	0	3.07
HEYL	hairy/enhancer-of-split related with YRPW motif-like	AL040198#http://www.ncbi.nlm.nih.gov/entrez/query.fcgi?cmd=search&db=nucleotide&term=AL040198QACCNS&doptcmdl=GenBank#	26508#http://www.ncbi.nlm.nih.gov/sites/entrez?Db=gene&Cmd=DetailsSearch&Term=26508#	Hs.472566#http://www.ncbi.nlm.nih.gov/UniGene/clust.cgi?ORG=Hs&CID=472566#	10#http://www.ncbi.nih.gov/entrez/query.fcgi?tool=bioconductor&cmd=Retrieve&db=PubMed&list_uids=8889548"10415358"10860664"10924525"11095750"12477932"12548545"15231748"16165016"16189514#	21.35	0	2.57
TMTC1	transmembrane and tetratricopeptide repeat containing 1	AU151239#http://www.ncbi.nlm.nih.gov/entrez/query.fcgi?cmd=search&db=nucleotide&term=AU151239QACCNS&doptcmdl=GenBank#	83857#http://www.ncbi.nlm.nih.gov/sites/entrez?Db=gene&Cmd=DetailsSearch&Term=83857#	Hs.401954#http://www.ncbi.nlm.nih.gov/UniGene/clust.cgi?ORG=Hs&CID=401954#	3#http://www.ncbi.nih.gov/entrez/query.fcgi?tool=bioconductor&cmd=Retrieve&db=PubMed&list_uids=12477932"14702039"15489334#	-21.13	0	-3.05
HSD17B6	hydroxysteroid (17-beta) dehydrogenase 6 homolog (mouse)	NM_003725#http://www.ncbi.nlm.nih.gov/entrez/query.fcgi?cmd=search&db=nucleotide&term=NM_003725QACCNS&doptcmdl=GenBank#	8630#http://www.ncbi.nlm.nih.gov/sites/entrez?Db=gene&Cmd=DetailsSearch&Term=8630#	Hs.524513#http://www.ncbi.nlm.nih.gov/UniGene/clust.cgi?ORG=Hs&CID=524513#	10#http://www.ncbi.nih.gov/entrez/query.fcgi?tool=bioconductor&cmd=Retrieve&db=PubMed&list_uids=9188497"10896656"11165032"11306067"11360992"11513953"12477932"17070195"17289849"19027726#	20.91	0	2.05
EDNRA	endothelin receptor type A	NM_001957#http://www.ncbi.nlm.nih.gov/entrez/query.fcgi?cmd=search&db=nucleotide&term=NM_001957QACCNS&doptcmdl=GenBank#	1909#http://www.ncbi.nlm.nih.gov/sites/entrez?Db=gene&Cmd=DetailsSearch&Term=1909#	Hs.183713#http://www.ncbi.nlm.nih.gov/UniGene/clust.cgi?ORG=Hs&CID=183713#	87#http://www.ncbi.nih.gov/entrez/query.fcgi?tool=bioconductor&cmd=Retrieve&db=PubMed&list_uids=1291713"1326535"1415318"1652463"1659806"1719979"1849646"7882989"8114678"8427579"8440682"8611157"8702836"8982507"9211925"9284755"10448102"10770212"10789830"1126	-20.57	0	-2.03
SDC4	syndecan 4	NM_002999#http://www.ncbi.nlm.nih.gov/entrez/query.fcgi?cmd=search&db=nucleotide&term=NM_002999QACCNS&doptcmdl=GenBank#	6385#http://www.ncbi.nlm.nih.gov/sites/entrez?Db=gene&Cmd=DetailsSearch&Term=6385#	Hs.632267#http://www.ncbi.nlm.nih.gov/UniGene/clust.cgi?ORG=Hs&CID=632267#	59#http://www.ncbi.nih.gov/entrez/query.fcgi?tool=bioconductor&cmd=Retrieve&db=PubMed&list_uids=1500433"7626103"7690138"7916598"8019004"8125298"8570206"8621465"8797100"9111037"9342064"9373149"9556568"9582338"9660868"10497173"10911369"11024024"11456484"115	-20.42	0	-2.39
NOX4	NADPH oxidase 4	NM_016931#http://www.ncbi.nlm.nih.gov/entrez/query.fcgi?cmd=search&db=nucleotide&term=NM_016931QACCNS&doptcmdl=GenBank#	50507#http://www.ncbi.nlm.nih.gov/sites/entrez?Db=gene&Cmd=DetailsSearch&Term=50507#	Hs.371036#http://www.ncbi.nlm.nih.gov/UniGene/clust.cgi?ORG=Hs&CID=371036#	54#http://www.ncbi.nih.gov/entrez/query.fcgi?tool=bioconductor&cmd=Retrieve&db=PubMed&list_uids=8889548"9882350"10869423"11032835"11376945"11997235"12477932"12482831"14670934"14702039"14966267"15102091"15155719"15210697"15256399"15322091"15356101"15489334	20.35	0	1.9
PMEPA1	prostate transmembrane protein, androgen induced 1	NM_020182#http://www.ncbi.nlm.nih.gov/entrez/query.fcgi?cmd=search&db=nucleotide&term=NM_020182QACCNS&doptcmdl=GenBank#	56937#http://www.ncbi.nlm.nih.gov/sites/entrez?Db=gene&Cmd=DetailsSearch&Term=56937#	Hs.517155#http://www.ncbi.nlm.nih.gov/UniGene/clust.cgi?ORG=Hs&CID=517155#	12#http://www.ncbi.nih.gov/entrez/query.fcgi?tool=bioconductor&cmd=Retrieve&db=PubMed&list_uids=10873380"11042109"11568975"11780052"12477932"12670906"12907594"14639658"15489334"16713569"18174752"18703514#	20.22	0	2.87
CDKN2B	cyclin-dependent kinase inhibitor 2B (p15, inhibits CDK4)	AW444761#http://www.ncbi.nlm.nih.gov/entrez/query.fcgi?cmd=search&db=nucleotide&term=AW444761QACCNS&doptcmdl=GenBank#	1030#http://www.ncbi.nlm.nih.gov/sites/entrez?Db=gene&Cmd=DetailsSearch&Term=1030#	Hs.72901#http://www.ncbi.nlm.nih.gov/UniGene/clust.cgi?ORG=Hs&CID=72901#	128#http://www.ncbi.nih.gov/entrez/query.fcgi?tool=bioconductor&cmd=Retrieve&db=PubMed&list_uids=7478582"7675459"7882351"7987828"8001816"8078588"8153634"9042862"9111314"9163429"9230210"10574984"10892805"11076863"11283613"11668523"11692873"11695244"1185996	20.2	0	1.97
		AI769269#http://www.ncbi.nlm.nih.gov/entrez/query.fcgi?cmd=search&db=nucleotide&term=AI769269QACCNS&doptcmdl=GenBank#				20.01	0	2.35
ABCA1	ATP-binding cassette, sub-family A (ABC1), member 1	NM_005502#http://www.ncbi.nlm.nih.gov/entrez/query.fcgi?cmd=search&db=nucleotide&term=NM_005502QACCNS&doptcmdl=GenBank#	19#http://www.ncbi.nlm.nih.gov/sites/entrez?Db=gene&Cmd=DetailsSearch&Term=19#	Hs.429294#http://www.ncbi.nlm.nih.gov/UniGene/clust.cgi?ORG=Hs&CID=429294#	296#http://www.ncbi.nih.gov/entrez/query.fcgi?tool=bioconductor&cmd=Retrieve&db=PubMed&list_uids=7766993"8088782"9006906"9731541"10092505"10431236"10431237"10431238"10525055"10533863"10535983"10706591"10799318"10884428"10938021"10970803"11086027"11162594"	19.96	0	3.35
		AI739132#http://www.ncbi.nlm.nih.gov/entrez/query.fcgi?cmd=search&db=nucleotide&term=AI739132QACCNS&doptcmdl=GenBank#				19.92	0	4.34
		AW044663#http://www.ncbi.nlm.nih.gov/entrez/query.fcgi?cmd=search&db=nucleotide&term=AW044663QACCNS&doptcmdl=GenBank#				-19.64	0	-2.56
NPY1R	neuropeptide Y receptor Y1	NM_000909#http://www.ncbi.nlm.nih.gov/entrez/query.fcgi?cmd=search&db=nucleotide&term=NM_000909QACCNS&doptcmdl=GenBank#	4886#http://www.ncbi.nlm.nih.gov/sites/entrez?Db=gene&Cmd=DetailsSearch&Term=4886#	Hs.519057#http://www.ncbi.nlm.nih.gov/UniGene/clust.cgi?ORG=Hs&CID=519057#	30#http://www.ncbi.nih.gov/entrez/query.fcgi?tool=bioconductor&cmd=Retrieve&db=PubMed&list_uids=1317848"1321422"7559383"8095935"9001438"11741903"11814622"11906964"12007534"12084524"12203398"12209475"12220433"12477932"12665544"15231747"15302312"15489334"15	19.59	0	2.12
FOXE1	forkhead box E1 (thyroid transcription factor 2)	NM_004473#http://www.ncbi.nlm.nih.gov/entrez/query.fcgi?cmd=search&db=nucleotide&term=NM_004473QACCNS&doptcmdl=GenBank#	2304#http://www.ncbi.nlm.nih.gov/sites/entrez?Db=gene&Cmd=DetailsSearch&Term=2304#	Hs.159234#http://www.ncbi.nlm.nih.gov/UniGene/clust.cgi?ORG=Hs&CID=159234#	21#http://www.ncbi.nih.gov/entrez/query.fcgi?tool=bioconductor&cmd=Retrieve&db=PubMed&list_uids=9052737"9169137"9214635"9697705"10403172"10748198"11580993"11762722"12165566"14611701"14654228"15140221"15320969"15367491"16327884"16481406"16584930"16882747"1	-19.59	0	-2.77
LPPR4	plasticity related gene 1	AW592563#http://www.ncbi.nlm.nih.gov/entrez/query.fcgi?cmd=search&db=nucleotide&term=AW592563QACCNS&doptcmdl=GenBank#	9890#http://www.ncbi.nlm.nih.gov/sites/entrez?Db=gene&Cmd=DetailsSearch&Term=9890#	Hs.13245#http://www.ncbi.nlm.nih.gov/UniGene/clust.cgi?ORG=Hs&CID=13245#	5#http://www.ncbi.nih.gov/entrez/query.fcgi?tool=bioconductor&cmd=Retrieve&db=PubMed&list_uids=9455484"12069809"12477932"12730698"16169070#	-19.48	0	-3.7
CNKSR3	CNKSR family member 3	BG165333#http://www.ncbi.nlm.nih.gov/entrez/query.fcgi?cmd=search&db=nucleotide&term=BG165333QACCNS&doptcmdl=GenBank#	154043#http://www.ncbi.nlm.nih.gov/sites/entrez?Db=gene&Cmd=DetailsSearch&Term=154043#	Hs.16064#http://www.ncbi.nlm.nih.gov/UniGene/clust.cgi?ORG=Hs&CID=16064#	2#http://www.ncbi.nih.gov/entrez/query.fcgi?tool=bioconductor&cmd=Retrieve&db=PubMed&list_uids=12477932"14702039#	-19.46	0	-2.18
MGC16121	hypothetical protein MGC16121	BE048571#http://www.ncbi.nlm.nih.gov/entrez/query.fcgi?cmd=search&db=nucleotide&term=BE048571QACCNS&doptcmdl=GenBank#	84848#http://www.ncbi.nlm.nih.gov/sites/entrez?Db=gene&Cmd=DetailsSearch&Term=84848#	Hs.416379 Hs.656866#http://Hs.416379 Hs.656866#	2#http://www.ncbi.nih.gov/entrez/query.fcgi?tool=bioconductor&cmd=Retrieve&db=PubMed&list_uids=12477932"15146197#	-19.44	0	-2.6
EDNRA	endothelin receptor type A	AU118882#http://www.ncbi.nlm.nih.gov/entrez/query.fcgi?cmd=search&db=nucleotide&term=AU118882QACCNS&doptcmdl=GenBank#	1909#http://www.ncbi.nlm.nih.gov/sites/entrez?Db=gene&Cmd=DetailsSearch&Term=1909#	Hs.183713#http://www.ncbi.nlm.nih.gov/UniGene/clust.cgi?ORG=Hs&CID=183713#	87#http://www.ncbi.nih.gov/entrez/query.fcgi?tool=bioconductor&cmd=Retrieve&db=PubMed&list_uids=1291713"1326535"1415318"1652463"1659806"1719979"1849646"7882989"8114678"8427579"8440682"8611157"8702836"8982507"9211925"9284755"10448102"10770212"10789830"1126	-19.44	0	-2.4
SLC19A2	solute carrier family 19 (thiamine transporter), member 2	AF153330#http://www.ncbi.nlm.nih.gov/entrez/query.fcgi?cmd=search&db=nucleotide&term=AF153330QACCNS&doptcmdl=GenBank#	10560#http://www.ncbi.nlm.nih.gov/sites/entrez?Db=gene&Cmd=DetailsSearch&Term=10560#	Hs.30246#http://www.ncbi.nlm.nih.gov/UniGene/clust.cgi?ORG=Hs&CID=30246#	28#http://www.ncbi.nih.gov/entrez/query.fcgi?tool=bioconductor&cmd=Retrieve&db=PubMed&list_uids=3060175"8889548"9399900"10391221"10391222"10391223"10542220"10874303"10978358"12065289"12227830"12454006"12477932"12900388"14615284"14622275"14994241"16015585"	19.34	0	2.27
SDPR	serum deprivation response (phosphatidylserine binding protein)	BF982174#http://www.ncbi.nlm.nih.gov/entrez/query.fcgi?cmd=search&db=nucleotide&term=BF982174QACCNS&doptcmdl=GenBank#	8436#http://www.ncbi.nlm.nih.gov/sites/entrez?Db=gene&Cmd=DetailsSearch&Term=8436#	Hs.26530#http://www.ncbi.nlm.nih.gov/UniGene/clust.cgi?ORG=Hs&CID=26530#	11#http://www.ncbi.nih.gov/entrez/query.fcgi?tool=bioconductor&cmd=Retrieve&db=PubMed&list_uids=2390065"8012384"8241023"9566962"10191091"12477932"12665801"15146197"15489334"15815621"16189514#	-19.27	0	-2.64
KITLG	KIT ligand	AI446414#http://www.ncbi.nlm.nih.gov/entrez/query.fcgi?cmd=search&db=nucleotide&term=AI446414QACCNS&doptcmdl=GenBank#	4254#http://www.ncbi.nlm.nih.gov/sites/entrez?Db=gene&Cmd=DetailsSearch&Term=4254#	Hs.1048#http://www.ncbi.nlm.nih.gov/UniGene/clust.cgi?ORG=Hs&CID=1048#	102#http://www.ncbi.nih.gov/entrez/query.fcgi?tool=bioconductor&cmd=Retrieve&db=PubMed&list_uids=1375232"1378327"1379846"1381905"1383693"1427906"1707188"1724381"2208279"7528592"7529021"7545103"7680037"8626683"9113989"9239726"9269751"9371281"9590652"972250	-19.26	0	-3.07
AMIGO2	adhesion molecule with Ig-like domain 2	AC004010#http://www.ncbi.nlm.nih.gov/entrez/query.fcgi?cmd=search&db=nucleotide&term=AC004010QACCNS&doptcmdl=GenBank#	347902#http://www.ncbi.nlm.nih.gov/sites/entrez?Db=gene&Cmd=DetailsSearch&Term=347902#	Hs.121520#http://www.ncbi.nlm.nih.gov/UniGene/clust.cgi?ORG=Hs&CID=121520#	7#http://www.ncbi.nih.gov/entrez/query.fcgi?tool=bioconductor&cmd=Retrieve&db=PubMed&list_uids=12477932"12629050"12843293"14702039"15107827"15146197"15489334#	19.21	0	1.52
S1PR5	sphingosine-1-phosphate receptor 5	AI814092#http://www.ncbi.nlm.nih.gov/entrez/query.fcgi?cmd=search&db=nucleotide&term=AI814092QACCNS&doptcmdl=GenBank#	53637#http://www.ncbi.nlm.nih.gov/sites/entrez?Db=gene&Cmd=DetailsSearch&Term=53637#	Hs.501561#http://www.ncbi.nlm.nih.gov/UniGene/clust.cgi?ORG=Hs&CID=501561#	15#http://www.ncbi.nih.gov/entrez/query.fcgi?tool=bioconductor&cmd=Retrieve&db=PubMed&list_uids=10799507"11069896"11331101"11705398"12044878"12234605"12427546"12477932"12648236"14702039"15057824"15489334"15530552"16303743"17918267#	19.06	0	2.81
		AI085377#http://www.ncbi.nlm.nih.gov/entrez/query.fcgi?cmd=search&db=nucleotide&term=AI085377QACCNS&doptcmdl=GenBank#				-19	0	-2.9
FZD8	frizzled homolog 8 (Drosophila)	AW340311#http://www.ncbi.nlm.nih.gov/entrez/query.fcgi?cmd=search&db=nucleotide&term=AW340311QACCNS&doptcmdl=GenBank#	8325#http://www.ncbi.nlm.nih.gov/sites/entrez?Db=gene&Cmd=DetailsSearch&Term=8325#	Hs.302634#http://www.ncbi.nlm.nih.gov/UniGene/clust.cgi?ORG=Hs&CID=302634#	14#http://www.ncbi.nih.gov/entrez/query.fcgi?tool=bioconductor&cmd=Retrieve&db=PubMed&list_uids=8626800"9192640"11029007"11076863"11295046"11448771"11452312"11520064"12477932"15164054"15370539"15454084"18464913"18505162#	18.75	0	2.83
RDH5	retinol dehydrogenase 5 (11-cis/9-cis)	U43559#http://www.ncbi.nlm.nih.gov/entrez/query.fcgi?cmd=search&db=nucleotide&term=U43559QACCNS&doptcmdl=GenBank#	5959#http://www.ncbi.nlm.nih.gov/sites/entrez?Db=gene&Cmd=DetailsSearch&Term=5959#	Hs.600940#http://www.ncbi.nlm.nih.gov/UniGene/clust.cgi?ORG=Hs&CID=600940#	28#http://www.ncbi.nih.gov/entrez/query.fcgi?tool=bioconductor&cmd=Retrieve&db=PubMed&list_uids=7836368"8884265"8889548"9115228"9931293"10369264"10617778"11053295"11078852"11274198"11470705"11812441"12226107"12477932"12536149"12732844"12788147"12860821"12	-18.64	0	-1.75
PALMD	palmdelphin	NM_017734#http://www.ncbi.nlm.nih.gov/entrez/query.fcgi?cmd=search&db=nucleotide&term=NM_017734QACCNS&doptcmdl=GenBank#	54873#http://www.ncbi.nlm.nih.gov/sites/entrez?Db=gene&Cmd=DetailsSearch&Term=54873#	Hs.483993#http://www.ncbi.nlm.nih.gov/UniGene/clust.cgi?ORG=Hs&CID=483993#	7#http://www.ncbi.nih.gov/entrez/query.fcgi?tool=bioconductor&cmd=Retrieve&db=PubMed&list_uids=11478809"11707320"12477932"14702039"15489334"15851553"17081983#	-18.35	0	-2.16
WT1	Wilms tumor 1	NM_024426#http://www.ncbi.nlm.nih.gov/entrez/query.fcgi?cmd=search&db=nucleotide&term=NM_024426QACCNS&doptcmdl=GenBank#	7490#http://www.ncbi.nlm.nih.gov/sites/entrez?Db=gene&Cmd=DetailsSearch&Term=7490#	Hs.591980#http://www.ncbi.nlm.nih.gov/UniGene/clust.cgi?ORG=Hs&CID=591980#	213#http://www.ncbi.nih.gov/entrez/query.fcgi?tool=bioconductor&cmd=Retrieve&db=PubMed&list_uids=1302008"1313285"1317572"1338906"1572653"1654525"1655284"1658787"1671709"2154335"2154702"2173145"6088386"7585606"7731725"7862533"7926762"8086342"8098976"811273	-18.33	0	-1.65
GREM1	gremlin 1, cysteine knot superfamily, homolog (Xenopus laevis)	NM_013372#http://www.ncbi.nlm.nih.gov/entrez/query.fcgi?cmd=search&db=nucleotide&term=NM_013372QACCNS&doptcmdl=GenBank#	26585#http://www.ncbi.nlm.nih.gov/sites/entrez?Db=gene&Cmd=DetailsSearch&Term=26585#	Hs.40098#http://www.ncbi.nlm.nih.gov/UniGene/clust.cgi?ORG=Hs&CID=40098#	25#http://www.ncbi.nih.gov/entrez/query.fcgi?tool=bioconductor&cmd=Retrieve&db=PubMed&list_uids=9660951"10026205"10744662"10894942"12135612"12477932"12808456"12885271"14702039"15340161"15489334"15528323"15539560"15957132"16234815"16545136"16606614"1700311	-18.32	0	-1.96
GREM1	gremlin 1, cysteine knot superfamily, homolog (Xenopus laevis)	AF154054#http://www.ncbi.nlm.nih.gov/entrez/query.fcgi?cmd=search&db=nucleotide&term=AF154054QACCNS&doptcmdl=GenBank#	26585#http://www.ncbi.nlm.nih.gov/sites/entrez?Db=gene&Cmd=DetailsSearch&Term=26585#	Hs.40098#http://www.ncbi.nlm.nih.gov/UniGene/clust.cgi?ORG=Hs&CID=40098#	25#http://www.ncbi.nih.gov/entrez/query.fcgi?tool=bioconductor&cmd=Retrieve&db=PubMed&list_uids=9660951"10026205"10744662"10894942"12135612"12477932"12808456"12885271"14702039"15340161"15489334"15528323"15539560"15957132"16234815"16545136"16606614"1700311	-18.27	0	-1.91
CTSC	cathepsin C	AI246687#http://www.ncbi.nlm.nih.gov/entrez/query.fcgi?cmd=search&db=nucleotide&term=AI246687QACCNS&doptcmdl=GenBank#	1075#http://www.ncbi.nlm.nih.gov/sites/entrez?Db=gene&Cmd=DetailsSearch&Term=1075#	Hs.128065 Hs.706874#http://Hs.128065 Hs.706874#	50#http://www.ncbi.nih.gov/entrez/query.fcgi?tool=bioconductor&cmd=Retrieve&db=PubMed&list_uids=1586157"7649281"7665576"8125298"9092576"9272739"9373149"9507095"10581027"10593994"10662807"10662808"10756096"11015218"11076863"11106356"11158173"11180012"11180	-18.2	0	-1.81
SPSB1	splA/ryanodine receptor domain and SOCS box containing 1	AF131840#http://www.ncbi.nlm.nih.gov/entrez/query.fcgi?cmd=search&db=nucleotide&term=AF131840QACCNS&doptcmdl=GenBank#	80176#http://www.ncbi.nlm.nih.gov/sites/entrez?Db=gene&Cmd=DetailsSearch&Term=80176#	Hs.705454 Hs.8261#http://Hs.705454 Hs.8261#	12#http://www.ncbi.nih.gov/entrez/query.fcgi?tool=bioconductor&cmd=Retrieve&db=PubMed&list_uids=8125298"8619474"9110174"9373149"12076535"12477932"14702039"15489334"15713673"16344560"16498413"16710414#	18.14	0	2.28
TSPAN2	tetraspanin 2	BF129969#http://www.ncbi.nlm.nih.gov/entrez/query.fcgi?cmd=search&db=nucleotide&term=BF129969QACCNS&doptcmdl=GenBank#	10100#http://www.ncbi.nlm.nih.gov/sites/entrez?Db=gene&Cmd=DetailsSearch&Term=10100#	Hs.310458#http://www.ncbi.nlm.nih.gov/UniGene/clust.cgi?ORG=Hs&CID=310458#	7#http://www.ncbi.nih.gov/entrez/query.fcgi?tool=bioconductor&cmd=Retrieve&db=PubMed&list_uids=9714763"11739647"11756464"12477932"14702039"15489334"16710414#	18.14	0	2.14
GLT8D4	glycosyltransferase 8 domain containing 4	AI452595#http://www.ncbi.nlm.nih.gov/entrez/query.fcgi?cmd=search&db=nucleotide&term=AI452595QACCNS&doptcmdl=GenBank#	727936#http://www.ncbi.nlm.nih.gov/sites/entrez?Db=gene&Cmd=DetailsSearch&Term=727936#	Hs.710275#http://www.ncbi.nlm.nih.gov/UniGene/clust.cgi?ORG=Hs&CID=710275#	1#http://www.ncbi.nih.gov/entrez/query.fcgi?tool=bioconductor&cmd=Retrieve&db=PubMed&list_uids=12477932#	18.04	0	1.63
PAG1	phosphoprotein associated with glycosphingolipid microdomains 1	AI860212#http://www.ncbi.nlm.nih.gov/entrez/query.fcgi?cmd=search&db=nucleotide&term=AI860212QACCNS&doptcmdl=GenBank#	55824#http://www.ncbi.nlm.nih.gov/sites/entrez?Db=gene&Cmd=DetailsSearch&Term=55824#	Hs.266175#http://www.ncbi.nlm.nih.gov/UniGene/clust.cgi?ORG=Hs&CID=266175#	14#http://www.ncbi.nih.gov/entrez/query.fcgi?tool=bioconductor&cmd=Retrieve&db=PubMed&list_uids=9334312"10790433"11684085"12477932"14665621"14702039"15489334"16160011"16636672"16947079"17143285"17389760"18056706"18070987#	17.93	0	2.08
ANO1	anoctamin 1, calcium activated chloride channel	NM_018043#http://www.ncbi.nlm.nih.gov/entrez/query.fcgi?cmd=search&db=nucleotide&term=NM_018043QACCNS&doptcmdl=GenBank#	55107#http://www.ncbi.nlm.nih.gov/sites/entrez?Db=gene&Cmd=DetailsSearch&Term=55107#	Hs.503074#http://www.ncbi.nlm.nih.gov/UniGene/clust.cgi?ORG=Hs&CID=503074#	7#http://www.ncbi.nih.gov/entrez/query.fcgi?tool=bioconductor&cmd=Retrieve&db=PubMed&list_uids=12477932"12739008"14702039"15067359"18648740"18724360"18772398#	-17.83	0	-2.88
BMP6	bone morphogenetic protein 6	NM_001718#http://www.ncbi.nlm.nih.gov/entrez/query.fcgi?cmd=search&db=nucleotide&term=NM_001718QACCNS&doptcmdl=GenBank#	654#http://www.ncbi.nlm.nih.gov/sites/entrez?Db=gene&Cmd=DetailsSearch&Term=654#	Hs.285671#http://www.ncbi.nlm.nih.gov/UniGene/clust.cgi?ORG=Hs&CID=285671#	51#http://www.ncbi.nih.gov/entrez/query.fcgi?tool=bioconductor&cmd=Retrieve&db=PubMed&list_uids=1427904"1453478"2263636"7605353"8089189"9116752"9331107"9417921"9435314"9512655"10504300"10582704"11401330"12140680"12477932"12897139"13130469"14558086"1457440	17.78	0	3.57
SLC4A7	solute carrier family 4, sodium bicarbonate cotransporter, member 7	NM_003615#http://www.ncbi.nlm.nih.gov/entrez/query.fcgi?cmd=search&db=nucleotide&term=NM_003615QACCNS&doptcmdl=GenBank#	9497#http://www.ncbi.nlm.nih.gov/sites/entrez?Db=gene&Cmd=DetailsSearch&Term=9497#	Hs.250072#http://www.ncbi.nlm.nih.gov/UniGene/clust.cgi?ORG=Hs&CID=250072#	12#http://www.ncbi.nih.gov/entrez/query.fcgi?tool=bioconductor&cmd=Retrieve&db=PubMed&list_uids=9610397"10198178"10347222"10600945"12403779"14578046"14736710"15144186"15324660"16301216"17353931"17624982#	17.76	0	1.81
APBB2	amyloid beta (A4) precursor protein-binding, family B, member 2	U62325#http://www.ncbi.nlm.nih.gov/entrez/query.fcgi?cmd=search&db=nucleotide&term=U62325QACCNS&doptcmdl=GenBank#	323#http://www.ncbi.nlm.nih.gov/sites/entrez?Db=gene&Cmd=DetailsSearch&Term=323#	Hs.479602#http://www.ncbi.nlm.nih.gov/UniGene/clust.cgi?ORG=Hs&CID=479602#	12#http://www.ncbi.nih.gov/entrez/query.fcgi?tool=bioconductor&cmd=Retrieve&db=PubMed&list_uids=8855266"8955346"9585438"12089154"12477932"14527950"15489334"15714520"16083851"16344560"17567906"18852029#	17.73	0	2.55
RDH10	retinol dehydrogenase 10 (all-trans)	AV697515#http://www.ncbi.nlm.nih.gov/entrez/query.fcgi?cmd=search&db=nucleotide&term=AV697515QACCNS&doptcmdl=GenBank#	157506#http://www.ncbi.nlm.nih.gov/sites/entrez?Db=gene&Cmd=DetailsSearch&Term=157506#	Hs.244940#http://www.ncbi.nlm.nih.gov/UniGene/clust.cgi?ORG=Hs&CID=244940#	7#http://www.ncbi.nih.gov/entrez/query.fcgi?tool=bioconductor&cmd=Retrieve&db=PubMed&list_uids=12407145"12477932"12975309"14596915"17218779"18502750"19027726#	-17.61	0	-2.57
PLCXD2	phosphatidylinositol-specific phospholipase C, X domain containing 2	AW170015#http://www.ncbi.nlm.nih.gov/entrez/query.fcgi?cmd=search&db=nucleotide&term=AW170015QACCNS&doptcmdl=GenBank#	257068#http://www.ncbi.nlm.nih.gov/sites/entrez?Db=gene&Cmd=DetailsSearch&Term=257068#	Hs.655022#http://www.ncbi.nlm.nih.gov/UniGene/clust.cgi?ORG=Hs&CID=655022#	2#http://www.ncbi.nih.gov/entrez/query.fcgi?tool=bioconductor&cmd=Retrieve&db=PubMed&list_uids=12477932"14702039#	17.61	0	2.04
PTGIS	prostaglandin I2 (prostacyclin) synthase	NM_000961#http://www.ncbi.nlm.nih.gov/entrez/query.fcgi?cmd=search&db=nucleotide&term=NM_000961QACCNS&doptcmdl=GenBank#	5740#http://www.ncbi.nlm.nih.gov/sites/entrez?Db=gene&Cmd=DetailsSearch&Term=5740#	Hs.302085#http://www.ncbi.nlm.nih.gov/UniGene/clust.cgi?ORG=Hs&CID=302085#	47#http://www.ncbi.nih.gov/entrez/query.fcgi?tool=bioconductor&cmd=Retrieve&db=PubMed&list_uids=8185632"8630042"8812456"8831668"9367522"11130769"11281454"11339822"11368458"11780052"11924728"12040339"12193162"12213900"12372404"12414894"12414902"12428676"12	-17.6	0	-2.33
PLCB4	phospholipase C, beta 4	NM_000933#http://www.ncbi.nlm.nih.gov/entrez/query.fcgi?cmd=search&db=nucleotide&term=NM_000933QACCNS&doptcmdl=GenBank#	5332#http://www.ncbi.nlm.nih.gov/sites/entrez?Db=gene&Cmd=DetailsSearch&Term=5332#	Hs.472101#http://www.ncbi.nlm.nih.gov/UniGene/clust.cgi?ORG=Hs&CID=472101#	16#http://www.ncbi.nih.gov/entrez/query.fcgi?tool=bioconductor&cmd=Retrieve&db=PubMed&list_uids=1979339"7589147"8530101"8672127"9278385"9730685"10501179"10843712"11329013"11780052"12477932"12482669"14702039"16767099"17081983"19086053#	17.33	0	1.86
SMAD7	SMAD family member 7	NM_005904#http://www.ncbi.nlm.nih.gov/entrez/query.fcgi?cmd=search&db=nucleotide&term=NM_005904QACCNS&doptcmdl=GenBank#	4092#http://www.ncbi.nlm.nih.gov/sites/entrez?Db=gene&Cmd=DetailsSearch&Term=4092#	Hs.465087#http://www.ncbi.nlm.nih.gov/UniGene/clust.cgi?ORG=Hs&CID=465087#	102#http://www.ncbi.nih.gov/entrez/query.fcgi?tool=bioconductor&cmd=Retrieve&db=PubMed&list_uids=9215638"9256479"9335507"9436979"9730599"9759503"9786930"9892009"10647776"10708948"10708949"10757800"10823886"10887185"11163210"11278251"11483516"11737269"1190	17.26	0	1.5
UBE2J1	ubiquitin-conjugating enzyme E2, J1 (UBC6 homolog, yeast)	AF161502#http://www.ncbi.nlm.nih.gov/entrez/query.fcgi?cmd=search&db=nucleotide&term=AF161502QACCNS&doptcmdl=GenBank#	51465#http://www.ncbi.nlm.nih.gov/sites/entrez?Db=gene&Cmd=DetailsSearch&Term=51465#	Hs.163776#http://www.ncbi.nlm.nih.gov/UniGene/clust.cgi?ORG=Hs&CID=163776#	12#http://www.ncbi.nih.gov/entrez/query.fcgi?tool=bioconductor&cmd=Retrieve&db=PubMed&list_uids=8125298"9373149"10708578"10810093"11042152"11439185"12082160"12477932"14574404"15489334"15861135"16720581#	17.22	0	1.53
NRG1	neuregulin 1	NM_013957#http://www.ncbi.nlm.nih.gov/entrez/query.fcgi?cmd=search&db=nucleotide&term=NM_013957QACCNS&doptcmdl=GenBank#	3084#http://www.ncbi.nlm.nih.gov/sites/entrez?Db=gene&Cmd=DetailsSearch&Term=3084#	Hs.453951#http://www.ncbi.nlm.nih.gov/UniGene/clust.cgi?ORG=Hs&CID=453951#	168#http://www.ncbi.nih.gov/entrez/query.fcgi?tool=bioconductor&cmd=Retrieve&db=PubMed&list_uids=1348215"1350381"7509448"7592681"7689552"7721889"7730382"7782315"7876250"7903175"8062828"8095334"8096067"8125298"8325659"8702572"9168114"9168115"9333014"934205	17.17	0	1.71
EMP1	epithelial membrane protein 1	NM_001423#http://www.ncbi.nlm.nih.gov/entrez/query.fcgi?cmd=search&db=nucleotide&term=NM_001423QACCNS&doptcmdl=GenBank#	2012#http://www.ncbi.nlm.nih.gov/sites/entrez?Db=gene&Cmd=DetailsSearch&Term=2012#	Hs.707901#http://www.ncbi.nlm.nih.gov/UniGene/clust.cgi?ORG=Hs&CID=707901#	12#http://www.ncbi.nih.gov/entrez/query.fcgi?tool=bioconductor&cmd=Retrieve&db=PubMed&list_uids=7499420"8683158"8884260"8996089"9066625"9126480"10331954"12451984"12477932"12632483"15489334"16087880#	-17.15	0	-1.85
CTSC	cathepsin C	NM_001814#http://www.ncbi.nlm.nih.gov/entrez/query.fcgi?cmd=search&db=nucleotide&term=NM_001814QACCNS&doptcmdl=GenBank#	1075#http://www.ncbi.nlm.nih.gov/sites/entrez?Db=gene&Cmd=DetailsSearch&Term=1075#	Hs.128065 Hs.706874#http://Hs.128065 Hs.706874#	50#http://www.ncbi.nih.gov/entrez/query.fcgi?tool=bioconductor&cmd=Retrieve&db=PubMed&list_uids=1586157"7649281"7665576"8125298"9092576"9272739"9373149"9507095"10581027"10593994"10662807"10662808"10756096"11015218"11076863"11106356"11158173"11180012"11180	-17.14	0	-1.55
TACSTD2	tumor-associated calcium signal transducer 2	J04152#http://www.ncbi.nlm.nih.gov/entrez/query.fcgi?cmd=search&db=nucleotide&term=J04152QACCNS&doptcmdl=GenBank#	4070#http://www.ncbi.nlm.nih.gov/sites/entrez?Db=gene&Cmd=DetailsSearch&Term=4070#	Hs.23582#http://www.ncbi.nlm.nih.gov/UniGene/clust.cgi?ORG=Hs&CID=23582#	40#http://www.ncbi.nih.gov/entrez/query.fcgi?tool=bioconductor&cmd=Retrieve&db=PubMed&list_uids=2911574"7665234"8382772"9462726"9610724"10192395"10844062"10928776"10937555"11004271"11306819"11687514"12036680"12107443"12477932"12614764"12926061"15013888"15	-17.09	0	-2.25
TSPAN13	tetraspanin 13	NM_014399#http://www.ncbi.nlm.nih.gov/entrez/query.fcgi?cmd=search&db=nucleotide&term=NM_014399QACCNS&doptcmdl=GenBank#	27075#http://www.ncbi.nlm.nih.gov/sites/entrez?Db=gene&Cmd=DetailsSearch&Term=27075#	Hs.364544#http://www.ncbi.nlm.nih.gov/UniGene/clust.cgi?ORG=Hs&CID=364544#	14#http://www.ncbi.nih.gov/entrez/query.fcgi?tool=bioconductor&cmd=Retrieve&db=PubMed&list_uids=27075"8889548"10719184"10931946"11739647"12477932"12690205"12975309"14702039"15489334"15958618"16303743"17475971"17486367#	17.07	0	1.8
		AW207243#http://www.ncbi.nlm.nih.gov/entrez/query.fcgi?cmd=search&db=nucleotide&term=AW207243QACCNS&doptcmdl=GenBank#				17.06	0	2.69
TRPC6	transient receptor potential cation channel, subfamily C, member 6	AJ271068#http://www.ncbi.nlm.nih.gov/entrez/query.fcgi?cmd=search&db=nucleotide&term=AJ271068QACCNS&doptcmdl=GenBank#	7225#http://www.ncbi.nlm.nih.gov/sites/entrez?Db=gene&Cmd=DetailsSearch&Term=7225#	Hs.159003#http://www.ncbi.nlm.nih.gov/UniGene/clust.cgi?ORG=Hs&CID=159003#	57#http://www.ncbi.nih.gov/entrez/query.fcgi?tool=bioconductor&cmd=Retrieve&db=PubMed&list_uids=9925922"9930701"10368108"10816590"11290752"11988098"12032305"12351388"12356946"12377790"12477932"12531519"12564954"12736151"12765698"12766233"12857742"12871853	-17	0	-2.87
HGF	hepatocyte growth factor (hepapoietin A; scatter factor)	X16323#http://www.ncbi.nlm.nih.gov/entrez/query.fcgi?cmd=search&db=nucleotide&term=X16323QACCNS&doptcmdl=GenBank#	3082#http://www.ncbi.nlm.nih.gov/sites/entrez?Db=gene&Cmd=DetailsSearch&Term=3082#	Hs.396530#http://www.ncbi.nlm.nih.gov/UniGene/clust.cgi?ORG=Hs&CID=396530#	300#http://www.ncbi.nih.gov/entrez/query.fcgi?tool=bioconductor&cmd=Retrieve&db=PubMed&list_uids=1280830"1321034"1328193"1334458"1386343"1482348"1531136"1535333"1655405"1720571"1824873"1826653"1826837"1831266"1831432"1832556"1835383"1837206"1837534"183801	-16.98	0	-3.73
IGFBP3	insulin-like growth factor binding protein 3	BF340228#http://www.ncbi.nlm.nih.gov/entrez/query.fcgi?cmd=search&db=nucleotide&term=BF340228QACCNS&doptcmdl=GenBank#	3486#http://www.ncbi.nlm.nih.gov/sites/entrez?Db=gene&Cmd=DetailsSearch&Term=3486#	Hs.450230#http://www.ncbi.nlm.nih.gov/UniGene/clust.cgi?ORG=Hs&CID=450230#	300#http://www.ncbi.nih.gov/entrez/query.fcgi?tool=bioconductor&cmd=Retrieve&db=PubMed&list_uids=1280211"1293182"1373120"1383255"1695633"1697583"2464130"7508771"7523391"7538844"7566179"8550744"8675597"8708531"8843739"8964576"9252371"9275067"9337997"938955	16.93	0	1.5
CPA4	carboxypeptidase A4	NM_016352#http://www.ncbi.nlm.nih.gov/entrez/query.fcgi?cmd=search&db=nucleotide&term=NM_016352QACCNS&doptcmdl=GenBank#	51200#http://www.ncbi.nlm.nih.gov/sites/entrez?Db=gene&Cmd=DetailsSearch&Term=51200#	Hs.93764#http://www.ncbi.nlm.nih.gov/UniGene/clust.cgi?ORG=Hs&CID=93764#	9#http://www.ncbi.nih.gov/entrez/query.fcgi?tool=bioconductor&cmd=Retrieve&db=PubMed&list_uids=10383164"10860668"12477932"12552318"12676894"12690205"12975309"15489334"16091843#	-16.93	0	-1.96
HAS2	hyaluronan synthase 2	AI374739#http://www.ncbi.nlm.nih.gov/entrez/query.fcgi?cmd=search&db=nucleotide&term=AI374739QACCNS&doptcmdl=GenBank#	3037#http://www.ncbi.nlm.nih.gov/sites/entrez?Db=gene&Cmd=DetailsSearch&Term=3037#	Hs.159226#http://www.ncbi.nlm.nih.gov/UniGene/clust.cgi?ORG=Hs&CID=159226#	25#http://www.ncbi.nih.gov/entrez/query.fcgi?tool=bioconductor&cmd=Retrieve&db=PubMed&list_uids=8798477"9169154"10093717"11790779"12477932"14636845"14752026"14988410"15489334"15642402"15677552"15722343"15843373"15922739"16564133"16603733"16687630"16786194	-16.92	0	-2.65
CHST11	carbohydrate (chondroitin 4) sulfotransferase 11	AI123348#http://www.ncbi.nlm.nih.gov/entrez/query.fcgi?cmd=search&db=nucleotide&term=AI123348QACCNS&doptcmdl=GenBank#	50515#http://www.ncbi.nlm.nih.gov/sites/entrez?Db=gene&Cmd=DetailsSearch&Term=50515#	Hs.17569#http://www.ncbi.nlm.nih.gov/UniGene/clust.cgi?ORG=Hs&CID=17569#	10#http://www.ncbi.nih.gov/entrez/query.fcgi?tool=bioconductor&cmd=Retrieve&db=PubMed&list_uids=10722746"10737800"10781601"11056388"12477932"12847091"15273723"15324304"15489334"15628971#	16.91	0	2.32
LANCL2	LanC lantibiotic synthetase component C-like 2 (bacterial)	NM_018697#http://www.ncbi.nlm.nih.gov/entrez/query.fcgi?cmd=search&db=nucleotide&term=NM_018697QACCNS&doptcmdl=GenBank#	55915#http://www.ncbi.nlm.nih.gov/sites/entrez?Db=gene&Cmd=DetailsSearch&Term=55915#	Hs.595384#http://www.ncbi.nlm.nih.gov/UniGene/clust.cgi?ORG=Hs&CID=595384#	9#http://www.ncbi.nih.gov/entrez/query.fcgi?tool=bioconductor&cmd=Retrieve&db=PubMed&list_uids=8125298"9373149"11762191"12477932"12566319"12853948"14702039"15489334"19165527#	16.88	0	1.77
F2RL2	coagulation factor II (thrombin) receptor-like 2	NM_004101#http://www.ncbi.nlm.nih.gov/entrez/query.fcgi?cmd=search&db=nucleotide&term=NM_004101QACCNS&doptcmdl=GenBank#	2151#http://www.ncbi.nlm.nih.gov/sites/entrez?Db=gene&Cmd=DetailsSearch&Term=2151#	Hs.42502#http://www.ncbi.nlm.nih.gov/UniGene/clust.cgi?ORG=Hs&CID=42502#	37#http://www.ncbi.nih.gov/entrez/query.fcgi?tool=bioconductor&cmd=Retrieve&db=PubMed&list_uids=1851174"9087410"9614115"9618465"9639495"9716134"9722561"10079109"10409227"10477691"10766244"10788464"11307827"11544528"11714832"12037136"12370398"12477932"1269	-16.87	0	-2.39
		AI654547#http://www.ncbi.nlm.nih.gov/entrez/query.fcgi?cmd=search&db=nucleotide&term=AI654547QACCNS&doptcmdl=GenBank#				16.86	0	2.12
KIAA0101	KIAA0101	NM_014736#http://www.ncbi.nlm.nih.gov/entrez/query.fcgi?cmd=search&db=nucleotide&term=NM_014736QACCNS&doptcmdl=GenBank#	9768#http://www.ncbi.nlm.nih.gov/sites/entrez?Db=gene&Cmd=DetailsSearch&Term=9768#	Hs.81892#http://www.ncbi.nlm.nih.gov/UniGene/clust.cgi?ORG=Hs&CID=81892#	10#http://www.ncbi.nih.gov/entrez/query.fcgi?tool=bioconductor&cmd=Retrieve&db=PubMed&list_uids=7788527"11313979"12477932"15334068"15489334"15789362"16288740"16646990"18068894"18727915#	-16.86	0	-2.17
HAS2	hyaluronan synthase 2	NM_005328#http://www.ncbi.nlm.nih.gov/entrez/query.fcgi?cmd=search&db=nucleotide&term=NM_005328QACCNS&doptcmdl=GenBank#	3037#http://www.ncbi.nlm.nih.gov/sites/entrez?Db=gene&Cmd=DetailsSearch&Term=3037#	Hs.159226#http://www.ncbi.nlm.nih.gov/UniGene/clust.cgi?ORG=Hs&CID=159226#	25#http://www.ncbi.nih.gov/entrez/query.fcgi?tool=bioconductor&cmd=Retrieve&db=PubMed&list_uids=8798477"9169154"10093717"11790779"12477932"14636845"14752026"14988410"15489334"15642402"15677552"15722343"15843373"15922739"16564133"16603733"16687630"16786194	-16.81	0	-2.96
DUSP10	dual specificity phosphatase 10	N36770#http://www.ncbi.nlm.nih.gov/entrez/query.fcgi?cmd=search&db=nucleotide&term=N36770QACCNS&doptcmdl=GenBank#	11221#http://www.ncbi.nlm.nih.gov/sites/entrez?Db=gene&Cmd=DetailsSearch&Term=11221#	Hs.497822#http://www.ncbi.nlm.nih.gov/UniGene/clust.cgi?ORG=Hs&CID=497822#	15#http://www.ncbi.nih.gov/entrez/query.fcgi?tool=bioconductor&cmd=Retrieve&db=PubMed&list_uids=9571625"10391943"10597297"11060451"11157753"11359773"12477932"15489334"16565220"16710414"16806267"17151092"17400920"17681939"18314537#	-16.78	0	-2.23
FGD4	FYVE, RhoGEF and PH domain containing 4	AI949549#http://www.ncbi.nlm.nih.gov/entrez/query.fcgi?cmd=search&db=nucleotide&term=AI949549QACCNS&doptcmdl=GenBank#	121512#http://www.ncbi.nlm.nih.gov/sites/entrez?Db=gene&Cmd=DetailsSearch&Term=121512#	Hs.117835#http://www.ncbi.nlm.nih.gov/UniGene/clust.cgi?ORG=Hs&CID=117835#	9#http://www.ncbi.nih.gov/entrez/query.fcgi?tool=bioconductor&cmd=Retrieve&db=PubMed&list_uids=9668039"11429692"11527409"12477932"14702039"15133042"15744041"17564959"17564972#	-16.73	0	-1.57
PDGFC	platelet derived growth factor C	AB033831#http://www.ncbi.nlm.nih.gov/entrez/query.fcgi?cmd=search&db=nucleotide&term=AB033831QACCNS&doptcmdl=GenBank#	56034#http://www.ncbi.nlm.nih.gov/sites/entrez?Db=gene&Cmd=DetailsSearch&Term=56034#	Hs.570855#http://www.ncbi.nlm.nih.gov/UniGene/clust.cgi?ORG=Hs&CID=570855#	21#http://www.ncbi.nih.gov/entrez/query.fcgi?tool=bioconductor&cmd=Retrieve&db=PubMed&list_uids=10806482"10858496"11004490"11297552"11313995"11342471"12032822"12176024"12477932"12598536"12707385"12975309"15061151"15389578"15728360"15911618"16443219"174821	16.72	0	1.71
SLC20A2	solute carrier family 20 (phosphate transporter), member 2	NM_006749#http://www.ncbi.nlm.nih.gov/entrez/query.fcgi?cmd=search&db=nucleotide&term=NM_006749QACCNS&doptcmdl=GenBank#	6575#http://www.ncbi.nlm.nih.gov/sites/entrez?Db=gene&Cmd=DetailsSearch&Term=6575#	Hs.653173#http://www.ncbi.nlm.nih.gov/UniGene/clust.cgi?ORG=Hs&CID=653173#	10#http://www.ncbi.nih.gov/entrez/query.fcgi?tool=bioconductor&cmd=Retrieve&db=PubMed&list_uids=1656098"7745689"8302848"11932396"12205090"12477932"15308749"15955065"16790504"17494632#	-16.7	0	-1.94
CLDN11	claudin 11	AW264204#http://www.ncbi.nlm.nih.gov/entrez/query.fcgi?cmd=search&db=nucleotide&term=AW264204QACCNS&doptcmdl=GenBank#	5010#http://www.ncbi.nlm.nih.gov/sites/entrez?Db=gene&Cmd=DetailsSearch&Term=5010#	Hs.31595#http://www.ncbi.nlm.nih.gov/UniGene/clust.cgi?ORG=Hs&CID=31595#	17#http://www.ncbi.nih.gov/entrez/query.fcgi?tool=bioconductor&cmd=Retrieve&db=PubMed&list_uids=8661061"8797478"10582615"10612400"10690502"10700007"10797530"11247307"11283726"11309411"11591653"12231346"12475568"12477932"12730962"15489334"18412169#	-16.58	0	-1.51
ZEB2	zinc finger E-box binding homeobox 2	NM_014795#http://www.ncbi.nlm.nih.gov/entrez/query.fcgi?cmd=search&db=nucleotide&term=NM_014795QACCNS&doptcmdl=GenBank#	9839#http://www.ncbi.nlm.nih.gov/sites/entrez?Db=gene&Cmd=DetailsSearch&Term=9839#	Hs.34871#http://www.ncbi.nlm.nih.gov/UniGene/clust.cgi?ORG=Hs&CID=34871#	41#http://www.ncbi.nih.gov/entrez/query.fcgi?tool=bioconductor&cmd=Retrieve&db=PubMed&list_uids=9628581"9853615"10400677"11279515"11430829"11448942"11477103"11592033"11595972"11891681"12149685"12161443"12175509"12451214"12477932"12743038"12743039"12746390	-16.52	0	-1.51
ITGA6	integrin, alpha 6	NM_000210#http://www.ncbi.nlm.nih.gov/entrez/query.fcgi?cmd=search&db=nucleotide&term=NM_000210QACCNS&doptcmdl=GenBank#	3655#http://www.ncbi.nlm.nih.gov/sites/entrez?Db=gene&Cmd=DetailsSearch&Term=3655#	Hs.133397#http://www.ncbi.nlm.nih.gov/UniGene/clust.cgi?ORG=Hs&CID=133397#	110#http://www.ncbi.nih.gov/entrez/query.fcgi?tool=bioconductor&cmd=Retrieve&db=PubMed&list_uids=1476731"1690718"1693624"1946438"1976638"2070796"2138612"2542022"2649503"2967289"7556090"7583007"7629079"7681434"8163531"8253814"8360143"8496190"8757325"883857	-16.49	0	-1.7
IL4R	interleukin 4 receptor	NM_000418#http://www.ncbi.nlm.nih.gov/entrez/query.fcgi?cmd=search&db=nucleotide&term=NM_000418QACCNS&doptcmdl=GenBank#	3566#http://www.ncbi.nlm.nih.gov/sites/entrez?Db=gene&Cmd=DetailsSearch&Term=3566#	Hs.513457#http://www.ncbi.nlm.nih.gov/UniGene/clust.cgi?ORG=Hs&CID=513457#	234#http://www.ncbi.nih.gov/entrez/query.fcgi?tool=bioconductor&cmd=Retrieve&db=PubMed&list_uids=1617647"1679753"2114443"2278997"2307934"7518439"7538655"7721895"7775445"8101483"8124718"8125298"8222329"8266076"8266078"8599766"8609418"8624803"8804422"881649	16.46	0	2.65
TMTC1	transmembrane and tetratricopeptide repeat containing 1	BF109231#http://www.ncbi.nlm.nih.gov/entrez/query.fcgi?cmd=search&db=nucleotide&term=BF109231QACCNS&doptcmdl=GenBank#	83857#http://www.ncbi.nlm.nih.gov/sites/entrez?Db=gene&Cmd=DetailsSearch&Term=83857#	Hs.401954#http://www.ncbi.nlm.nih.gov/UniGene/clust.cgi?ORG=Hs&CID=401954#	3#http://www.ncbi.nih.gov/entrez/query.fcgi?tool=bioconductor&cmd=Retrieve&db=PubMed&list_uids=12477932"14702039"15489334#	-16.45	0	-2.69
		BF509371#http://www.ncbi.nlm.nih.gov/entrez/query.fcgi?cmd=search&db=nucleotide&term=BF509371QACCNS&doptcmdl=GenBank#				-16.34	0	-1.9
EPSTI1	epithelial stromal interaction 1 (breast)	AA633203#http://www.ncbi.nlm.nih.gov/entrez/query.fcgi?cmd=search&db=nucleotide&term=AA633203QACCNS&doptcmdl=GenBank#	94240#http://www.ncbi.nlm.nih.gov/sites/entrez?Db=gene&Cmd=DetailsSearch&Term=94240#	Hs.546467#http://www.ncbi.nlm.nih.gov/UniGene/clust.cgi?ORG=Hs&CID=546467#	3#http://www.ncbi.nih.gov/entrez/query.fcgi?tool=bioconductor&cmd=Retrieve&db=PubMed&list_uids=7566098"11991720"12477932#	-16.29	0	-1.92
CNTN1	contactin 1	U07820#http://www.ncbi.nlm.nih.gov/entrez/query.fcgi?cmd=search&db=nucleotide&term=U07820QACCNS&doptcmdl=GenBank#	1272#http://www.ncbi.nlm.nih.gov/sites/entrez?Db=gene&Cmd=DetailsSearch&Term=1272#	Hs.143434#http://www.ncbi.nlm.nih.gov/UniGene/clust.cgi?ORG=Hs&CID=143434#	30#http://www.ncbi.nih.gov/entrez/query.fcgi?tool=bioconductor&cmd=Retrieve&db=PubMed&list_uids=1838307"7595520"7628014"7959734"8164510"8586965"9049255"9081628"9335257"9584610"9651216"10103110"10595523"11556889"11567041"12139915"12477932"12700241"14567914	16.24	0	2.22
NPTX1	neuronal pentraxin I	NM_002522#http://www.ncbi.nlm.nih.gov/entrez/query.fcgi?cmd=search&db=nucleotide&term=NM_002522QACCNS&doptcmdl=GenBank#	4884#http://www.ncbi.nlm.nih.gov/sites/entrez?Db=gene&Cmd=DetailsSearch&Term=4884#	Hs.514556 Hs.702002#http://Hs.514556 Hs.702002#	9#http://www.ncbi.nih.gov/entrez/query.fcgi?tool=bioconductor&cmd=Retrieve&db=PubMed&list_uids=8884281"10748068"11239433"12477932"14702039"15489334"16115696"16344560"17151277#	16.21	0	2.88
ADAMTS5	ADAM metallopeptidase with thrombospondin type 1 motif, 5	AI123555#http://www.ncbi.nlm.nih.gov/entrez/query.fcgi?cmd=search&db=nucleotide&term=AI123555QACCNS&doptcmdl=GenBank#	11096#http://www.ncbi.nlm.nih.gov/sites/entrez?Db=gene&Cmd=DetailsSearch&Term=11096#	Hs.58324#http://www.ncbi.nlm.nih.gov/UniGene/clust.cgi?ORG=Hs&CID=58324#	34#http://www.ncbi.nih.gov/entrez/query.fcgi?tool=bioconductor&cmd=Retrieve&db=PubMed&list_uids=9688535"10438522"10464288"10830953"11032846"11167130"11231277"11801682"11831030"11854269"11956193"12392761"12477932"14702039"14715656"15489334"15599946"1600375	-16.21	0	-2.14
MGC33894	transcript expressed during hematopoiesis 2	H27948#http://www.ncbi.nlm.nih.gov/entrez/query.fcgi?cmd=search&db=nucleotide&term=H27948QACCNS&doptcmdl=GenBank#	256302#http://www.ncbi.nlm.nih.gov/sites/entrez?Db=gene&Cmd=DetailsSearch&Term=256302#	Hs.654713#http://www.ncbi.nlm.nih.gov/UniGene/clust.cgi?ORG=Hs&CID=654713#	1#http://www.ncbi.nih.gov/entrez/query.fcgi?tool=bioconductor&cmd=Retrieve&db=PubMed&list_uids=12477932#	-16.21	0	-1.91
APBB2	amyloid beta (A4) precursor protein-binding, family B, member 2	U62325#http://www.ncbi.nlm.nih.gov/entrez/query.fcgi?cmd=search&db=nucleotide&term=U62325QACCNS&doptcmdl=GenBank#	323#http://www.ncbi.nlm.nih.gov/sites/entrez?Db=gene&Cmd=DetailsSearch&Term=323#	Hs.479602#http://www.ncbi.nlm.nih.gov/UniGene/clust.cgi?ORG=Hs&CID=479602#	12#http://www.ncbi.nih.gov/entrez/query.fcgi?tool=bioconductor&cmd=Retrieve&db=PubMed&list_uids=8855266"8955346"9585438"12089154"12477932"14527950"15489334"15714520"16083851"16344560"17567906"18852029#	16.12	0	1.98
FUT4	fucosyltransferase 4 (alpha (1,3) fucosyltransferase, myeloid-specific)	M58596#http://www.ncbi.nlm.nih.gov/entrez/query.fcgi?cmd=search&db=nucleotide&term=M58596QACCNS&doptcmdl=GenBank#	2526#http://www.ncbi.nlm.nih.gov/sites/entrez?Db=gene&Cmd=DetailsSearch&Term=2526#	Hs.390420 Hs.572064 Hs.623098#http://Hs.390420 Hs.572064 Hs.623098#	24#http://www.ncbi.nih.gov/entrez/query.fcgi?tool=bioconductor&cmd=Retrieve&db=PubMed&list_uids=1702034"1716630"1718983"3305706"7508745"7782074"8116567"8287679"8889548"9186069"9756916"11006292"11698403"12477932"12738675"15182935"15579466"16842926"17409497	16.1	0	1.38
MEGF6	multiple EGF-like-domains 6	AI655611#http://www.ncbi.nlm.nih.gov/entrez/query.fcgi?cmd=search&db=nucleotide&term=AI655611QACCNS&doptcmdl=GenBank#	1953#http://www.ncbi.nlm.nih.gov/sites/entrez?Db=gene&Cmd=DetailsSearch&Term=1953#	Hs.593645#http://www.ncbi.nlm.nih.gov/UniGene/clust.cgi?ORG=Hs&CID=593645#	4#http://www.ncbi.nih.gov/entrez/query.fcgi?tool=bioconductor&cmd=Retrieve&db=PubMed&list_uids=8889548"9693030"12168954"16710414#	16.08	0	3.14
TSPAN2	tetraspanin 2	AI743596#http://www.ncbi.nlm.nih.gov/entrez/query.fcgi?cmd=search&db=nucleotide&term=AI743596QACCNS&doptcmdl=GenBank#	10100#http://www.ncbi.nlm.nih.gov/sites/entrez?Db=gene&Cmd=DetailsSearch&Term=10100#	Hs.310458#http://www.ncbi.nlm.nih.gov/UniGene/clust.cgi?ORG=Hs&CID=310458#	7#http://www.ncbi.nih.gov/entrez/query.fcgi?tool=bioconductor&cmd=Retrieve&db=PubMed&list_uids=9714763"11739647"11756464"12477932"14702039"15489334"16710414#	15.98	0	1.89
DPYD	dihydropyrimidine dehydrogenase	NM_000110#http://www.ncbi.nlm.nih.gov/entrez/query.fcgi?cmd=search&db=nucleotide&term=NM_000110QACCNS&doptcmdl=GenBank#	1806#http://www.ncbi.nlm.nih.gov/sites/entrez?Db=gene&Cmd=DetailsSearch&Term=1806#	Hs.335034#http://www.ncbi.nlm.nih.gov/UniGene/clust.cgi?ORG=Hs&CID=335034#	91#http://www.ncbi.nih.gov/entrez/query.fcgi?tool=bioconductor&cmd=Retrieve&db=PubMed&list_uids=1512248"1544906"1901022"2319593"2528450"3335642"7713523"8083224"8221682"8892022"9135003"9170156"9266349"9348115"9439663"9464498"10410956"10606257"10923099"1107	-15.95	0	-1.33
ID4	inhibitor of DNA binding 4, dominant negative helix-loop-helix protein	AL022726#http://www.ncbi.nlm.nih.gov/entrez/query.fcgi?cmd=search&db=nucleotide&term=AL022726QACCNS&doptcmdl=GenBank#	3400#http://www.ncbi.nlm.nih.gov/sites/entrez?Db=gene&Cmd=DetailsSearch&Term=3400#	Hs.519601#http://www.ncbi.nlm.nih.gov/UniGene/clust.cgi?ORG=Hs&CID=519601#	22#http://www.ncbi.nih.gov/entrez/query.fcgi?tool=bioconductor&cmd=Retrieve&db=PubMed&list_uids=7665172"8759016"9418957"9872455"11136250"11756408"12477932"12969807"14534543"14574404"14633621"15489334"15569977"15723065"15876350"16682435"17474147"17510533"1	-15.91	0	-2.38
CEP68	centrosomal protein 68kDa	AB011154#http://www.ncbi.nlm.nih.gov/entrez/query.fcgi?cmd=search&db=nucleotide&term=AB011154QACCNS&doptcmdl=GenBank#	23177#http://www.ncbi.nlm.nih.gov/sites/entrez?Db=gene&Cmd=DetailsSearch&Term=23177#	Hs.709257#http://www.ncbi.nlm.nih.gov/UniGene/clust.cgi?ORG=Hs&CID=709257#	12#http://www.ncbi.nih.gov/entrez/query.fcgi?tool=bioconductor&cmd=Retrieve&db=PubMed&list_uids=9628581"9847074"12107410"12168954"12477932"14654843"14702039"15489334"15815621"17194215"17570516"18042621#	-15.88	0	-1.46
C4orf49	chromosome 4 open reading frame 49	AF329088#http://www.ncbi.nlm.nih.gov/entrez/query.fcgi?cmd=search&db=nucleotide&term=AF329088QACCNS&doptcmdl=GenBank#	84709#http://www.ncbi.nlm.nih.gov/sites/entrez?Db=gene&Cmd=DetailsSearch&Term=84709#	Hs.710036#http://www.ncbi.nlm.nih.gov/UniGene/clust.cgi?ORG=Hs&CID=710036#	1#http://www.ncbi.nih.gov/entrez/query.fcgi?tool=bioconductor&cmd=Retrieve&db=PubMed&list_uids=12477932#	-15.86	0	-1.51
DLX2	distal-less homeobox 2	NM_004405#http://www.ncbi.nlm.nih.gov/entrez/query.fcgi?cmd=search&db=nucleotide&term=NM_004405QACCNS&doptcmdl=GenBank#	1746#http://www.ncbi.nlm.nih.gov/sites/entrez?Db=gene&Cmd=DetailsSearch&Term=1746#	Hs.419#http://www.ncbi.nlm.nih.gov/UniGene/clust.cgi?ORG=Hs&CID=419#	14#http://www.ncbi.nih.gov/entrez/query.fcgi?tool=bioconductor&cmd=Retrieve&db=PubMed&list_uids=1354641"7590232"7901126"7907794"8812481"9111364"11279128"11675124"12477932"12957859"15489334"15751970"18728693"19018235#	15.84	0	2.32
TMEM87B	transmembrane protein 87B	AA761169#http://www.ncbi.nlm.nih.gov/entrez/query.fcgi?cmd=search&db=nucleotide&term=AA761169QACCNS&doptcmdl=GenBank#	84910#http://www.ncbi.nlm.nih.gov/sites/entrez?Db=gene&Cmd=DetailsSearch&Term=84910#	Hs.656298#http://www.ncbi.nlm.nih.gov/UniGene/clust.cgi?ORG=Hs&CID=656298#	4#http://www.ncbi.nih.gov/entrez/query.fcgi?tool=bioconductor&cmd=Retrieve&db=PubMed&list_uids=12477932"14684825"14702039"16344560#	15.82	0	2.27
TMEM87B	transmembrane protein 87B	AI769794#http://www.ncbi.nlm.nih.gov/entrez/query.fcgi?cmd=search&db=nucleotide&term=AI769794QACCNS&doptcmdl=GenBank#	84910#http://www.ncbi.nlm.nih.gov/sites/entrez?Db=gene&Cmd=DetailsSearch&Term=84910#	Hs.656298#http://www.ncbi.nlm.nih.gov/UniGene/clust.cgi?ORG=Hs&CID=656298#	4#http://www.ncbi.nih.gov/entrez/query.fcgi?tool=bioconductor&cmd=Retrieve&db=PubMed&list_uids=12477932"14684825"14702039"16344560#	15.81	0	1.63
PLEKHG4	pleckstrin homology domain containing, family G (with RhoGef domain) member 4	AI056683#http://www.ncbi.nlm.nih.gov/entrez/query.fcgi?cmd=search&db=nucleotide&term=AI056683QACCNS&doptcmdl=GenBank#	25894#http://www.ncbi.nlm.nih.gov/sites/entrez?Db=gene&Cmd=DetailsSearch&Term=25894#	Hs.188781#http://www.ncbi.nlm.nih.gov/UniGene/clust.cgi?ORG=Hs&CID=188781#	15#http://www.ncbi.nih.gov/entrez/query.fcgi?tool=bioconductor&cmd=Retrieve&db=PubMed&list_uids=8755926"12477932"12796826"14702039"15148151"15455264"15489334"16001362"16344560"16491300"16713569"16780885"17357132"17611710"19065522#	-15.77	0	-1.7
DUSP10	dual specificity phosphatase 10	AK022513#http://www.ncbi.nlm.nih.gov/entrez/query.fcgi?cmd=search&db=nucleotide&term=AK022513QACCNS&doptcmdl=GenBank#	11221#http://www.ncbi.nlm.nih.gov/sites/entrez?Db=gene&Cmd=DetailsSearch&Term=11221#	Hs.497822#http://www.ncbi.nlm.nih.gov/UniGene/clust.cgi?ORG=Hs&CID=497822#	15#http://www.ncbi.nih.gov/entrez/query.fcgi?tool=bioconductor&cmd=Retrieve&db=PubMed&list_uids=9571625"10391943"10597297"11060451"11157753"11359773"12477932"15489334"16565220"16710414"16806267"17151092"17400920"17681939"18314537#	-15.76	0	-2.08
FHL1	four and a half LIM domains 1	NM_001449#http://www.ncbi.nlm.nih.gov/entrez/query.fcgi?cmd=search&db=nucleotide&term=NM_001449QACCNS&doptcmdl=GenBank#	2273#http://www.ncbi.nlm.nih.gov/sites/entrez?Db=gene&Cmd=DetailsSearch&Term=2273#	Hs.435369#http://www.ncbi.nlm.nih.gov/UniGene/clust.cgi?ORG=Hs&CID=435369#	33#http://www.ncbi.nih.gov/entrez/query.fcgi?tool=bioconductor&cmd=Retrieve&db=PubMed&list_uids=7626119"8125298"8753811"9373149"9714789"9929984"10049693"10352231"10480922"10524257"11400158"12432079"12477932"12665801"12917103"14702039"14999091"15489334"156	-15.73	0	-1.38
CBFB	core-binding factor, beta subunit	AF294326#http://www.ncbi.nlm.nih.gov/entrez/query.fcgi?cmd=search&db=nucleotide&term=AF294326QACCNS&doptcmdl=GenBank#	865#http://www.ncbi.nlm.nih.gov/sites/entrez?Db=gene&Cmd=DetailsSearch&Term=865#	Hs.460988#http://www.ncbi.nlm.nih.gov/UniGene/clust.cgi?ORG=Hs&CID=460988#	37#http://www.ncbi.nih.gov/entrez/query.fcgi?tool=bioconductor&cmd=Retrieve&db=PubMed&list_uids=7587111"7607682"7622058"8351518"8889548"8889549"9064279"9191054"9264408"9447981"9751710"9751756"10404215"10536006"10856244"10914550"10958941"11276260"12217689"	15.72	0	2.46
ID3	inhibitor of DNA binding 3, dominant negative helix-loop-helix protein	NM_002167#http://www.ncbi.nlm.nih.gov/entrez/query.fcgi?cmd=search&db=nucleotide&term=NM_002167QACCNS&doptcmdl=GenBank#	3399#http://www.ncbi.nlm.nih.gov/sites/entrez?Db=gene&Cmd=DetailsSearch&Term=3399#	Hs.76884#http://www.ncbi.nlm.nih.gov/UniGene/clust.cgi?ORG=Hs&CID=76884#	40#http://www.ncbi.nih.gov/entrez/query.fcgi?tool=bioconductor&cmd=Retrieve&db=PubMed&list_uids=1628620"7777541"7821789"7828896"8437843"8632670"8645731"8759016"8798572"8804437"8999959"9242638"9372912"9525934"9821964"10022839"10585876"10593873"11591653"117	15.72	0	1.79
PAG1	phosphoprotein associated with glycosphingolipid microdomains 1	AK000680#http://www.ncbi.nlm.nih.gov/entrez/query.fcgi?cmd=search&db=nucleotide&term=AK000680QACCNS&doptcmdl=GenBank#	55824#http://www.ncbi.nlm.nih.gov/sites/entrez?Db=gene&Cmd=DetailsSearch&Term=55824#	Hs.266175#http://www.ncbi.nlm.nih.gov/UniGene/clust.cgi?ORG=Hs&CID=266175#	14#http://www.ncbi.nih.gov/entrez/query.fcgi?tool=bioconductor&cmd=Retrieve&db=PubMed&list_uids=9334312"10790433"11684085"12477932"14665621"14702039"15489334"16160011"16636672"16947079"17143285"17389760"18056706"18070987#	15.7	0	1.93
TMEM200A	transmembrane protein 200A	AA088177#http://www.ncbi.nlm.nih.gov/entrez/query.fcgi?cmd=search&db=nucleotide&term=AA088177QACCNS&doptcmdl=GenBank#	114801#http://www.ncbi.nlm.nih.gov/sites/entrez?Db=gene&Cmd=DetailsSearch&Term=114801#	Hs.591341#http://www.ncbi.nlm.nih.gov/UniGene/clust.cgi?ORG=Hs&CID=591341#	3#http://www.ncbi.nih.gov/entrez/query.fcgi?tool=bioconductor&cmd=Retrieve&db=PubMed&list_uids=11572484"12477932"15722956#	-15.7	0	-1.46
TSPAN2	tetraspanin 2	AU147132#http://www.ncbi.nlm.nih.gov/entrez/query.fcgi?cmd=search&db=nucleotide&term=AU147132QACCNS&doptcmdl=GenBank#	10100#http://www.ncbi.nlm.nih.gov/sites/entrez?Db=gene&Cmd=DetailsSearch&Term=10100#	Hs.310458#http://www.ncbi.nlm.nih.gov/UniGene/clust.cgi?ORG=Hs&CID=310458#	7#http://www.ncbi.nih.gov/entrez/query.fcgi?tool=bioconductor&cmd=Retrieve&db=PubMed&list_uids=9714763"11739647"11756464"12477932"14702039"15489334"16710414#	15.67	0	1.86
FBLN5	fibulin 5	NM_006329#http://www.ncbi.nlm.nih.gov/entrez/query.fcgi?cmd=search&db=nucleotide&term=NM_006329QACCNS&doptcmdl=GenBank#	10516#http://www.ncbi.nlm.nih.gov/sites/entrez?Db=gene&Cmd=DetailsSearch&Term=10516#	Hs.332708#http://www.ncbi.nlm.nih.gov/UniGene/clust.cgi?ORG=Hs&CID=332708#	34#http://www.ncbi.nih.gov/entrez/query.fcgi?tool=bioconductor&cmd=Retrieve&db=PubMed&list_uids=10428823"10640802"11549288"11805834"11805835"12111551"12189163"12477932"12618961"12975309"14745449"15269314"15342556"15489334"15528465"16153447"16303743"163445	15.65	0	2.27
RDH10	retinol dehydrogenase 10 (all-trans)	NM_172037#http://www.ncbi.nlm.nih.gov/entrez/query.fcgi?cmd=search&db=nucleotide&term=NM_172037QACCNS&doptcmdl=GenBank#	157506#http://www.ncbi.nlm.nih.gov/sites/entrez?Db=gene&Cmd=DetailsSearch&Term=157506#	Hs.244940#http://www.ncbi.nlm.nih.gov/UniGene/clust.cgi?ORG=Hs&CID=244940#	7#http://www.ncbi.nih.gov/entrez/query.fcgi?tool=bioconductor&cmd=Retrieve&db=PubMed&list_uids=12407145"12477932"12975309"14596915"17218779"18502750"19027726#	-15.65	0	-2.04
ANGPT1	angiopoietin 1	NM_001146#http://www.ncbi.nlm.nih.gov/entrez/query.fcgi?cmd=search&db=nucleotide&term=NM_001146QACCNS&doptcmdl=GenBank#	284#http://www.ncbi.nlm.nih.gov/sites/entrez?Db=gene&Cmd=DetailsSearch&Term=284#	Hs.369675#http://www.ncbi.nlm.nih.gov/UniGene/clust.cgi?ORG=Hs&CID=369675#	109#http://www.ncbi.nih.gov/entrez/query.fcgi?tool=bioconductor&cmd=Retrieve&db=PubMed&list_uids=7584026"7584028"7642106"8980223"8980224"9204896"9525952"9545648"9660821"9723709"10051567"10343124"10514510"10706866"10766762"10854239"10944458"11165944"117291	-15.64	0	-2.85
ARL4A	ADP-ribosylation factor-like 4A	NM_005738#http://www.ncbi.nlm.nih.gov/entrez/query.fcgi?cmd=search&db=nucleotide&term=NM_005738QACCNS&doptcmdl=GenBank#	10124#http://www.ncbi.nlm.nih.gov/sites/entrez?Db=gene&Cmd=DetailsSearch&Term=10124#	Hs.245540#http://www.ncbi.nlm.nih.gov/UniGene/clust.cgi?ORG=Hs&CID=245540#	8#http://www.ncbi.nih.gov/entrez/query.fcgi?tool=bioconductor&cmd=Retrieve&db=PubMed&list_uids=7829101"10462049"10980193"12477932"12690205"15489334"17398095"18240926#	15.64	0	1.79
DDIT4	DNA-damage-inducible transcript 4	NM_019058#http://www.ncbi.nlm.nih.gov/entrez/query.fcgi?cmd=search&db=nucleotide&term=NM_019058QACCNS&doptcmdl=GenBank#	54541#http://www.ncbi.nlm.nih.gov/sites/entrez?Db=gene&Cmd=DetailsSearch&Term=54541#	Hs.523012#http://www.ncbi.nlm.nih.gov/UniGene/clust.cgi?ORG=Hs&CID=523012#	23#http://www.ncbi.nih.gov/entrez/query.fcgi?tool=bioconductor&cmd=Retrieve&db=PubMed&list_uids=11076863"11230166"11256614"11884613"12453409"12477932"14646594"15146197"15180327"15489336"15592522"15632201"15988001"16169070"16258273"16341674"16381901"167135	15.63	0	1.47
HTR2B	5-hydroxytryptamine (serotonin) receptor 2B	NM_000867#http://www.ncbi.nlm.nih.gov/entrez/query.fcgi?cmd=search&db=nucleotide&term=NM_000867QACCNS&doptcmdl=GenBank#	3357#http://www.ncbi.nlm.nih.gov/sites/entrez?Db=gene&Cmd=DetailsSearch&Term=3357#	Hs.421649#http://www.ncbi.nlm.nih.gov/UniGene/clust.cgi?ORG=Hs&CID=421649#	23#http://www.ncbi.nih.gov/entrez/query.fcgi?tool=bioconductor&cmd=Retrieve&db=PubMed&list_uids=7582481"7926008"8078486"8143856"8621713"8786115"10722792"10734074"11150294"11859080"11877320"11916537"12477932"12761501"12767050"15489334"15608559"15815621"180	-15.55	0	-3.27
AK5	adenylate kinase 5	NM_012093#http://www.ncbi.nlm.nih.gov/entrez/query.fcgi?cmd=search&db=nucleotide&term=NM_012093QACCNS&doptcmdl=GenBank#	26289#http://www.ncbi.nlm.nih.gov/sites/entrez?Db=gene&Cmd=DetailsSearch&Term=26289#	Hs.559718#http://www.ncbi.nlm.nih.gov/UniGene/clust.cgi?ORG=Hs&CID=559718#	5#http://www.ncbi.nih.gov/entrez/query.fcgi?tool=bioconductor&cmd=Retrieve&db=PubMed&list_uids=10215863"12477932"14702039"15489334"16169070#	-15.51	0	-2.4
PRR16	proline rich 16	NM_016644#http://www.ncbi.nlm.nih.gov/entrez/query.fcgi?cmd=search&db=nucleotide&term=NM_016644QACCNS&doptcmdl=GenBank#	51334#http://www.ncbi.nlm.nih.gov/sites/entrez?Db=gene&Cmd=DetailsSearch&Term=51334#	Hs.157461#http://www.ncbi.nlm.nih.gov/UniGene/clust.cgi?ORG=Hs&CID=157461#	2#http://www.ncbi.nih.gov/entrez/query.fcgi?tool=bioconductor&cmd=Retrieve&db=PubMed&list_uids=12477932"15971941#	-15.49	0	-1.25
COL7A1	collagen, type VII, alpha 1	NM_000094#http://www.ncbi.nlm.nih.gov/entrez/query.fcgi?cmd=search&db=nucleotide&term=NM_000094QACCNS&doptcmdl=GenBank#	1294#http://www.ncbi.nlm.nih.gov/sites/entrez?Db=gene&Cmd=DetailsSearch&Term=1294#	Hs.476218#http://www.ncbi.nlm.nih.gov/UniGene/clust.cgi?ORG=Hs&CID=476218#	89#http://www.ncbi.nih.gov/entrez/query.fcgi?tool=bioconductor&cmd=Retrieve&db=PubMed&list_uids=1307247"1469284"1567409"1871109"2537292"2653224"5910871"7513737"7861014"7883979"7963647"8051117"8088784"8170945"8422754"8499916"8513326"8541842"8592061"8618018	15.48	0	1.91
TRPC6	transient receptor potential cation channel, subfamily C, member 6	NM_004621#http://www.ncbi.nlm.nih.gov/entrez/query.fcgi?cmd=search&db=nucleotide&term=NM_004621QACCNS&doptcmdl=GenBank#	7225#http://www.ncbi.nlm.nih.gov/sites/entrez?Db=gene&Cmd=DetailsSearch&Term=7225#	Hs.159003#http://www.ncbi.nlm.nih.gov/UniGene/clust.cgi?ORG=Hs&CID=159003#	57#http://www.ncbi.nih.gov/entrez/query.fcgi?tool=bioconductor&cmd=Retrieve&db=PubMed&list_uids=9925922"9930701"10368108"10816590"11290752"11988098"12032305"12351388"12356946"12377790"12477932"12531519"12564954"12736151"12765698"12766233"12857742"12871853	-15.41	0	-2.68
LMCD1	LIM and cysteine-rich domains 1	NM_014583#http://www.ncbi.nlm.nih.gov/entrez/query.fcgi?cmd=search&db=nucleotide&term=NM_014583QACCNS&doptcmdl=GenBank#	29995#http://www.ncbi.nlm.nih.gov/sites/entrez?Db=gene&Cmd=DetailsSearch&Term=29995#	Hs.475353#http://www.ncbi.nlm.nih.gov/UniGene/clust.cgi?ORG=Hs&CID=475353#	4#http://www.ncbi.nih.gov/entrez/query.fcgi?tool=bioconductor&cmd=Retrieve&db=PubMed&list_uids=10662546"12477932"14702039"15489334#	15.4	0	1.42
ACOX3	acyl-Coenzyme A oxidase 3, pristanoyl	NM_003501#http://www.ncbi.nlm.nih.gov/entrez/query.fcgi?cmd=search&db=nucleotide&term=NM_003501QACCNS&doptcmdl=GenBank#	8310#http://www.ncbi.nlm.nih.gov/sites/entrez?Db=gene&Cmd=DetailsSearch&Term=8310#	Hs.479122#http://www.ncbi.nlm.nih.gov/UniGene/clust.cgi?ORG=Hs&CID=479122#	9#http://www.ncbi.nih.gov/entrez/query.fcgi?tool=bioconductor&cmd=Retrieve&db=PubMed&list_uids=8125298"8387517"9271077"9373149"12477932"15231748"15489334"15599942"16344560#	15.3	0	1.81
XRCC4	X-ray repair complementing defective repair in Chinese hamster cells 4	AB017445#http://www.ncbi.nlm.nih.gov/entrez/query.fcgi?cmd=search&db=nucleotide&term=AB017445QACCNS&doptcmdl=GenBank#	7518#http://www.ncbi.nlm.nih.gov/sites/entrez?Db=gene&Cmd=DetailsSearch&Term=7518#	Hs.567359#http://www.ncbi.nlm.nih.gov/UniGene/clust.cgi?ORG=Hs&CID=567359#	85#http://www.ncbi.nih.gov/entrez/query.fcgi?tool=bioconductor&cmd=Retrieve&db=PubMed&list_uids=1697445"7665175"8548796"9242410"9259561"9259651"9352367"9430729"9809069"9875844"10202163"10320474"10757784"10786799"10854421"10945980"11062157"11702069"1209190	15.28	0	2.63
BHLHE40	basic helix-loop-helix family, member e40	BG326045#http://www.ncbi.nlm.nih.gov/entrez/query.fcgi?cmd=search&db=nucleotide&term=BG326045QACCNS&doptcmdl=GenBank#	8553#http://www.ncbi.nlm.nih.gov/sites/entrez?Db=gene&Cmd=DetailsSearch&Term=8553#	Hs.171825#http://www.ncbi.nlm.nih.gov/UniGene/clust.cgi?ORG=Hs&CID=171825#	25#http://www.ncbi.nih.gov/entrez/query.fcgi?tool=bioconductor&cmd=Retrieve&db=PubMed&list_uids=9240428"10449910"11226878"11278694"11668339"11688991"12119049"12297495"12354771"12384505"12397359"12477932"12624110"12754744"15223310"15489334"15560782"1571917	15.25	0	2.4
LYPD6B	LY6/PLAUR domain containing 6B	BF060747#http://www.ncbi.nlm.nih.gov/entrez/query.fcgi?cmd=search&db=nucleotide&term=BF060747QACCNS&doptcmdl=GenBank#	130576#http://www.ncbi.nlm.nih.gov/sites/entrez?Db=gene&Cmd=DetailsSearch&Term=130576#	Hs.357567#http://www.ncbi.nlm.nih.gov/UniGene/clust.cgi?ORG=Hs&CID=357567#	1#http://www.ncbi.nih.gov/entrez/query.fcgi?tool=bioconductor&cmd=Retrieve&db=PubMed&list_uids=12477932#	-15.25	0	-2.99
HDAC9	histone deacetylase 9	NM_014707#http://www.ncbi.nlm.nih.gov/entrez/query.fcgi?cmd=search&db=nucleotide&term=NM_014707QACCNS&doptcmdl=GenBank#	9734#http://www.ncbi.nlm.nih.gov/sites/entrez?Db=gene&Cmd=DetailsSearch&Term=9734#	Hs.196054#http://www.ncbi.nlm.nih.gov/UniGene/clust.cgi?ORG=Hs&CID=196054#	38#http://www.ncbi.nih.gov/entrez/query.fcgi?tool=bioconductor&cmd=Retrieve&db=PubMed&list_uids=9847074"9872452"10487760"10487761"10523670"10655483"10748098"10825153"10922406"11022042"11466315"11486045"11535832"11959865"12032081"12054582"12242305"12477932	-15.22	0	-1.88
NRP2	neuropilin 2	AA295257#http://www.ncbi.nlm.nih.gov/entrez/query.fcgi?cmd=search&db=nucleotide&term=AA295257QACCNS&doptcmdl=GenBank#	8828#http://www.ncbi.nlm.nih.gov/sites/entrez?Db=gene&Cmd=DetailsSearch&Term=8828#	Hs.471200#http://www.ncbi.nlm.nih.gov/UniGene/clust.cgi?ORG=Hs&CID=471200#	42#http://www.ncbi.nih.gov/entrez/query.fcgi?tool=bioconductor&cmd=Retrieve&db=PubMed&list_uids=9288754"9331348"9856463"9872925"9883722"10196546"10329017"10520995"10748121"10891538"11112349"11278319"11394892"11677062"11756651"11815985"12210066"12412174"12	15.21	0	2.62
ACAN	aggrecan	NM_001135#http://www.ncbi.nlm.nih.gov/entrez/query.fcgi?cmd=search&db=nucleotide&term=NM_001135QACCNS&doptcmdl=GenBank#	176#http://www.ncbi.nlm.nih.gov/sites/entrez?Db=gene&Cmd=DetailsSearch&Term=176#	Hs.2159 Hs.616395 Hs.711491#http://Hs.2159 Hs.616395 Hs.711491#	55#http://www.ncbi.nih.gov/entrez/query.fcgi?tool=bioconductor&cmd=Retrieve&db=PubMed&list_uids=1326552"1569188"1985970"2789216"7240256"7524681"7574678"7626017"7827755"7998967"8216228"8314595"8611178"8921002"9013976"9654129"9688535"9756610"10400671"109224	-15.21	0	-1.93
FMN2	formin 2	AF225426#http://www.ncbi.nlm.nih.gov/entrez/query.fcgi?cmd=search&db=nucleotide&term=AF225426QACCNS&doptcmdl=GenBank#	56776#http://www.ncbi.nlm.nih.gov/sites/entrez?Db=gene&Cmd=DetailsSearch&Term=56776#	Hs.24889#http://www.ncbi.nlm.nih.gov/UniGene/clust.cgi?ORG=Hs&CID=24889#	6#http://www.ncbi.nih.gov/entrez/query.fcgi?tool=bioconductor&cmd=Retrieve&db=PubMed&list_uids=10781961"12447394"12477932"15289902"15866570"16710414#	-15.16	0	-1.29
GPC4	glypican 4	AF064826#http://www.ncbi.nlm.nih.gov/entrez/query.fcgi?cmd=search&db=nucleotide&term=AF064826QACCNS&doptcmdl=GenBank#	2239#http://www.ncbi.nlm.nih.gov/sites/entrez?Db=gene&Cmd=DetailsSearch&Term=2239#	Hs.58367#http://www.ncbi.nlm.nih.gov/UniGene/clust.cgi?ORG=Hs&CID=58367#	12#http://www.ncbi.nih.gov/entrez/query.fcgi?tool=bioconductor&cmd=Retrieve&db=PubMed&list_uids=7657705"9787072"9931407"10585884"10814714"11066092"11336704"12009023"12477932"12975309"15489334"15772651#	15.15	0	1.62
TPD52	tumor protein D52	BE974098#http://www.ncbi.nlm.nih.gov/entrez/query.fcgi?cmd=search&db=nucleotide&term=BE974098QACCNS&doptcmdl=GenBank#	7163#http://www.ncbi.nlm.nih.gov/sites/entrez?Db=gene&Cmd=DetailsSearch&Term=7163#	Hs.368433#http://www.ncbi.nlm.nih.gov/UniGene/clust.cgi?ORG=Hs&CID=368433#	25#http://www.ncbi.nih.gov/entrez/query.fcgi?tool=bioconductor&cmd=Retrieve&db=PubMed&list_uids=7796418"8125298"8632896"8812487"9373149"9484778"10942595"11549320"11594751"12477932"12963375"14702039"14996714"15489334"15576473"15986428"16112108"16620967"166	15.14	0	2.67
PPP1R3C	protein phosphatase 1, regulatory (inhibitor) subunit 3C	N26005#http://www.ncbi.nlm.nih.gov/entrez/query.fcgi?cmd=search&db=nucleotide&term=N26005QACCNS&doptcmdl=GenBank#	5507#http://www.ncbi.nlm.nih.gov/sites/entrez?Db=gene&Cmd=DetailsSearch&Term=5507#	Hs.303090#http://www.ncbi.nlm.nih.gov/UniGene/clust.cgi?ORG=Hs&CID=303090#	9#http://www.ncbi.nih.gov/entrez/query.fcgi?tool=bioconductor&cmd=Retrieve&db=PubMed&list_uids=8985175"9414128"10222257"11076863"11230166"11256614"12477932"15489336"16381901#	-15.13	0	-1.36
MID1	midline 1 (Opitz/BBB syndrome)	NM_000381#http://www.ncbi.nlm.nih.gov/entrez/query.fcgi?cmd=search&db=nucleotide&term=NM_000381QACCNS&doptcmdl=GenBank#	4281#http://www.ncbi.nlm.nih.gov/sites/entrez?Db=gene&Cmd=DetailsSearch&Term=4281#	Hs.27695#http://www.ncbi.nlm.nih.gov/UniGene/clust.cgi?ORG=Hs&CID=27695#	38#http://www.ncbi.nih.gov/entrez/query.fcgi?tool=bioconductor&cmd=Retrieve&db=PubMed&list_uids=7493033"9354791"9425238"9718340"9722948"10077590"10400985"11030761"11331580"11371618"11685209"11806752"12408967"12411602"12477932"12545276"12798296"12833403"15	-15.11	0	-2.11
MID1	midline 1 (Opitz/BBB syndrome)	BE967532#http://www.ncbi.nlm.nih.gov/entrez/query.fcgi?cmd=search&db=nucleotide&term=BE967532QACCNS&doptcmdl=GenBank#	4281#http://www.ncbi.nlm.nih.gov/sites/entrez?Db=gene&Cmd=DetailsSearch&Term=4281#	Hs.27695#http://www.ncbi.nlm.nih.gov/UniGene/clust.cgi?ORG=Hs&CID=27695#	38#http://www.ncbi.nih.gov/entrez/query.fcgi?tool=bioconductor&cmd=Retrieve&db=PubMed&list_uids=7493033"9354791"9425238"9718340"9722948"10077590"10400985"11030761"11331580"11371618"11685209"11806752"12408967"12411602"12477932"12545276"12798296"12833403"15	-15.08	0	-2.31
SHISA3	shisa homolog 3 (Xenopus laevis)	AI735586#http://www.ncbi.nlm.nih.gov/entrez/query.fcgi?cmd=search&db=nucleotide&term=AI735586QACCNS&doptcmdl=GenBank#	152573#http://www.ncbi.nlm.nih.gov/sites/entrez?Db=gene&Cmd=DetailsSearch&Term=152573#	Hs.370904#http://www.ncbi.nlm.nih.gov/UniGene/clust.cgi?ORG=Hs&CID=370904#	2#http://www.ncbi.nih.gov/entrez/query.fcgi?tool=bioconductor&cmd=Retrieve&db=PubMed&list_uids=12477932"17481602#	-15.06	0	-2.52
SLC2A13	solute carrier family 2 (facilitated glucose transporter), member 13	NM_052885#http://www.ncbi.nlm.nih.gov/entrez/query.fcgi?cmd=search&db=nucleotide&term=NM_052885QACCNS&doptcmdl=GenBank#	114134#http://www.ncbi.nlm.nih.gov/sites/entrez?Db=gene&Cmd=DetailsSearch&Term=114134#	Hs.558595#http://www.ncbi.nlm.nih.gov/UniGene/clust.cgi?ORG=Hs&CID=558595#	5#http://www.ncbi.nih.gov/entrez/query.fcgi?tool=bioconductor&cmd=Retrieve&db=PubMed&list_uids=11500374"12477932"15203218"15489334"17081983#	11.98	0	1.79
SOX4	SRY (sex determining region Y)-box 4	NM_003107#http://www.ncbi.nlm.nih.gov/entrez/query.fcgi?cmd=search&db=nucleotide&term=NM_003107QACCNS&doptcmdl=GenBank#	6659#http://www.ncbi.nlm.nih.gov/sites/entrez?Db=gene&Cmd=DetailsSearch&Term=6659#	Hs.643910#http://www.ncbi.nlm.nih.gov/UniGene/clust.cgi?ORG=Hs&CID=643910#	30#http://www.ncbi.nih.gov/entrez/query.fcgi?tool=bioconductor&cmd=Retrieve&db=PubMed&list_uids=1614875"7706298"8268656"8404853"8530483"9730625"10381369"10729834"10867006"11071752"11127205"11498591"12100890"12125983"12194848"12216117"12477932"14574404"153	11.98	0	1.27
COL5A3	collagen, type V, alpha 3	AI984221#http://www.ncbi.nlm.nih.gov/entrez/query.fcgi?cmd=search&db=nucleotide&term=AI984221QACCNS&doptcmdl=GenBank#	50509#http://www.ncbi.nlm.nih.gov/sites/entrez?Db=gene&Cmd=DetailsSearch&Term=50509#	Hs.235368#http://www.ncbi.nlm.nih.gov/UniGene/clust.cgi?ORG=Hs&CID=235368#	12#http://www.ncbi.nih.gov/entrez/query.fcgi?tool=bioconductor&cmd=Retrieve&db=PubMed&list_uids=1571108"1916105"6501291"7115902"7346227"8535602"9443080"10722718"11423559"15136578"15316020"19012342#	-11.98	0	-1.55
IER3	immediate early response 3	NM_003897#http://www.ncbi.nlm.nih.gov/entrez/query.fcgi?cmd=search&db=nucleotide&term=NM_003897QACCNS&doptcmdl=GenBank#	8870#http://www.ncbi.nlm.nih.gov/sites/entrez?Db=gene&Cmd=DetailsSearch&Term=8870#	Hs.591785#http://www.ncbi.nlm.nih.gov/UniGene/clust.cgi?ORG=Hs&CID=591785#	35#http://www.ncbi.nih.gov/entrez/query.fcgi?tool=bioconductor&cmd=Retrieve&db=PubMed&list_uids=8125298"8603392"8653710"9196025"9373149"9588170"9703517"9781666"9791001"9878538"10448082"11455449"11782530"11844788"11910304"12032839"12356731"12477932"1251014	11.97	0	1
C1orf183	chromosome 1 open reading frame 183	AW149270#http://www.ncbi.nlm.nih.gov/entrez/query.fcgi?cmd=search&db=nucleotide&term=AW149270QACCNS&doptcmdl=GenBank#	55924#http://www.ncbi.nlm.nih.gov/sites/entrez?Db=gene&Cmd=DetailsSearch&Term=55924#	Hs.193406 Hs.657857#http://Hs.193406 Hs.657857#	3#http://www.ncbi.nih.gov/entrez/query.fcgi?tool=bioconductor&cmd=Retrieve&db=PubMed&list_uids=12477932"14702039"19047128#	-11.96	0	-1.9
ADAMTS5	ADAM metallopeptidase with thrombospondin type 1 motif, 5	BI254089#http://www.ncbi.nlm.nih.gov/entrez/query.fcgi?cmd=search&db=nucleotide&term=BI254089QACCNS&doptcmdl=GenBank#	11096#http://www.ncbi.nlm.nih.gov/sites/entrez?Db=gene&Cmd=DetailsSearch&Term=11096#	Hs.58324#http://www.ncbi.nlm.nih.gov/UniGene/clust.cgi?ORG=Hs&CID=58324#	34#http://www.ncbi.nih.gov/entrez/query.fcgi?tool=bioconductor&cmd=Retrieve&db=PubMed&list_uids=9688535"10438522"10464288"10830953"11032846"11167130"11231277"11801682"11831030"11854269"11956193"12392761"12477932"14702039"14715656"15489334"15599946"1600375	-11.95	0	-2.15
FAM129A	family with sequence similarity 129, member A	NM_022083#http://www.ncbi.nlm.nih.gov/entrez/query.fcgi?cmd=search&db=nucleotide&term=NM_022083QACCNS&doptcmdl=GenBank#	116496#http://www.ncbi.nlm.nih.gov/sites/entrez?Db=gene&Cmd=DetailsSearch&Term=116496#	Hs.518662#http://www.ncbi.nlm.nih.gov/UniGene/clust.cgi?ORG=Hs&CID=518662#	9#http://www.ncbi.nih.gov/entrez/query.fcgi?tool=bioconductor&cmd=Retrieve&db=PubMed&list_uids=11011112"11318611"12477932"14702039"15085203"15489334"16444351"16710414"16949643#	-11.93	0	-1.87
XRCC4	X-ray repair complementing defective repair in Chinese hamster cells 4	BC005259#http://www.ncbi.nlm.nih.gov/entrez/query.fcgi?cmd=search&db=nucleotide&term=BC005259QACCNS&doptcmdl=GenBank#	7518#http://www.ncbi.nlm.nih.gov/sites/entrez?Db=gene&Cmd=DetailsSearch&Term=7518#	Hs.567359#http://www.ncbi.nlm.nih.gov/UniGene/clust.cgi?ORG=Hs&CID=567359#	85#http://www.ncbi.nih.gov/entrez/query.fcgi?tool=bioconductor&cmd=Retrieve&db=PubMed&list_uids=1697445"7665175"8548796"9242410"9259561"9259651"9352367"9430729"9809069"9875844"10202163"10320474"10757784"10786799"10854421"10945980"11062157"11702069"1209190	11.93	0	1.46
SPSB1	splA/ryanodine receptor domain and SOCS box containing 1	NM_025106#http://www.ncbi.nlm.nih.gov/entrez/query.fcgi?cmd=search&db=nucleotide&term=NM_025106QACCNS&doptcmdl=GenBank#	80176#http://www.ncbi.nlm.nih.gov/sites/entrez?Db=gene&Cmd=DetailsSearch&Term=80176#	Hs.705454 Hs.8261#http://Hs.705454 Hs.8261#	12#http://www.ncbi.nih.gov/entrez/query.fcgi?tool=bioconductor&cmd=Retrieve&db=PubMed&list_uids=8125298"8619474"9110174"9373149"12076535"12477932"14702039"15489334"15713673"16344560"16498413"16710414#	11.92	0	2.07
GCLM	glutamate-cysteine ligase, modifier subunit	NM_002061#http://www.ncbi.nlm.nih.gov/entrez/query.fcgi?cmd=search&db=nucleotide&term=NM_002061QACCNS&doptcmdl=GenBank#	2730#http://www.ncbi.nlm.nih.gov/sites/entrez?Db=gene&Cmd=DetailsSearch&Term=2730#	Hs.315562#http://www.ncbi.nlm.nih.gov/UniGene/clust.cgi?ORG=Hs&CID=315562#	38#http://www.ncbi.nih.gov/entrez/query.fcgi?tool=bioconductor&cmd=Retrieve&db=PubMed&list_uids=7826375"7829101"8825659"8978789"9675072"9841137"9841880"9895302"10395918"10674357"12081989"12477932"12975258"14532974"15451055"15489334"15946948"16081425"16183	-11.91	0	-1.15
LAYN	layilin	BE856341#http://www.ncbi.nlm.nih.gov/entrez/query.fcgi?cmd=search&db=nucleotide&term=BE856341QACCNS&doptcmdl=GenBank#	143903#http://www.ncbi.nlm.nih.gov/sites/entrez?Db=gene&Cmd=DetailsSearch&Term=143903#	Hs.503831#http://www.ncbi.nlm.nih.gov/UniGene/clust.cgi?ORG=Hs&CID=503831#	7#http://www.ncbi.nih.gov/entrez/query.fcgi?tool=bioconductor&cmd=Retrieve&db=PubMed&list_uids=9786953"11294894"12477932"12975309"14702039"15489334"15913605#	-11.89	0	-1.55
NFIB	nuclear factor I/B	U70862#http://www.ncbi.nlm.nih.gov/entrez/query.fcgi?cmd=search&db=nucleotide&term=U70862QACCNS&doptcmdl=GenBank#	4781#http://www.ncbi.nlm.nih.gov/sites/entrez?Db=gene&Cmd=DetailsSearch&Term=4781#	Hs.644095#http://www.ncbi.nlm.nih.gov/UniGene/clust.cgi?ORG=Hs&CID=644095#	12#http://www.ncbi.nih.gov/entrez/query.fcgi?tool=bioconductor&cmd=Retrieve&db=PubMed&list_uids=7590749"9099724"9484777"12477932"12624117"12639247"14702039"15489334"16344560"17511965"18029348"18663748#	-8.95	0	-1.36
SLC33A1	solute carrier family 33 (acetyl-CoA transporter), member 1	BC014416#http://www.ncbi.nlm.nih.gov/entrez/query.fcgi?cmd=search&db=nucleotide&term=BC014416QACCNS&doptcmdl=GenBank#	9197#http://www.ncbi.nlm.nih.gov/sites/entrez?Db=gene&Cmd=DetailsSearch&Term=9197#	Hs.478031#http://www.ncbi.nlm.nih.gov/UniGene/clust.cgi?ORG=Hs&CID=478031#	5#http://www.ncbi.nih.gov/entrez/query.fcgi?tool=bioconductor&cmd=Retrieve&db=PubMed&list_uids=9096318"12477932"12739170"15489334"19061983#	8.95	0	1.13
CD302	CD302 molecule	NM_014880#http://www.ncbi.nlm.nih.gov/entrez/query.fcgi?cmd=search&db=nucleotide&term=NM_014880QACCNS&doptcmdl=GenBank#	9936#http://www.ncbi.nlm.nih.gov/sites/entrez?Db=gene&Cmd=DetailsSearch&Term=9936#	Hs.130014#http://www.ncbi.nlm.nih.gov/UniGene/clust.cgi?ORG=Hs&CID=130014#	8#http://www.ncbi.nih.gov/entrez/query.fcgi?tool=bioconductor&cmd=Retrieve&db=PubMed&list_uids=7584026"7584028"8889548"12477932"12824192"15489334"15815621"17947679#	-8.94	0	-1.41
NID2	nidogen 2 (osteonidogen)	NM_007361#http://www.ncbi.nlm.nih.gov/entrez/query.fcgi?cmd=search&db=nucleotide&term=NM_007361QACCNS&doptcmdl=GenBank#	22795#http://www.ncbi.nlm.nih.gov/sites/entrez?Db=gene&Cmd=DetailsSearch&Term=22795#	Hs.369840#http://www.ncbi.nlm.nih.gov/UniGene/clust.cgi?ORG=Hs&CID=369840#	15#http://www.ncbi.nih.gov/entrez/query.fcgi?tool=bioconductor&cmd=Retrieve&db=PubMed&list_uids=8889548"9733643"10544250"10772929"11493006"11733994"11847210"11956183"12005023"12475645"12477932"16344560"17008882"17328794"17903307#	-8.93	0	-0.91
WFS1	Wolfram syndrome 1 (wolframin)	NM_006005#http://www.ncbi.nlm.nih.gov/entrez/query.fcgi?cmd=search&db=nucleotide&term=NM_006005QACCNS&doptcmdl=GenBank#	7466#http://www.ncbi.nlm.nih.gov/sites/entrez?Db=gene&Cmd=DetailsSearch&Term=7466#	Hs.518602#http://www.ncbi.nlm.nih.gov/UniGene/clust.cgi?ORG=Hs&CID=518602#	74#http://www.ncbi.nih.gov/entrez/query.fcgi?tool=bioconductor&cmd=Retrieve&db=PubMed&list_uids=7987399"8595423"9771706"9817917"10424813"10521293"10624825"10679252"10760554"11161832"11181517"11181571"11295831"11317350"11709537"11709538"11916957"11920861"1	-8.93	0	-0.89
PSEN2	presenilin 2 (Alzheimer disease 4)	NM_000447#http://www.ncbi.nlm.nih.gov/entrez/query.fcgi?cmd=search&db=nucleotide&term=NM_000447QACCNS&doptcmdl=GenBank#	5664#http://www.ncbi.nlm.nih.gov/sites/entrez?Db=gene&Cmd=DetailsSearch&Term=5664#	Hs.25363#http://www.ncbi.nlm.nih.gov/UniGene/clust.cgi?ORG=Hs&CID=25363#	121#http://www.ncbi.nih.gov/entrez/query.fcgi?tool=bioconductor&cmd=Retrieve&db=PubMed&list_uids=7638621"7638622"7651536"8574969"8618867"8661049"8878479"8939861"8940094"8972483"9050898"9073509"9219695"9223340"9252383"9298903"9384602"9437013"9450781"952141	-8.93	0	-0.79
LOC440944	hypothetical LOC440944	CA430188#http://www.ncbi.nlm.nih.gov/entrez/query.fcgi?cmd=search&db=nucleotide&term=CA430188QACCNS&doptcmdl=GenBank#	440944#http://www.ncbi.nlm.nih.gov/sites/entrez?Db=gene&Cmd=DetailsSearch&Term=440944#	Hs.598958 Hs.652556#http://Hs.598958 Hs.652556#	1#http://www.ncbi.nih.gov/entrez/query.fcgi?tool=bioconductor&cmd=Retrieve&db=PubMed&list_uids=12477932#	8.92	0	1.78
RASL11B	RAS-like, family 11, member B	NM_023940#http://www.ncbi.nlm.nih.gov/entrez/query.fcgi?cmd=search&db=nucleotide&term=NM_023940QACCNS&doptcmdl=GenBank#	65997#http://www.ncbi.nlm.nih.gov/sites/entrez?Db=gene&Cmd=DetailsSearch&Term=65997#	Hs.8035#http://www.ncbi.nlm.nih.gov/UniGene/clust.cgi?ORG=Hs&CID=8035#	5#http://www.ncbi.nih.gov/entrez/query.fcgi?tool=bioconductor&cmd=Retrieve&db=PubMed&list_uids=12477932"14702039"15033445"16189514"17628721#	8.92	0	1.71
CDH2	cadherin 2, type 1, N-cadherin (neuronal)	NM_001792#http://www.ncbi.nlm.nih.gov/entrez/query.fcgi?cmd=search&db=nucleotide&term=NM_001792QACCNS&doptcmdl=GenBank#	1000#http://www.ncbi.nlm.nih.gov/sites/entrez?Db=gene&Cmd=DetailsSearch&Term=1000#	Hs.464829 Hs.606106#http://Hs.464829 Hs.606106#	96#http://www.ncbi.nih.gov/entrez/query.fcgi?tool=bioconductor&cmd=Retrieve&db=PubMed&list_uids=1500442"1639850"2216790"2384753"7650039"7731968"7959764"7995652"9168198"9199196"9508779"9542583"9615235"9971746"10662782"10818391"10862698"11058098"11136230"11	8.92	0	1.06
IFIT5	interferon-induced protein with tetratricopeptide repeats 5	N47725#http://www.ncbi.nlm.nih.gov/entrez/query.fcgi?cmd=search&db=nucleotide&term=N47725QACCNS&doptcmdl=GenBank#	24138#http://www.ncbi.nlm.nih.gov/sites/entrez?Db=gene&Cmd=DetailsSearch&Term=24138#	Hs.252839#http://www.ncbi.nlm.nih.gov/UniGene/clust.cgi?ORG=Hs&CID=252839#	3#http://www.ncbi.nih.gov/entrez/query.fcgi?tool=bioconductor&cmd=Retrieve&db=PubMed&list_uids=9398535"12477932"15489334#	-8.92	0	-1.07
TMEM30A	transmembrane protein 30A	AK022883#http://www.ncbi.nlm.nih.gov/entrez/query.fcgi?cmd=search&db=nucleotide&term=AK022883QACCNS&doptcmdl=GenBank#	55754#http://www.ncbi.nlm.nih.gov/sites/entrez?Db=gene&Cmd=DetailsSearch&Term=55754#	Hs.108530#http://www.ncbi.nlm.nih.gov/UniGene/clust.cgi?ORG=Hs&CID=108530#	7#http://www.ncbi.nih.gov/entrez/query.fcgi?tool=bioconductor&cmd=Retrieve&db=PubMed&list_uids=12477932"14574404"14702039"15375526"15489334"16344560"17948906#	8.91	0	1.09
SGMS2	sphingomyelin synthase 2	D31421#http://www.ncbi.nlm.nih.gov/entrez/query.fcgi?cmd=search&db=nucleotide&term=D31421QACCNS&doptcmdl=GenBank#	166929#http://www.ncbi.nlm.nih.gov/sites/entrez?Db=gene&Cmd=DetailsSearch&Term=166929#	Hs.595423#http://www.ncbi.nlm.nih.gov/UniGene/clust.cgi?ORG=Hs&CID=595423#	11#http://www.ncbi.nih.gov/entrez/query.fcgi?tool=bioconductor&cmd=Retrieve&db=PubMed&list_uids=12477932"14685263"15489334"16344560"17449912"17616479"17982138"18370930"18566297"18694848"19001565#	8.91	0	0.93
COL27A1	collagen, type XXVII, alpha 1	AK021957#http://www.ncbi.nlm.nih.gov/entrez/query.fcgi?cmd=search&db=nucleotide&term=AK021957QACCNS&doptcmdl=GenBank#	85301#http://www.ncbi.nlm.nih.gov/sites/entrez?Db=gene&Cmd=DetailsSearch&Term=85301#	Hs.494892#http://www.ncbi.nlm.nih.gov/UniGene/clust.cgi?ORG=Hs&CID=494892#	8#http://www.ncbi.nih.gov/entrez/query.fcgi?tool=bioconductor&cmd=Retrieve&db=PubMed&list_uids=11347906"12477932"12714037"12766169"14702039"15922909"18391951"18978678#	7.87	0	0.94
FBN1	fibrillin 1	AI264196#http://www.ncbi.nlm.nih.gov/entrez/query.fcgi?cmd=search&db=nucleotide&term=AI264196QACCNS&doptcmdl=GenBank#	2200#http://www.ncbi.nlm.nih.gov/sites/entrez?Db=gene&Cmd=DetailsSearch&Term=2200#	Hs.591133#http://www.ncbi.nlm.nih.gov/UniGene/clust.cgi?ORG=Hs&CID=591133#	165#http://www.ncbi.nih.gov/entrez/query.fcgi?tool=bioconductor&cmd=Retrieve&db=PubMed&list_uids=1301946"1569206"1769651"1852206"1852207"1852208"1860873"3536967"7611299"7691719"7738200"7762551"7870075"7977366"8004112"8040326"8071963"8136837"8188302"828114	7.86	0	0.74
FGF16	fibroblast growth factor 16	NM_003868#http://www.ncbi.nlm.nih.gov/entrez/query.fcgi?cmd=search&db=nucleotide&term=NM_003868QACCNS&doptcmdl=GenBank#	8823#http://www.ncbi.nlm.nih.gov/sites/entrez?Db=gene&Cmd=DetailsSearch&Term=8823#	Hs.666364#http://www.ncbi.nlm.nih.gov/UniGene/clust.cgi?ORG=Hs&CID=666364#	9#http://www.ncbi.nih.gov/entrez/query.fcgi?tool=bioconductor&cmd=Retrieve&db=PubMed&list_uids=1697263"9473496"11276432"11294897"11474196"15199049"16597617"16756958"17133345#	-7.86	0	-1.06
HECW2	HECT, C2 and WW domain containing E3 ubiquitin protein ligase 2	AL390186#http://www.ncbi.nlm.nih.gov/entrez/query.fcgi?cmd=search&db=nucleotide&term=AL390186QACCNS&doptcmdl=GenBank#	57520#http://www.ncbi.nlm.nih.gov/sites/entrez?Db=gene&Cmd=DetailsSearch&Term=57520#	Hs.654742#http://www.ncbi.nlm.nih.gov/UniGene/clust.cgi?ORG=Hs&CID=654742#	4#http://www.ncbi.nih.gov/entrez/query.fcgi?tool=bioconductor&cmd=Retrieve&db=PubMed&list_uids=10718198"12477932"12890487"15489334#	-7.86	0	-1.12
CREB3L2	cAMP responsive element binding protein 3-like 2	BE675139#http://www.ncbi.nlm.nih.gov/entrez/query.fcgi?cmd=search&db=nucleotide&term=BE675139QACCNS&doptcmdl=GenBank#	64764#http://www.ncbi.nlm.nih.gov/sites/entrez?Db=gene&Cmd=DetailsSearch&Term=64764#	Hs.490273#http://www.ncbi.nlm.nih.gov/UniGene/clust.cgi?ORG=Hs&CID=490273#	7#http://www.ncbi.nih.gov/entrez/query.fcgi?tool=bioconductor&cmd=Retrieve&db=PubMed&list_uids=12477932"12690205"12915480"17117415"17178827"17721195"18757431#	7.86	0	0.74
MAN1A1	mannosidase, alpha, class 1A, member 1	BG287153#http://www.ncbi.nlm.nih.gov/entrez/query.fcgi?cmd=search&db=nucleotide&term=BG287153QACCNS&doptcmdl=GenBank#	4121#http://www.ncbi.nlm.nih.gov/sites/entrez?Db=gene&Cmd=DetailsSearch&Term=4121#	Hs.102788#http://www.ncbi.nlm.nih.gov/UniGene/clust.cgi?ORG=Hs&CID=102788#	29#http://www.ncbi.nih.gov/entrez/query.fcgi?tool=bioconductor&cmd=Retrieve&db=PubMed&list_uids=1736542"2187500"2283726"2355006"2406237"2541446"2542563"2649653"2829950"3099781"3264072"7588811"8093218"8218172"8223597"8673525"8892864"9109416"9219526"9592125	-7.85	0	-0.88
FAM86B1	family with sequence similarity 86, member B1	AA527515#http://www.ncbi.nlm.nih.gov/entrez/query.fcgi?cmd=search&db=nucleotide&term=AA527515QACCNS&doptcmdl=GenBank#	85002#http://www.ncbi.nlm.nih.gov/sites/entrez?Db=gene&Cmd=DetailsSearch&Term=85002#	Hs.458413 Hs.567527#http://Hs.458413 Hs.567527#	3#http://www.ncbi.nih.gov/entrez/query.fcgi?tool=bioconductor&cmd=Retrieve&db=PubMed&list_uids=12477932"14702039"16344560#	-7.85	0	-1.28
ADAM23	ADAM metallopeptidase domain 23	AI879064#http://www.ncbi.nlm.nih.gov/entrez/query.fcgi?cmd=search&db=nucleotide&term=AI879064QACCNS&doptcmdl=GenBank#	8745#http://www.ncbi.nlm.nih.gov/sites/entrez?Db=gene&Cmd=DetailsSearch&Term=8745#	Hs.591643#http://www.ncbi.nlm.nih.gov/UniGene/clust.cgi?ORG=Hs&CID=591643#	12#http://www.ncbi.nih.gov/entrez/query.fcgi?tool=bioconductor&cmd=Retrieve&db=PubMed&list_uids=9693107"10506182"10524237"10749942"12477932"14697522"15146195"15146197"15862898"16094384"16103878"19089928#	-7.85	0	-1.02
ITGA8	integrin, alpha 8	AI193623#http://www.ncbi.nlm.nih.gov/entrez/query.fcgi?cmd=search&db=nucleotide&term=AI193623QACCNS&doptcmdl=GenBank#	8516#http://www.ncbi.nlm.nih.gov/sites/entrez?Db=gene&Cmd=DetailsSearch&Term=8516#	Hs.171311#http://www.ncbi.nlm.nih.gov/UniGene/clust.cgi?ORG=Hs&CID=171311#	14#http://www.ncbi.nih.gov/entrez/query.fcgi?tool=bioconductor&cmd=Retrieve&db=PubMed&list_uids=7559467"7768999"9548928"10504498"10742111"11470831"11668187"12060755"12415008"12787402"15164054"15579315"15592496"18277079#	-7.85	0	-1.31
SLC17A9	solute carrier family 17, member 9	NM_022082#http://www.ncbi.nlm.nih.gov/entrez/query.fcgi?cmd=search&db=nucleotide&term=NM_022082QACCNS&doptcmdl=GenBank#	63910#http://www.ncbi.nlm.nih.gov/sites/entrez?Db=gene&Cmd=DetailsSearch&Term=63910#	Hs.512686#http://www.ncbi.nlm.nih.gov/UniGene/clust.cgi?ORG=Hs&CID=512686#	7#http://www.ncbi.nih.gov/entrez/query.fcgi?tool=bioconductor&cmd=Retrieve&db=PubMed&list_uids=11780052"12477932"12693554"14702039"15489334"16344560"18375752#	7.85	0	0.98
GPR124	G protein-coupled receptor 124	AI655903#http://www.ncbi.nlm.nih.gov/entrez/query.fcgi?cmd=search&db=nucleotide&term=AI655903QACCNS&doptcmdl=GenBank#	25960#http://www.ncbi.nlm.nih.gov/sites/entrez?Db=gene&Cmd=DetailsSearch&Term=25960#	Hs.274136#http://www.ncbi.nlm.nih.gov/UniGene/clust.cgi?ORG=Hs&CID=274136#	9#http://www.ncbi.nih.gov/entrez/query.fcgi?tool=bioconductor&cmd=Retrieve&db=PubMed&list_uids=10819331"11559528"12168954"12477932"12565841"14702039"15021905"15203201"16982628#	7.84	0	0.65
VCAN	versican	R94644#http://www.ncbi.nlm.nih.gov/entrez/query.fcgi?cmd=search&db=nucleotide&term=R94644QACCNS&doptcmdl=GenBank#	1462#http://www.ncbi.nlm.nih.gov/sites/entrez?Db=gene&Cmd=DetailsSearch&Term=1462#	Hs.643801 Hs.715773#http://Hs.643801 Hs.715773#	68#http://www.ncbi.nih.gov/entrez/query.fcgi?tool=bioconductor&cmd=Retrieve&db=PubMed&list_uids=1429726"1478664"2466833"2469524"2583089"2820964"7528742"7748141"7806529"7876137"7921538"8601689"8627343"8824283"9294172"9848887"10198161"10397680"10400671"1057	7.84	0	0.91
LYRM1	LYR motif containing 1	BE963444#http://www.ncbi.nlm.nih.gov/entrez/query.fcgi?cmd=search&db=nucleotide&term=BE963444QACCNS&doptcmdl=GenBank#	57149#http://www.ncbi.nlm.nih.gov/sites/entrez?Db=gene&Cmd=DetailsSearch&Term=57149#	Hs.185489#http://www.ncbi.nlm.nih.gov/UniGene/clust.cgi?ORG=Hs&CID=185489#	5#http://www.ncbi.nih.gov/entrez/query.fcgi?tool=bioconductor&cmd=Retrieve&db=PubMed&list_uids=10493829"12477932"15489334"16344560"19022914#	-7.14	0	-0.63
EPHA4	EPH receptor A4	T15545#http://www.ncbi.nlm.nih.gov/entrez/query.fcgi?cmd=search&db=nucleotide&term=T15545QACCNS&doptcmdl=GenBank#	2043#http://www.ncbi.nlm.nih.gov/sites/entrez?Db=gene&Cmd=DetailsSearch&Term=2043#	Hs.371218#http://www.ncbi.nlm.nih.gov/UniGene/clust.cgi?ORG=Hs&CID=371218#	38#http://www.ncbi.nih.gov/entrez/query.fcgi?tool=bioconductor&cmd=Retrieve&db=PubMed&list_uids=7898931"8125298"8622893"8755474"8889548"9267020"9345045"9373149"9484836"9530499"9576626"10207129"10366629"10607706"10730216"11085874"11128993"11256076"11336673	7.14	0	1.65
GRPEL2	GrpE-like 2, mitochondrial (E. coli)	C15005#http://www.ncbi.nlm.nih.gov/entrez/query.fcgi?cmd=search&db=nucleotide&term=C15005QACCNS&doptcmdl=GenBank#	134266#http://www.ncbi.nlm.nih.gov/sites/entrez?Db=gene&Cmd=DetailsSearch&Term=134266#	Hs.511816#http://www.ncbi.nlm.nih.gov/UniGene/clust.cgi?ORG=Hs&CID=511816#	4#http://www.ncbi.nih.gov/entrez/query.fcgi?tool=bioconductor&cmd=Retrieve&db=PubMed&list_uids=9694873"12477932"14702039"15489334#	7.14	0	1.26
METTL5	methyltransferase like 5	AF201938#http://www.ncbi.nlm.nih.gov/entrez/query.fcgi?cmd=search&db=nucleotide&term=AF201938QACCNS&doptcmdl=GenBank#	29081#http://www.ncbi.nlm.nih.gov/sites/entrez?Db=gene&Cmd=DetailsSearch&Term=29081#	Hs.470553#http://www.ncbi.nlm.nih.gov/UniGene/clust.cgi?ORG=Hs&CID=470553#	5#http://www.ncbi.nih.gov/entrez/query.fcgi?tool=bioconductor&cmd=Retrieve&db=PubMed&list_uids=11042152"12477932"14702039"15489334"15815621#	-7.14	0	-0.62
RGAG4	retrotransposon gag domain containing 4	BE348679#http://www.ncbi.nlm.nih.gov/entrez/query.fcgi?cmd=search&db=nucleotide&term=BE348679QACCNS&doptcmdl=GenBank#	340526#http://www.ncbi.nlm.nih.gov/sites/entrez?Db=gene&Cmd=DetailsSearch&Term=340526#	Hs.716554#http://www.ncbi.nlm.nih.gov/UniGene/clust.cgi?ORG=Hs&CID=716554#	4#http://www.ncbi.nih.gov/entrez/query.fcgi?tool=bioconductor&cmd=Retrieve&db=PubMed&list_uids=12056414"15716091"15772651"16093683#	-7.13	0	-0.87
TMEM106C	transmembrane protein 106C	NM_024056#http://www.ncbi.nlm.nih.gov/entrez/query.fcgi?cmd=search&db=nucleotide&term=NM_024056QACCNS&doptcmdl=GenBank#	79022#http://www.ncbi.nlm.nih.gov/sites/entrez?Db=gene&Cmd=DetailsSearch&Term=79022#	Hs.596726#http://www.ncbi.nlm.nih.gov/UniGene/clust.cgi?ORG=Hs&CID=596726#	5#http://www.ncbi.nih.gov/entrez/query.fcgi?tool=bioconductor&cmd=Retrieve&db=PubMed&list_uids=12477932"15146197"15342556"15489334"16344560#	-7.13	0	-0.88
BTG1	B-cell translocation gene 1, anti-proliferative	AL535380#http://www.ncbi.nlm.nih.gov/entrez/query.fcgi?cmd=search&db=nucleotide&term=AL535380QACCNS&doptcmdl=GenBank#	694#http://www.ncbi.nlm.nih.gov/sites/entrez?Db=gene&Cmd=DetailsSearch&Term=694#	Hs.255935#http://www.ncbi.nlm.nih.gov/UniGene/clust.cgi?ORG=Hs&CID=255935#	20#http://www.ncbi.nih.gov/entrez/query.fcgi?tool=bioconductor&cmd=Retrieve&db=PubMed&list_uids=1373383"2069907"8663146"9690562"9712883"9820826"10617598"11136725"11420681"11429045"11856371"12135500"12477932"14734530"15033446"15489334"15674337"16189514"163	-7.13	0	-0.7
MKL1	megakaryoblastic leukemia (translocation) 1	AB037859#http://www.ncbi.nlm.nih.gov/entrez/query.fcgi?cmd=search&db=nucleotide&term=AB037859QACCNS&doptcmdl=GenBank#	57591#http://www.ncbi.nlm.nih.gov/sites/entrez?Db=gene&Cmd=DetailsSearch&Term=57591#	Hs.654688#http://www.ncbi.nlm.nih.gov/UniGene/clust.cgi?ORG=Hs&CID=654688#	33#http://www.ncbi.nih.gov/entrez/query.fcgi?tool=bioconductor&cmd=Retrieve&db=PubMed&list_uids=10591208"10718198"11344311"11431691"11439182"12019265"12168954"12397177"12477932"12944485"14565952"14702039"14970199"15302935"15329155"15461802"15489334"158497	7.13	0	0.72
CLDN1	claudin 1	AF101051#http://www.ncbi.nlm.nih.gov/entrez/query.fcgi?cmd=search&db=nucleotide&term=AF101051QACCNS&doptcmdl=GenBank#	9076#http://www.ncbi.nlm.nih.gov/sites/entrez?Db=gene&Cmd=DetailsSearch&Term=9076#	Hs.439060#http://www.ncbi.nlm.nih.gov/UniGene/clust.cgi?ORG=Hs&CID=439060#	61#http://www.ncbi.nih.gov/entrez/query.fcgi?tool=bioconductor&cmd=Retrieve&db=PubMed&list_uids=9647647"9892664"9931503"10562289"10601346"10690502"10828592"11071387"11247307"11283726"11382769"11689568"11889141"11939410"12021270"12067061"12164927"12231346"	-7.13	0	-1.61
COMP	cartilage oligomeric matrix protein	NM_000095#http://www.ncbi.nlm.nih.gov/entrez/query.fcgi?cmd=search&db=nucleotide&term=NM_000095QACCNS&doptcmdl=GenBank#	1311#http://www.ncbi.nlm.nih.gov/sites/entrez?Db=gene&Cmd=DetailsSearch&Term=1311#	Hs.1584#http://www.ncbi.nlm.nih.gov/UniGene/clust.cgi?ORG=Hs&CID=1584#	53#http://www.ncbi.nih.gov/entrez/query.fcgi?tool=bioconductor&cmd=Retrieve&db=PubMed&list_uids=7533784"7670471"7670472"7713493"8125298"8279467"8307576"9021009"9184241"9373149"9463320"9685393"9749943"9887340"9921895"10405447"11084047"11501943"11565064"117	7.13	0	1.86
STMN1	stathmin 1/oncoprotein 18	NM_005563#http://www.ncbi.nlm.nih.gov/entrez/query.fcgi?cmd=search&db=nucleotide&term=NM_005563QACCNS&doptcmdl=GenBank#	3925#http://www.ncbi.nlm.nih.gov/sites/entrez?Db=gene&Cmd=DetailsSearch&Term=3925#	Hs.209983#http://www.ncbi.nlm.nih.gov/UniGene/clust.cgi?ORG=Hs&CID=209983#	75#http://www.ncbi.nih.gov/entrez/query.fcgi?tool=bioconductor&cmd=Retrieve&db=PubMed&list_uids=1445213"1737801"1917919"1957351"2278968"2358074"2760073"2917975"7724523"7821789"8002936"8003023"8125092"8245003"8325880"8376365"8906359"9271428"9788875"9880330	-7.13	0	-0.85
ELMOD2	ELMO/CED-12 domain containing 2	NM_153702#http://www.ncbi.nlm.nih.gov/entrez/query.fcgi?cmd=search&db=nucleotide&term=NM_153702QACCNS&doptcmdl=GenBank#	255520#http://www.ncbi.nlm.nih.gov/sites/entrez?Db=gene&Cmd=DetailsSearch&Term=255520#	Hs.450105#http://www.ncbi.nlm.nih.gov/UniGene/clust.cgi?ORG=Hs&CID=450105#	6#http://www.ncbi.nih.gov/entrez/query.fcgi?tool=bioconductor&cmd=Retrieve&db=PubMed&list_uids=12477932"12879077"15489334"16773575"17452337"17903293#	6.94	0	0.76
PRKCI	protein kinase C, iota	AI689429#http://www.ncbi.nlm.nih.gov/entrez/query.fcgi?cmd=search&db=nucleotide&term=AI689429QACCNS&doptcmdl=GenBank#	5584#http://www.ncbi.nlm.nih.gov/sites/entrez?Db=gene&Cmd=DetailsSearch&Term=5584#	Hs.478199#http://www.ncbi.nlm.nih.gov/UniGene/clust.cgi?ORG=Hs&CID=478199#	87#http://www.ncbi.nih.gov/entrez/query.fcgi?tool=bioconductor&cmd=Retrieve&db=PubMed&list_uids=1832084"1970444"2139676"2182321"3259291"7607695"7642615"7850771"8206685"8226978"8524286"8599832"8627654"8797824"8914829"9346882"9446795"9566925"9671211"9933579	-6.94	0	-0.74
LOC441108	hypothetical gene supported by AK128882	AI143416#http://www.ncbi.nlm.nih.gov/entrez/query.fcgi?cmd=search&db=nucleotide&term=AI143416QACCNS&doptcmdl=GenBank#	441108#http://www.ncbi.nlm.nih.gov/sites/entrez?Db=gene&Cmd=DetailsSearch&Term=441108#	Hs.658288#http://www.ncbi.nlm.nih.gov/UniGene/clust.cgi?ORG=Hs&CID=658288#	1#http://www.ncbi.nih.gov/entrez/query.fcgi?tool=bioconductor&cmd=Retrieve&db=PubMed&list_uids=14702039#	-6.94	0	-0.78
MAFK	v-maf musculoaponeurotic fibrosarcoma oncogene homolog K (avian)	BG231691#http://www.ncbi.nlm.nih.gov/entrez/query.fcgi?cmd=search&db=nucleotide&term=BG231691QACCNS&doptcmdl=GenBank#	7975#http://www.ncbi.nlm.nih.gov/sites/entrez?Db=gene&Cmd=DetailsSearch&Term=7975#	Hs.520612#http://www.ncbi.nlm.nih.gov/UniGene/clust.cgi?ORG=Hs&CID=520612#	14#http://www.ncbi.nih.gov/entrez/query.fcgi?tool=bioconductor&cmd=Retrieve&db=PubMed&list_uids=8355703"8887638"9150357"9763667"9878398"10037736"10747902"11013233"11036080"12477932"12690205"12805554"12853948"14702039#	6.94	0	0.74
SIRT5	sirtuin (silent mating type information regulation 2 homolog) 5 (S. cerevisiae)	NM_012241#http://www.ncbi.nlm.nih.gov/entrez/query.fcgi?cmd=search&db=nucleotide&term=NM_012241QACCNS&doptcmdl=GenBank#	23408#http://www.ncbi.nlm.nih.gov/sites/entrez?Db=gene&Cmd=DetailsSearch&Term=23408#	Hs.567431 Hs.594133#http://Hs.567431 Hs.594133#	12#http://www.ncbi.nih.gov/entrez/query.fcgi?tool=bioconductor&cmd=Retrieve&db=PubMed&list_uids=10381378"10873683"11076863"12477932"14574404"14702039"15489334"15489336"16381901"16484774"16827919"18680753#	-6.94	0	-0.85
RAB3B	RAB3B, member RAS oncogene family	BC005035#http://www.ncbi.nlm.nih.gov/entrez/query.fcgi?cmd=search&db=nucleotide&term=BC005035QACCNS&doptcmdl=GenBank#	5865#http://www.ncbi.nlm.nih.gov/sites/entrez?Db=gene&Cmd=DetailsSearch&Term=5865#	Hs.123072#http://www.ncbi.nlm.nih.gov/UniGene/clust.cgi?ORG=Hs&CID=123072#	14#http://www.ncbi.nih.gov/entrez/query.fcgi?tool=bioconductor&cmd=Retrieve&db=PubMed&list_uids=1999336"2501306"8175882"8636125"8886977"11741295"11832247"12477932"12578829"12901864"15159548"15489334"15761153"16710414#	6.93	0	0.69
CCDC6	coiled-coil domain containing 6	NM_005436#http://www.ncbi.nlm.nih.gov/entrez/query.fcgi?cmd=search&db=nucleotide&term=NM_005436QACCNS&doptcmdl=GenBank#	8030#http://www.ncbi.nlm.nih.gov/sites/entrez?Db=gene&Cmd=DetailsSearch&Term=8030#	Hs.591360#http://www.ncbi.nlm.nih.gov/UniGene/clust.cgi?ORG=Hs&CID=591360#	19#http://www.ncbi.nih.gov/entrez/query.fcgi?tool=bioconductor&cmd=Retrieve&db=PubMed&list_uids=775355"2406025"6745938"7753554"8058316"8889549"12477932"14702039"14712216"15144186"15302935"16344560"16964243"17081983"17353931"17420723"18226854"18474871"1871	6.93	0	0.67
TMEM2	transmembrane protein 2	NM_013390#http://www.ncbi.nlm.nih.gov/entrez/query.fcgi?cmd=search&db=nucleotide&term=NM_013390QACCNS&doptcmdl=GenBank#	23670#http://www.ncbi.nlm.nih.gov/sites/entrez?Db=gene&Cmd=DetailsSearch&Term=23670#	Hs.494146#http://www.ncbi.nlm.nih.gov/UniGene/clust.cgi?ORG=Hs&CID=494146#	5#http://www.ncbi.nih.gov/entrez/query.fcgi?tool=bioconductor&cmd=Retrieve&db=PubMed&list_uids=10718198"10767548"12477932"14702039"16344560#	6.93	0	0.85
ITGB8	integrin, beta 8	BF513121#http://www.ncbi.nlm.nih.gov/entrez/query.fcgi?cmd=search&db=nucleotide&term=BF513121QACCNS&doptcmdl=GenBank#	3696#http://www.ncbi.nlm.nih.gov/sites/entrez?Db=gene&Cmd=DetailsSearch&Term=3696#	Hs.592171#http://www.ncbi.nlm.nih.gov/UniGene/clust.cgi?ORG=Hs&CID=592171#	13#http://www.ncbi.nih.gov/entrez/query.fcgi?tool=bioconductor&cmd=Retrieve&db=PubMed&list_uids=1918072"7525578"9252563"9847074"11156415"11970960"12324452"12477932"12690205"12853948"12875973"16702213"18549475#	-6.92	0	-0.98
AFF4	AF4/FMR2 family, member 4	BF963382#http://www.ncbi.nlm.nih.gov/entrez/query.fcgi?cmd=search&db=nucleotide&term=BF963382QACCNS&doptcmdl=GenBank#	27125#http://www.ncbi.nlm.nih.gov/sites/entrez?Db=gene&Cmd=DetailsSearch&Term=27125#	Hs.519313 Hs.664840#http://Hs.519313 Hs.664840#	10#http://www.ncbi.nih.gov/entrez/query.fcgi?tool=bioconductor&cmd=Retrieve&db=PubMed&list_uids=10588740"11355014"12065898"12477932"14702039"15489334"16189514"16344560"17081983"17389929#	6.91	0	1.4
HMGA2	high mobility group AT-hook 2	NM_003483#http://www.ncbi.nlm.nih.gov/entrez/query.fcgi?cmd=search&db=nucleotide&term=NM_003483QACCNS&doptcmdl=GenBank#	8091#http://www.ncbi.nlm.nih.gov/sites/entrez?Db=gene&Cmd=DetailsSearch&Term=8091#	Hs.505924#http://www.ncbi.nlm.nih.gov/UniGene/clust.cgi?ORG=Hs&CID=505924#	86#http://www.ncbi.nih.gov/entrez/query.fcgi?tool=bioconductor&cmd=Retrieve&db=PubMed&list_uids=1762909"7501444"7529547"7606786"7670494"8198613"8824803"9003504"9772904"9892177"10398424"10586108"10636877"11034995"11066083"11390395"11406267"11839563"1189411	-6.91	0	-0.95
P4HA1	prolyl 4-hydroxylase, alpha polypeptide I	NM_000917#http://www.ncbi.nlm.nih.gov/entrez/query.fcgi?cmd=search&db=nucleotide&term=NM_000917QACCNS&doptcmdl=GenBank#	5033#http://www.ncbi.nlm.nih.gov/sites/entrez?Db=gene&Cmd=DetailsSearch&Term=5033#	Hs.500047 Hs.593005#http://Hs.500047 Hs.593005#	19#http://www.ncbi.nih.gov/entrez/query.fcgi?tool=bioconductor&cmd=Retrieve&db=PubMed&list_uids=2543975"2556027"7961714"8125298"9211872"9373149"9417920"12477932"15028279"15164054"15369792"15489334"16344560"16464861"16488890"16837461"16877351"16885164"1802	6.91	0	0.63
IPP	intracisternal A particle-promoted polypeptide	R78604#http://www.ncbi.nlm.nih.gov/entrez/query.fcgi?cmd=search&db=nucleotide&term=R78604QACCNS&doptcmdl=GenBank#	3652#http://www.ncbi.nlm.nih.gov/sites/entrez?Db=gene&Cmd=DetailsSearch&Term=3652#	Hs.699548#http://www.ncbi.nlm.nih.gov/UniGene/clust.cgi?ORG=Hs&CID=699548#	8#http://www.ncbi.nih.gov/entrez/query.fcgi?tool=bioconductor&cmd=Retrieve&db=PubMed&list_uids=1905535"1906605"8432546"10072760"11536049"12477932"14702039"16344560#	-6.19	0	-1.11
SYT15	synaptotagmin XV	AI971263#http://www.ncbi.nlm.nih.gov/entrez/query.fcgi?cmd=search&db=nucleotide&term=AI971263QACCNS&doptcmdl=GenBank#	83849#http://www.ncbi.nlm.nih.gov/sites/entrez?Db=gene&Cmd=DetailsSearch&Term=83849#	Hs.696346#http://www.ncbi.nlm.nih.gov/UniGene/clust.cgi?ORG=Hs&CID=696346#	4#http://www.ncbi.nih.gov/entrez/query.fcgi?tool=bioconductor&cmd=Retrieve&db=PubMed&list_uids=11543631"11739399"12788067"14702039#	6.19	0	1.14
		AI521166#http://www.ncbi.nlm.nih.gov/entrez/query.fcgi?cmd=search&db=nucleotide&term=AI521166QACCNS&doptcmdl=GenBank#				-6.18	0	-1.1
SPATA20	spermatogenesis associated 20	NM_022827#http://www.ncbi.nlm.nih.gov/entrez/query.fcgi?cmd=search&db=nucleotide&term=NM_022827QACCNS&doptcmdl=GenBank#	64847#http://www.ncbi.nlm.nih.gov/sites/entrez?Db=gene&Cmd=DetailsSearch&Term=64847#	Hs.103147#http://www.ncbi.nlm.nih.gov/UniGene/clust.cgi?ORG=Hs&CID=103147#	7#http://www.ncbi.nih.gov/entrez/query.fcgi?tool=bioconductor&cmd=Retrieve&db=PubMed&list_uids=8125298"9373149"12477932"14702039"15223837"15231747"15489334#	-6.18	0	-0.7
SPOCD1	SPOC domain containing 1	BF689253#http://www.ncbi.nlm.nih.gov/entrez/query.fcgi?cmd=search&db=nucleotide&term=BF689253QACCNS&doptcmdl=GenBank#	90853#http://www.ncbi.nlm.nih.gov/sites/entrez?Db=gene&Cmd=DetailsSearch&Term=90853#	Hs.62604#http://www.ncbi.nlm.nih.gov/UniGene/clust.cgi?ORG=Hs&CID=62604#	2#http://www.ncbi.nih.gov/entrez/query.fcgi?tool=bioconductor&cmd=Retrieve&db=PubMed&list_uids=12477932"14702039#	6.18	0	0.67
		BG109597#http://www.ncbi.nlm.nih.gov/entrez/query.fcgi?cmd=search&db=nucleotide&term=BG109597QACCNS&doptcmdl=GenBank#				6.18	0	1.55
AOF1	amine oxidase (flavin containing) domain 1	BE348688#http://www.ncbi.nlm.nih.gov/entrez/query.fcgi?cmd=search&db=nucleotide&term=BE348688QACCNS&doptcmdl=GenBank#	221656#http://www.ncbi.nlm.nih.gov/sites/entrez?Db=gene&Cmd=DetailsSearch&Term=221656#	Hs.709336#http://www.ncbi.nlm.nih.gov/UniGene/clust.cgi?ORG=Hs&CID=709336#	6#http://www.ncbi.nih.gov/entrez/query.fcgi?tool=bioconductor&cmd=Retrieve&db=PubMed&list_uids=7566098"12477932"14574404"14702039"15489334"16344560#	-6.18	0	-0.97
MRC2	mannose receptor, C type 2	AB014609#http://www.ncbi.nlm.nih.gov/entrez/query.fcgi?cmd=search&db=nucleotide&term=AB014609QACCNS&doptcmdl=GenBank#	9902#http://www.ncbi.nlm.nih.gov/sites/entrez?Db=gene&Cmd=DetailsSearch&Term=9902#	Hs.7835#http://www.ncbi.nlm.nih.gov/UniGene/clust.cgi?ORG=Hs&CID=7835#	22#http://www.ncbi.nih.gov/entrez/query.fcgi?tool=bioconductor&cmd=Retrieve&db=PubMed&list_uids=8702911"9734811"10636902"10683150"11120831"11903048"12068012"12244146"12399458"12477932"12645947"12668656"12952933"12972549"14684825"14702039"15047828"15955449	6.18	0	0.58
LDLRAP1	low density lipoprotein receptor adaptor protein 1	AL545035#http://www.ncbi.nlm.nih.gov/entrez/query.fcgi?cmd=search&db=nucleotide&term=AL545035QACCNS&doptcmdl=GenBank#	26119#http://www.ncbi.nlm.nih.gov/sites/entrez?Db=gene&Cmd=DetailsSearch&Term=26119#	Hs.590911#http://www.ncbi.nlm.nih.gov/UniGene/clust.cgi?ORG=Hs&CID=590911#	27#http://www.ncbi.nih.gov/entrez/query.fcgi?tool=bioconductor&cmd=Retrieve&db=PubMed&list_uids=11326085"11897284"12016260"12221107"12417523"12451172"12464675"12477932"12535754"12746448"12788851"14528014"14702039"15166224"15489334"15497461"15599766"157281	-6.18	0	-0.66
EIF1AY	eukaryotic translation initiation factor 1A, Y-linked	NM_004681#http://www.ncbi.nlm.nih.gov/entrez/query.fcgi?cmd=search&db=nucleotide&term=NM_004681QACCNS&doptcmdl=GenBank#	9086#http://www.ncbi.nlm.nih.gov/sites/entrez?Db=gene&Cmd=DetailsSearch&Term=9086#	Hs.461178#http://www.ncbi.nlm.nih.gov/UniGene/clust.cgi?ORG=Hs&CID=461178#	9#http://www.ncbi.nih.gov/entrez/query.fcgi?tool=bioconductor&cmd=Retrieve&db=PubMed&list_uids=9381176"12477932"12569173"12815422"14660691"15252450"15489334"16713569"18029348#	-6.18	0	-0.62
		AI760298#http://www.ncbi.nlm.nih.gov/entrez/query.fcgi?cmd=search&db=nucleotide&term=AI760298QACCNS&doptcmdl=GenBank#				6.18	0	0.79
ZCCHC6	zinc finger, CCHC domain containing 6	AA584428#http://www.ncbi.nlm.nih.gov/entrez/query.fcgi?cmd=search&db=nucleotide&term=AA584428QACCNS&doptcmdl=GenBank#	79670#http://www.ncbi.nlm.nih.gov/sites/entrez?Db=gene&Cmd=DetailsSearch&Term=79670#	Hs.655162#http://www.ncbi.nlm.nih.gov/UniGene/clust.cgi?ORG=Hs&CID=655162#	9#http://www.ncbi.nih.gov/entrez/query.fcgi?tool=bioconductor&cmd=Retrieve&db=PubMed&list_uids=11076863"11214970"11230166"12477932"14702039"15164053"15489334"15489336"16381901#	6.18	0	0.97
SFRS4	splicing factor, arginine/serine-rich 4	R05895#http://www.ncbi.nlm.nih.gov/entrez/query.fcgi?cmd=search&db=nucleotide&term=R05895QACCNS&doptcmdl=GenBank#	6429#http://www.ncbi.nlm.nih.gov/sites/entrez?Db=gene&Cmd=DetailsSearch&Term=6429#	Hs.469970#http://www.ncbi.nlm.nih.gov/UniGene/clust.cgi?ORG=Hs&CID=469970#	24#http://www.ncbi.nih.gov/entrez/query.fcgi?tool=bioconductor&cmd=Retrieve&db=PubMed&list_uids=1577277"7651409"8125298"8208298"8321209"9373149"9447963"9531537"10390541"10983978"12226669"12477932"12581738"14559993"14578391"14623875"15489334"15592455"15761	6.18	0	0.86
APAF1	apoptotic peptidase activating factor 1	AF149794#http://www.ncbi.nlm.nih.gov/entrez/query.fcgi?cmd=search&db=nucleotide&term=AF149794QACCNS&doptcmdl=GenBank#	317#http://www.ncbi.nlm.nih.gov/sites/entrez?Db=gene&Cmd=DetailsSearch&Term=317#	Hs.552567#http://www.ncbi.nlm.nih.gov/UniGene/clust.cgi?ORG=Hs&CID=552567#	87#http://www.ncbi.nih.gov/entrez/query.fcgi?tool=bioconductor&cmd=Retrieve&db=PubMed&list_uids=9267021"9390557"9455477"9488720"9539746"9651578"9753320"9829980"9837928"9878060"9922454"10206961"10322433"10364241"10376594"10383829"10393175"10441496"10486928	5.81	0	1.11
RAPGEF2	Rap guanine nucleotide exchange factor (GEF) 2	BF439282#http://www.ncbi.nlm.nih.gov/entrez/query.fcgi?cmd=search&db=nucleotide&term=BF439282QACCNS&doptcmdl=GenBank#	9693#http://www.ncbi.nlm.nih.gov/sites/entrez?Db=gene&Cmd=DetailsSearch&Term=9693#	Hs.113912#http://www.ncbi.nlm.nih.gov/UniGene/clust.cgi?ORG=Hs&CID=113912#	14#http://www.ncbi.nih.gov/entrez/query.fcgi?tool=bioconductor&cmd=Retrieve&db=PubMed&list_uids=7809086"8619474"9110174"9205841"10548487"10608844"10608883"10934204"11799111"12107413"12196628"12477932"16344560"17724123#	5.81	0	0.61
		AI884495#http://www.ncbi.nlm.nih.gov/entrez/query.fcgi?cmd=search&db=nucleotide&term=AI884495QACCNS&doptcmdl=GenBank#				-5.81	0	-0.71
ATP11B	ATPase, class VI, type 11B	AA639797#http://www.ncbi.nlm.nih.gov/entrez/query.fcgi?cmd=search&db=nucleotide&term=AA639797QACCNS&doptcmdl=GenBank#	23200#http://www.ncbi.nlm.nih.gov/sites/entrez?Db=gene&Cmd=DetailsSearch&Term=23200#	Hs.478429#http://www.ncbi.nlm.nih.gov/UniGene/clust.cgi?ORG=Hs&CID=478429#	8#http://www.ncbi.nih.gov/entrez/query.fcgi?tool=bioconductor&cmd=Retrieve&db=PubMed&list_uids=10231032"10737800"11015572"11790799"12477932"14702039"15489334"16641997#	5.81	0	1.29
SYNGR3	synaptogyrin 3	NM_004209#http://www.ncbi.nlm.nih.gov/entrez/query.fcgi?cmd=search&db=nucleotide&term=NM_004209QACCNS&doptcmdl=GenBank#	9143#http://www.ncbi.nlm.nih.gov/sites/entrez?Db=gene&Cmd=DetailsSearch&Term=9143#	Hs.435277#http://www.ncbi.nlm.nih.gov/UniGene/clust.cgi?ORG=Hs&CID=435277#	3#http://www.ncbi.nih.gov/entrez/query.fcgi?tool=bioconductor&cmd=Retrieve&db=PubMed&list_uids=9760194"12477932"15489334#	5.81	0	0.68
PION	pigeon homolog (Drosophila)	AV700415#http://www.ncbi.nlm.nih.gov/entrez/query.fcgi?cmd=search&db=nucleotide&term=AV700415QACCNS&doptcmdl=GenBank#	54103#http://www.ncbi.nlm.nih.gov/sites/entrez?Db=gene&Cmd=DetailsSearch&Term=54103#	Hs.186649#http://www.ncbi.nlm.nih.gov/UniGene/clust.cgi?ORG=Hs&CID=186649#	4#http://www.ncbi.nih.gov/entrez/query.fcgi?tool=bioconductor&cmd=Retrieve&db=PubMed&list_uids=12477932"12690205"14702039"16341674#	-5.81	0	-1.12
PNPLA4	patatin-like phospholipase domain containing 4	U03886#http://www.ncbi.nlm.nih.gov/entrez/query.fcgi?cmd=search&db=nucleotide&term=U03886QACCNS&doptcmdl=GenBank#	8228#http://www.ncbi.nlm.nih.gov/sites/entrez?Db=gene&Cmd=DetailsSearch&Term=8228#	Hs.264#http://www.ncbi.nlm.nih.gov/UniGene/clust.cgi?ORG=Hs&CID=264#	10#http://www.ncbi.nih.gov/entrez/query.fcgi?tool=bioconductor&cmd=Retrieve&db=PubMed&list_uids=7806223"12477932"15364929"15489334"15955102"16341674"16741517"16799181"18029348"19029121#	-5.81	0	-0.74
		BC036581#http://www.ncbi.nlm.nih.gov/entrez/query.fcgi?cmd=search&db=nucleotide&term=BC036581QACCNS&doptcmdl=GenBank#				-5.8	0	-1.17
ARNT2	aryl-hydrocarbon receptor nuclear translocator 2	NM_014862#http://www.ncbi.nlm.nih.gov/entrez/query.fcgi?cmd=search&db=nucleotide&term=NM_014862QACCNS&doptcmdl=GenBank#	9915#http://www.ncbi.nlm.nih.gov/sites/entrez?Db=gene&Cmd=DetailsSearch&Term=9915#	Hs.459070#http://www.ncbi.nlm.nih.gov/UniGene/clust.cgi?ORG=Hs&CID=459070#	14#http://www.ncbi.nih.gov/entrez/query.fcgi?tool=bioconductor&cmd=Retrieve&db=PubMed&list_uids=9205841"10648817"11076863"11230166"11247670"12210012"12239177"12477932"14701734"15489334"15489336"16381901"17826745"17899366#	-5.8	0	-0.6
ACSS2	acyl-CoA synthetase short-chain family member 2	AK000162#http://www.ncbi.nlm.nih.gov/entrez/query.fcgi?cmd=search&db=nucleotide&term=AK000162QACCNS&doptcmdl=GenBank#	55902#http://www.ncbi.nlm.nih.gov/sites/entrez?Db=gene&Cmd=DetailsSearch&Term=55902#	Hs.517034#http://www.ncbi.nlm.nih.gov/UniGene/clust.cgi?ORG=Hs&CID=517034#	10#http://www.ncbi.nih.gov/entrez/query.fcgi?tool=bioconductor&cmd=Retrieve&db=PubMed&list_uids=10843999"11780052"12477932"14702039"15231747"15489334"16344560"16788062"18029348"18660489#	-5.8	0	-0.66
CLASP2	cytoplasmic linker associated protein 2	BC029035#http://www.ncbi.nlm.nih.gov/entrez/query.fcgi?cmd=search&db=nucleotide&term=BC029035QACCNS&doptcmdl=GenBank#	23122#http://www.ncbi.nlm.nih.gov/sites/entrez?Db=gene&Cmd=DetailsSearch&Term=23122#	Hs.108614#http://www.ncbi.nlm.nih.gov/UniGene/clust.cgi?ORG=Hs&CID=108614#	16#http://www.ncbi.nih.gov/entrez/query.fcgi?tool=bioconductor&cmd=Retrieve&db=PubMed&list_uids=9734811"10899121"11290329"12477932"12837247"14702039"15207236"15489334"15631994"15928712"15955847"16824950"16866869"16914514"17113391"17353931#	5.8	0	1.18
VDR	vitamin D (1,25- dihydroxyvitamin D3) receptor	AA772285#http://www.ncbi.nlm.nih.gov/entrez/query.fcgi?cmd=search&db=nucleotide&term=AA772285QACCNS&doptcmdl=GenBank#	7421#http://www.ncbi.nlm.nih.gov/sites/entrez?Db=gene&Cmd=DetailsSearch&Term=7421#	Hs.524368#http://www.ncbi.nlm.nih.gov/UniGene/clust.cgi?ORG=Hs&CID=524368#	697#http://www.ncbi.nih.gov/entrez/query.fcgi?tool=bioconductor&cmd=Retrieve&db=PubMed&list_uids=1314167"1324736"1652893"1662663"1850412"2174914"2177843"2835767"2849209"7828346"8106618"8125298"8381803"8392085"8622969"8675579"8889548"8961271"9005998"907027	5.8	0	0.91
STC1	stanniocalcin 1	AW003173#http://www.ncbi.nlm.nih.gov/entrez/query.fcgi?cmd=search&db=nucleotide&term=AW003173QACCNS&doptcmdl=GenBank#	6781#http://www.ncbi.nlm.nih.gov/sites/entrez?Db=gene&Cmd=DetailsSearch&Term=6781#	Hs.25590#http://www.ncbi.nlm.nih.gov/UniGene/clust.cgi?ORG=Hs&CID=25590#	33#http://www.ncbi.nih.gov/entrez/query.fcgi?tool=bioconductor&cmd=Retrieve&db=PubMed&list_uids=1458489"7489828"7892193"8700837"9480753"9708804"9794484"10725397"10947959"11861508"12223480"12406069"12477932"12663264"14500721"14503913"15062564"15131261"1514	15	0	2.27
BHLHE40	basic helix-loop-helix family, member e40	NM_003670#http://www.ncbi.nlm.nih.gov/entrez/query.fcgi?cmd=search&db=nucleotide&term=NM_003670QACCNS&doptcmdl=GenBank#	8553#http://www.ncbi.nlm.nih.gov/sites/entrez?Db=gene&Cmd=DetailsSearch&Term=8553#	Hs.171825#http://www.ncbi.nlm.nih.gov/UniGene/clust.cgi?ORG=Hs&CID=171825#	25#http://www.ncbi.nih.gov/entrez/query.fcgi?tool=bioconductor&cmd=Retrieve&db=PubMed&list_uids=9240428"10449910"11226878"11278694"11668339"11688991"12119049"12297495"12354771"12384505"12397359"12477932"12624110"12754744"15223310"15489334"15560782"1571917	14.95	0	1.64
EMP1	epithelial membrane protein 1	NM_001423#http://www.ncbi.nlm.nih.gov/entrez/query.fcgi?cmd=search&db=nucleotide&term=NM_001423QACCNS&doptcmdl=GenBank#	2012#http://www.ncbi.nlm.nih.gov/sites/entrez?Db=gene&Cmd=DetailsSearch&Term=2012#	Hs.707901#http://www.ncbi.nlm.nih.gov/UniGene/clust.cgi?ORG=Hs&CID=707901#	12#http://www.ncbi.nih.gov/entrez/query.fcgi?tool=bioconductor&cmd=Retrieve&db=PubMed&list_uids=7499420"8683158"8884260"8996089"9066625"9126480"10331954"12451984"12477932"12632483"15489334"16087880#	-14.92	0	-2.11
KIAA1217	KIAA1217	AL157473#http://www.ncbi.nlm.nih.gov/entrez/query.fcgi?cmd=search&db=nucleotide&term=AL157473QACCNS&doptcmdl=GenBank#	56243#http://www.ncbi.nlm.nih.gov/sites/entrez?Db=gene&Cmd=DetailsSearch&Term=56243#	Hs.445885#http://www.ncbi.nlm.nih.gov/UniGene/clust.cgi?ORG=Hs&CID=445885#	4#http://www.ncbi.nih.gov/entrez/query.fcgi?tool=bioconductor&cmd=Retrieve&db=PubMed&list_uids=10574462"12477932"14702039"16189514#	-14.88	0	-2.22
PDE1C	phosphodiesterase 1C, calmodulin-dependent 70kDa	AI800515#http://www.ncbi.nlm.nih.gov/entrez/query.fcgi?cmd=search&db=nucleotide&term=AI800515QACCNS&doptcmdl=GenBank#	5137#http://www.ncbi.nlm.nih.gov/sites/entrez?Db=gene&Cmd=DetailsSearch&Term=5137#	Hs.655694#http://www.ncbi.nlm.nih.gov/UniGene/clust.cgi?ORG=Hs&CID=655694#	9#http://www.ncbi.nih.gov/entrez/query.fcgi?tool=bioconductor&cmd=Retrieve&db=PubMed&list_uids=8557689"11156964"11369604"11834707"12477932"12853948"14702039"16455054"17726023#	-14.86	0	-1.48
DCLK2	doublecortin-like kinase 2	AI523594#http://www.ncbi.nlm.nih.gov/entrez/query.fcgi?cmd=search&db=nucleotide&term=AI523594QACCNS&doptcmdl=GenBank#	166614#http://www.ncbi.nlm.nih.gov/sites/entrez?Db=gene&Cmd=DetailsSearch&Term=166614#	Hs.591683#http://www.ncbi.nlm.nih.gov/UniGene/clust.cgi?ORG=Hs&CID=591683#	4#http://www.ncbi.nih.gov/entrez/query.fcgi?tool=bioconductor&cmd=Retrieve&db=PubMed&list_uids=12477932"15489334"15611072"16344560#	14.86	0	1.81
LOX	lysyl oxidase	NM_002317#http://www.ncbi.nlm.nih.gov/entrez/query.fcgi?cmd=search&db=nucleotide&term=NM_002317QACCNS&doptcmdl=GenBank#	4015#http://www.ncbi.nlm.nih.gov/sites/entrez?Db=gene&Cmd=DetailsSearch&Term=4015#	Hs.102267#http://www.ncbi.nlm.nih.gov/UniGene/clust.cgi?ORG=Hs&CID=102267#	52#http://www.ncbi.nih.gov/entrez/query.fcgi?tool=bioconductor&cmd=Retrieve&db=PubMed&list_uids=1352776"1357535"1683640"1685472"2863189"2874833"3120785"6127904"6144680"6147899"6912069"7706256"7902322"8082810"8100215"8442432"8636146"9111998"10391127"116423	14.85	0	1.54
KCNK3	potassium channel, subfamily K, member 3	NM_002246#http://www.ncbi.nlm.nih.gov/entrez/query.fcgi?cmd=search&db=nucleotide&term=NM_002246QACCNS&doptcmdl=GenBank#	3777#http://www.ncbi.nlm.nih.gov/sites/entrez?Db=gene&Cmd=DetailsSearch&Term=3777#	Hs.645288#http://www.ncbi.nlm.nih.gov/UniGene/clust.cgi?ORG=Hs&CID=645288#	24#http://www.ncbi.nih.gov/entrez/query.fcgi?tool=bioconductor&cmd=Retrieve&db=PubMed&list_uids=9312005"9721223"10321245"10575216"10748056"11256078"11680614"11803450"11886861"11907168"12003807"12198146"12437930"12837685"15099514"15099524"15197476"15695101	14.83	0	2.65
MEF2C	myocyte enhancer factor 2C	N22468#http://www.ncbi.nlm.nih.gov/entrez/query.fcgi?cmd=search&db=nucleotide&term=N22468QACCNS&doptcmdl=GenBank#	4208#http://www.ncbi.nlm.nih.gov/sites/entrez?Db=gene&Cmd=DetailsSearch&Term=4208#	Hs.653394#http://www.ncbi.nlm.nih.gov/UniGene/clust.cgi?ORG=Hs&CID=653394#	52#http://www.ncbi.nih.gov/entrez/query.fcgi?tool=bioconductor&cmd=Retrieve&db=PubMed&list_uids=7679508"8455629"8548800"8575763"8575784"8663403"8900141"8948587"9001254"9069290"9384584"9418854"9748305"9753748"9798649"9858528"10082551"10330143"10523670"1073	-14.81	0	-2.15
		AA149648#http://www.ncbi.nlm.nih.gov/entrez/query.fcgi?cmd=search&db=nucleotide&term=AA149648QACCNS&doptcmdl=GenBank#				-14.81	0	-1.53
		AI004009#http://www.ncbi.nlm.nih.gov/entrez/query.fcgi?cmd=search&db=nucleotide&term=AI004009QACCNS&doptcmdl=GenBank#				14.77	0	1.55
EPHA3	EPH receptor A3	AF213459#http://www.ncbi.nlm.nih.gov/entrez/query.fcgi?cmd=search&db=nucleotide&term=AF213459QACCNS&doptcmdl=GenBank#	2042#http://www.ncbi.nlm.nih.gov/sites/entrez?Db=gene&Cmd=DetailsSearch&Term=2042#	Hs.123642#http://www.ncbi.nlm.nih.gov/UniGene/clust.cgi?ORG=Hs&CID=123642#	31#http://www.ncbi.nih.gov/entrez/query.fcgi?tool=bioconductor&cmd=Retrieve&db=PubMed&list_uids=1311845"1737782"8070404"8188238"8559144"9195962"9245480"9267020"9530499"9576626"9685371"9751130"9932438"10207129"10730216"10987298"11128993"11256076"11870224"1	14.76	0	3.1
PPL	periplakin	NM_002705#http://www.ncbi.nlm.nih.gov/entrez/query.fcgi?cmd=search&db=nucleotide&term=NM_002705QACCNS&doptcmdl=GenBank#	5493#http://www.ncbi.nlm.nih.gov/sites/entrez?Db=gene&Cmd=DetailsSearch&Term=5493#	Hs.192233#http://www.ncbi.nlm.nih.gov/UniGene/clust.cgi?ORG=Hs&CID=192233#	26#http://www.ncbi.nih.gov/entrez/query.fcgi?tool=bioconductor&cmd=Retrieve&db=PubMed&list_uids=8889548"9412476"9521878"9570964"9628581"10051401"10379702"11062259"11854008"12244133"12366696"12432088"12477932"12810704"12853457"14625392"15033990"15229321"15	-14.76	0	-2.12
		AL117454#http://www.ncbi.nlm.nih.gov/entrez/query.fcgi?cmd=search&db=nucleotide&term=AL117454QACCNS&doptcmdl=GenBank#				14.76	0	2.14
ACOX3	acyl-Coenzyme A oxidase 3, pristanoyl	BF055171#http://www.ncbi.nlm.nih.gov/entrez/query.fcgi?cmd=search&db=nucleotide&term=BF055171QACCNS&doptcmdl=GenBank#	8310#http://www.ncbi.nlm.nih.gov/sites/entrez?Db=gene&Cmd=DetailsSearch&Term=8310#	Hs.479122#http://www.ncbi.nlm.nih.gov/UniGene/clust.cgi?ORG=Hs&CID=479122#	9#http://www.ncbi.nih.gov/entrez/query.fcgi?tool=bioconductor&cmd=Retrieve&db=PubMed&list_uids=8125298"8387517"9271077"9373149"12477932"15231748"15489334"15599942"16344560#	14.74	0	2.03
C8orf4	chromosome 8 open reading frame 4	NM_020130#http://www.ncbi.nlm.nih.gov/entrez/query.fcgi?cmd=search&db=nucleotide&term=NM_020130QACCNS&doptcmdl=GenBank#	56892#http://www.ncbi.nlm.nih.gov/sites/entrez?Db=gene&Cmd=DetailsSearch&Term=56892#	Hs.591849#http://www.ncbi.nlm.nih.gov/UniGene/clust.cgi?ORG=Hs&CID=591849#	13#http://www.ncbi.nih.gov/entrez/query.fcgi?tool=bioconductor&cmd=Retrieve&db=PubMed&list_uids=8889548"11056052"12477932"15087392"15185345"15489334"16424001"16740781"17178857"17520678"17603013"17905836"18959821#	14.74	0	1.72
ARHGAP29	Rho GTPase activating protein 29	NM_004815#http://www.ncbi.nlm.nih.gov/entrez/query.fcgi?cmd=search&db=nucleotide&term=NM_004815QACCNS&doptcmdl=GenBank#	9411#http://www.ncbi.nlm.nih.gov/sites/entrez?Db=gene&Cmd=DetailsSearch&Term=9411#	Hs.483238#http://www.ncbi.nlm.nih.gov/UniGene/clust.cgi?ORG=Hs&CID=483238#	8#http://www.ncbi.nih.gov/entrez/query.fcgi?tool=bioconductor&cmd=Retrieve&db=PubMed&list_uids=7566098"8889548"9305890"12477932"14749388"15752761"16189514"17488656#	-14.73	0	-1.29
SIRPA	signal-regulatory protein alpha	AB023430#http://www.ncbi.nlm.nih.gov/entrez/query.fcgi?cmd=search&db=nucleotide&term=AB023430QACCNS&doptcmdl=GenBank#	140885#http://www.ncbi.nlm.nih.gov/sites/entrez?Db=gene&Cmd=DetailsSearch&Term=140885#	Hs.581021 Hs.679042#http://Hs.581021 Hs.679042#	52#http://www.ncbi.nih.gov/entrez/query.fcgi?tool=bioconductor&cmd=Retrieve&db=PubMed&list_uids=8525433"8810330"8943344"9062191"9070220"9271230"9485180"9632768"9712903"9872987"10098842"10469599"10572074"10585853"10660565"10660620"10842184"10962556"1150959	14.73	0	1.5
GYPC	glycophorin C (Gerbich blood group)	NM_002101#http://www.ncbi.nlm.nih.gov/entrez/query.fcgi?cmd=search&db=nucleotide&term=NM_002101QACCNS&doptcmdl=GenBank#	2995#http://www.ncbi.nlm.nih.gov/sites/entrez?Db=gene&Cmd=DetailsSearch&Term=2995#	Hs.59138#http://www.ncbi.nlm.nih.gov/UniGene/clust.cgi?ORG=Hs&CID=59138#	30#http://www.ncbi.nih.gov/entrez/query.fcgi?tool=bioconductor&cmd=Retrieve&db=PubMed&list_uids=1413665"1719701"1991173"2349119"2416746"2584223"2776757"2818576"2917976"3544149"3571235"3595602"3606576"3793105"4074499"6712635"7106126"7683929"8219208"9153243	-14.71	0	-1.68
ARL4C	ADP-ribosylation factor-like 4C	BG435404#http://www.ncbi.nlm.nih.gov/entrez/query.fcgi?cmd=search&db=nucleotide&term=BG435404QACCNS&doptcmdl=GenBank#	10123#http://www.ncbi.nlm.nih.gov/sites/entrez?Db=gene&Cmd=DetailsSearch&Term=10123#	Hs.111554 Hs.718874#http://Hs.111554 Hs.718874#	6#http://www.ncbi.nih.gov/entrez/query.fcgi?tool=bioconductor&cmd=Retrieve&db=PubMed&list_uids=10462049"12477932"15147902"15489334"16713569"17398095#	-14.66	0	-1.44
SDPR	serum deprivation response (phosphatidylserine binding protein)	NM_004657#http://www.ncbi.nlm.nih.gov/entrez/query.fcgi?cmd=search&db=nucleotide&term=NM_004657QACCNS&doptcmdl=GenBank#	8436#http://www.ncbi.nlm.nih.gov/sites/entrez?Db=gene&Cmd=DetailsSearch&Term=8436#	Hs.26530#http://www.ncbi.nlm.nih.gov/UniGene/clust.cgi?ORG=Hs&CID=26530#	11#http://www.ncbi.nih.gov/entrez/query.fcgi?tool=bioconductor&cmd=Retrieve&db=PubMed&list_uids=2390065"8012384"8241023"9566962"10191091"12477932"12665801"15146197"15489334"15815621"16189514#	-14.63	0	-2.12
MAP2K3	mitogen-activated protein kinase kinase 3	AA780381#http://www.ncbi.nlm.nih.gov/entrez/query.fcgi?cmd=search&db=nucleotide&term=AA780381QACCNS&doptcmdl=GenBank#	5606#http://www.ncbi.nlm.nih.gov/sites/entrez?Db=gene&Cmd=DetailsSearch&Term=5606#	Hs.514012#http://www.ncbi.nlm.nih.gov/UniGene/clust.cgi?ORG=Hs&CID=514012#	44#http://www.ncbi.nih.gov/entrez/query.fcgi?tool=bioconductor&cmd=Retrieve&db=PubMed&list_uids=7750576"7839144"8125298"8226933"8622669"8626699"8900184"9038352"9373149"9465908"9768359"9786855"9841871"10497253"10856288"10997882"11062067"11062068"11181995"1	-14.59	0	-1.42
NRP2	neuropilin 2	AI819729#http://www.ncbi.nlm.nih.gov/entrez/query.fcgi?cmd=search&db=nucleotide&term=AI819729QACCNS&doptcmdl=GenBank#	8828#http://www.ncbi.nlm.nih.gov/sites/entrez?Db=gene&Cmd=DetailsSearch&Term=8828#	Hs.471200#http://www.ncbi.nlm.nih.gov/UniGene/clust.cgi?ORG=Hs&CID=471200#	42#http://www.ncbi.nih.gov/entrez/query.fcgi?tool=bioconductor&cmd=Retrieve&db=PubMed&list_uids=9288754"9331348"9856463"9872925"9883722"10196546"10329017"10520995"10748121"10891538"11112349"11278319"11394892"11677062"11756651"11815985"12210066"12412174"12	14.57	0	2.41
LOC100128178	similar to hCG2041313	AI761578#http://www.ncbi.nlm.nih.gov/entrez/query.fcgi?cmd=search&db=nucleotide&term=AI761578QACCNS&doptcmdl=GenBank#	100128178#http://www.ncbi.nlm.nih.gov/sites/entrez?Db=gene&Cmd=DetailsSearch&Term=100128178#	Hs.584880#http://www.ncbi.nlm.nih.gov/UniGene/clust.cgi?ORG=Hs&CID=584880#	1#http://www.ncbi.nih.gov/entrez/query.fcgi?tool=bioconductor&cmd=Retrieve&db=PubMed&list_uids=14702039#	14.53	0	1.29
RCAN2	regulator of calcineurin 2	NM_005822#http://www.ncbi.nlm.nih.gov/entrez/query.fcgi?cmd=search&db=nucleotide&term=NM_005822QACCNS&doptcmdl=GenBank#	10231#http://www.ncbi.nlm.nih.gov/sites/entrez?Db=gene&Cmd=DetailsSearch&Term=10231#	Hs.440168#http://www.ncbi.nlm.nih.gov/UniGene/clust.cgi?ORG=Hs&CID=440168#	12#http://www.ncbi.nih.gov/entrez/query.fcgi?tool=bioconductor&cmd=Retrieve&db=PubMed&list_uids=8662924"8889548"10722714"10756093"10861295"12102656"12477932"14702039"16344560"17114339"17610901"18840614#	-14.51	0	-2.02
PDE1A	phosphodiesterase 1A, calmodulin-dependent	N53248#http://www.ncbi.nlm.nih.gov/entrez/query.fcgi?cmd=search&db=nucleotide&term=N53248QACCNS&doptcmdl=GenBank#	5136#http://www.ncbi.nlm.nih.gov/sites/entrez?Db=gene&Cmd=DetailsSearch&Term=5136#	Hs.191046 Hs.680373#http://Hs.191046 Hs.680373#	15#http://www.ncbi.nih.gov/entrez/query.fcgi?tool=bioconductor&cmd=Retrieve&db=PubMed&list_uids=8557689"8889548"10405764"11156964"11329013"11342109"11369604"11747989"11991719"12135876"12477932"15272012"15489334"16514069"18043711#	-14.5	0	-1.8
SYTL2	synaptotagmin-like 2	N21426#http://www.ncbi.nlm.nih.gov/entrez/query.fcgi?cmd=search&db=nucleotide&term=N21426QACCNS&doptcmdl=GenBank#	54843#http://www.ncbi.nlm.nih.gov/sites/entrez?Db=gene&Cmd=DetailsSearch&Term=54843#	Hs.369520#http://www.ncbi.nlm.nih.gov/UniGene/clust.cgi?ORG=Hs&CID=369520#	22#http://www.ncbi.nih.gov/entrez/query.fcgi?tool=bioconductor&cmd=Retrieve&db=PubMed&list_uids=8125298"8976547"9373149"10737800"10865129"10997877"11243866"11327731"11543631"11773082"11980908"12477932"12590134"14702039"15231748"15489334"16303743"17182843"	-14.45	0	-1.92
SYTL2	synaptotagmin-like 2	AB046817#http://www.ncbi.nlm.nih.gov/entrez/query.fcgi?cmd=search&db=nucleotide&term=AB046817QACCNS&doptcmdl=GenBank#	54843#http://www.ncbi.nlm.nih.gov/sites/entrez?Db=gene&Cmd=DetailsSearch&Term=54843#	Hs.369520#http://www.ncbi.nlm.nih.gov/UniGene/clust.cgi?ORG=Hs&CID=369520#	22#http://www.ncbi.nih.gov/entrez/query.fcgi?tool=bioconductor&cmd=Retrieve&db=PubMed&list_uids=8125298"8976547"9373149"10737800"10865129"10997877"11243866"11327731"11543631"11773082"11980908"12477932"12590134"14702039"15231748"15489334"16303743"17182843"	-14.42	0	-1.74
KSR1	kinase suppressor of ras 1	AI090141#http://www.ncbi.nlm.nih.gov/entrez/query.fcgi?cmd=search&db=nucleotide&term=AI090141QACCNS&doptcmdl=GenBank#	8844#http://www.ncbi.nlm.nih.gov/sites/entrez?Db=gene&Cmd=DetailsSearch&Term=8844#	Hs.133534#http://www.ncbi.nlm.nih.gov/UniGene/clust.cgi?ORG=Hs&CID=133534#	14#http://www.ncbi.nih.gov/entrez/query.fcgi?tool=bioconductor&cmd=Retrieve&db=PubMed&list_uids=8521512"10764733"12007434"12477932"14724641"15489334"15520853"15899786"16625196"16732322"17081983"18332145"18426801"18719367#	14.36	0	1.6
LANCL2	LanC lantibiotic synthetase component C-like 2 (bacterial)	AJ278245#http://www.ncbi.nlm.nih.gov/entrez/query.fcgi?cmd=search&db=nucleotide&term=AJ278245QACCNS&doptcmdl=GenBank#	55915#http://www.ncbi.nlm.nih.gov/sites/entrez?Db=gene&Cmd=DetailsSearch&Term=55915#	Hs.595384#http://www.ncbi.nlm.nih.gov/UniGene/clust.cgi?ORG=Hs&CID=595384#	9#http://www.ncbi.nih.gov/entrez/query.fcgi?tool=bioconductor&cmd=Retrieve&db=PubMed&list_uids=8125298"9373149"11762191"12477932"12566319"12853948"14702039"15489334"19165527#	14.36	0	1.76
MAP3K5	mitogen-activated protein kinase kinase kinase 5	NM_005923#http://www.ncbi.nlm.nih.gov/entrez/query.fcgi?cmd=search&db=nucleotide&term=NM_005923QACCNS&doptcmdl=GenBank#	4217#http://www.ncbi.nlm.nih.gov/sites/entrez?Db=gene&Cmd=DetailsSearch&Term=4217#	Hs.186486#http://www.ncbi.nlm.nih.gov/UniGene/clust.cgi?ORG=Hs&CID=186486#	103#http://www.ncbi.nih.gov/entrez/query.fcgi?tool=bioconductor&cmd=Retrieve&db=PubMed&list_uids=8940179"8974401"9465908"9564042"9651337"9743501"9774977"9875215"10411906"10523862"10734135"10921914"11003656"11090355"11096076"11154276"11278289"11298454"1132	-14.31	0	-1.6
RGS2	regulator of G-protein signaling 2, 24kDa	NM_002923#http://www.ncbi.nlm.nih.gov/entrez/query.fcgi?cmd=search&db=nucleotide&term=NM_002923QACCNS&doptcmdl=GenBank#	5997#http://www.ncbi.nlm.nih.gov/sites/entrez?Db=gene&Cmd=DetailsSearch&Term=5997#	Hs.78944#http://www.ncbi.nlm.nih.gov/UniGene/clust.cgi?ORG=Hs&CID=78944#	68#http://www.ncbi.nih.gov/entrez/query.fcgi?tool=bioconductor&cmd=Retrieve&db=PubMed&list_uids=1702972"7643615"8179820"8602223"8673468"9079700"9174164"9405622"9794454"10072511"10747990"10760272"10791963"10982407"11063746"11278586"11330340"12176127"123565	14.29	0	1.72
LOX	lysyl oxidase	BE503425#http://www.ncbi.nlm.nih.gov/entrez/query.fcgi?cmd=search&db=nucleotide&term=BE503425QACCNS&doptcmdl=GenBank#	4015#http://www.ncbi.nlm.nih.gov/sites/entrez?Db=gene&Cmd=DetailsSearch&Term=4015#	Hs.102267#http://www.ncbi.nlm.nih.gov/UniGene/clust.cgi?ORG=Hs&CID=102267#	52#http://www.ncbi.nih.gov/entrez/query.fcgi?tool=bioconductor&cmd=Retrieve&db=PubMed&list_uids=1352776"1357535"1683640"1685472"2863189"2874833"3120785"6127904"6144680"6147899"6912069"7706256"7902322"8082810"8100215"8442432"8636146"9111998"10391127"116423	14.23	0	2.18
SLC4A4	solute carrier family 4, sodium bicarbonate cotransporter, member 4	NM_003759#http://www.ncbi.nlm.nih.gov/entrez/query.fcgi?cmd=search&db=nucleotide&term=NM_003759QACCNS&doptcmdl=GenBank#	8671#http://www.ncbi.nlm.nih.gov/sites/entrez?Db=gene&Cmd=DetailsSearch&Term=8671#	Hs.5462#http://www.ncbi.nlm.nih.gov/UniGene/clust.cgi?ORG=Hs&CID=5462#	42#http://www.ncbi.nih.gov/entrez/query.fcgi?tool=bioconductor&cmd=Retrieve&db=PubMed&list_uids=8358434"9235899"9651366"10069984"10099707"10545938"10600945"10652014"11743927"11744745"12411514"12477932"12534288"12730338"12907161"14559244"14567693"14702039"	-14.21	0	-1.7
LTBP1	latent transforming growth factor beta binding protein 1	NM_000627#http://www.ncbi.nlm.nih.gov/entrez/query.fcgi?cmd=search&db=nucleotide&term=NM_000627QACCNS&doptcmdl=GenBank#	4052#http://www.ncbi.nlm.nih.gov/sites/entrez?Db=gene&Cmd=DetailsSearch&Term=4052#	Hs.713533#http://www.ncbi.nlm.nih.gov/UniGene/clust.cgi?ORG=Hs&CID=713533#	30#http://www.ncbi.nih.gov/entrez/query.fcgi?tool=bioconductor&cmd=Retrieve&db=PubMed&list_uids=2350783"8287682"8537398"8617200"8756760"9060478"9274625"10646116"10743502"10930463"11104663"12358597"12429738"12477932"12962157"14626352"15041717"15215809"1556	14.18	0	1.37
RAPGEF5	Rap guanine nucleotide exchange factor (GEF) 5	NM_012294#http://www.ncbi.nlm.nih.gov/entrez/query.fcgi?cmd=search&db=nucleotide&term=NM_012294QACCNS&doptcmdl=GenBank#	9771#http://www.ncbi.nlm.nih.gov/sites/entrez?Db=gene&Cmd=DetailsSearch&Term=9771#	Hs.174768 Hs.713217#http://Hs.174768 Hs.713217#	10#http://www.ncbi.nih.gov/entrez/query.fcgi?tool=bioconductor&cmd=Retrieve&db=PubMed&list_uids=9039502"10486569"10777494"10934204"12477932"12690205"15342556"15489334"15856025"17903292#	-14.15	0	-1.79
SH3PXD2A	SH3 and PX domains 2A	W93554#http://www.ncbi.nlm.nih.gov/entrez/query.fcgi?cmd=search&db=nucleotide&term=W93554QACCNS&doptcmdl=GenBank#	9644#http://www.ncbi.nlm.nih.gov/sites/entrez?Db=gene&Cmd=DetailsSearch&Term=9644#	Hs.594708#http://www.ncbi.nlm.nih.gov/UniGene/clust.cgi?ORG=Hs&CID=594708#	9#http://www.ncbi.nih.gov/entrez/query.fcgi?tool=bioconductor&cmd=Retrieve&db=PubMed&list_uids=9455477"9687503"12615925"14702039"15146197"15164054"15710328"15710903"17440933#	14.15	0	1.35
NFYB	nuclear transcription factor Y, beta	AU151875#http://www.ncbi.nlm.nih.gov/entrez/query.fcgi?cmd=search&db=nucleotide&term=AU151875QACCNS&doptcmdl=GenBank#	4801#http://www.ncbi.nlm.nih.gov/sites/entrez?Db=gene&Cmd=DetailsSearch&Term=4801#	Hs.84928#http://www.ncbi.nlm.nih.gov/UniGene/clust.cgi?ORG=Hs&CID=84928#	38#http://www.ncbi.nih.gov/entrez/query.fcgi?tool=bioconductor&cmd=Retrieve&db=PubMed&list_uids=1549471"1577736"1774067"7651426"8027044"8051128"9032250"9153318"9388234"9430679"9442396"9612081"9660784"9668064"10075648"10571030"11003667"11022037"11282029"11	-14.13	0	-1.74
AK5	adenylate kinase 5	BG169832#http://www.ncbi.nlm.nih.gov/entrez/query.fcgi?cmd=search&db=nucleotide&term=BG169832QACCNS&doptcmdl=GenBank#	26289#http://www.ncbi.nlm.nih.gov/sites/entrez?Db=gene&Cmd=DetailsSearch&Term=26289#	Hs.559718#http://www.ncbi.nlm.nih.gov/UniGene/clust.cgi?ORG=Hs&CID=559718#	5#http://www.ncbi.nih.gov/entrez/query.fcgi?tool=bioconductor&cmd=Retrieve&db=PubMed&list_uids=10215863"12477932"14702039"15489334"16169070#	-14.12	0	-1.97
SYTL5	synaptotagmin-like 5	NM_138780#http://www.ncbi.nlm.nih.gov/entrez/query.fcgi?cmd=search&db=nucleotide&term=NM_138780QACCNS&doptcmdl=GenBank#	94122#http://www.ncbi.nlm.nih.gov/sites/entrez?Db=gene&Cmd=DetailsSearch&Term=94122#	Hs.662334#http://www.ncbi.nlm.nih.gov/UniGene/clust.cgi?ORG=Hs&CID=662334#	3#http://www.ncbi.nih.gov/entrez/query.fcgi?tool=bioconductor&cmd=Retrieve&db=PubMed&list_uids=12051743"12590134"16630545#	14.11	0	1.65
SIRPA	signal-regulatory protein alpha	NM_004648#http://www.ncbi.nlm.nih.gov/entrez/query.fcgi?cmd=search&db=nucleotide&term=NM_004648QACCNS&doptcmdl=GenBank#	140885#http://www.ncbi.nlm.nih.gov/sites/entrez?Db=gene&Cmd=DetailsSearch&Term=140885#	Hs.581021 Hs.679042#http://Hs.581021 Hs.679042#	52#http://www.ncbi.nih.gov/entrez/query.fcgi?tool=bioconductor&cmd=Retrieve&db=PubMed&list_uids=8525433"8810330"8943344"9062191"9070220"9271230"9485180"9632768"9712903"9872987"10098842"10469599"10572074"10585853"10660565"10660620"10842184"10962556"1150959	14.1	0	1.4
ADM	adrenomedullin	NM_001124#http://www.ncbi.nlm.nih.gov/entrez/query.fcgi?cmd=search&db=nucleotide&term=NM_001124QACCNS&doptcmdl=GenBank#	133#http://www.ncbi.nlm.nih.gov/sites/entrez?Db=gene&Cmd=DetailsSearch&Term=133#	Hs.441047#http://www.ncbi.nlm.nih.gov/UniGene/clust.cgi?ORG=Hs&CID=441047#	160#http://www.ncbi.nih.gov/entrez/query.fcgi?tool=bioconductor&cmd=Retrieve&db=PubMed&list_uids=7688224"7745031"8074714"8076689"8137955"8387282"8524787"8687431"8742029"8774254"8885746"9145435"9357065"9535752"9578982"9620797"9768331"9916958"10588445"10822	-14.1	0	-1.2
CACHD1	cache domain containing 1	AK024256#http://www.ncbi.nlm.nih.gov/entrez/query.fcgi?cmd=search&db=nucleotide&term=AK024256QACCNS&doptcmdl=GenBank#	57685#http://www.ncbi.nlm.nih.gov/sites/entrez?Db=gene&Cmd=DetailsSearch&Term=57685#	Hs.708156#http://www.ncbi.nlm.nih.gov/UniGene/clust.cgi?ORG=Hs&CID=708156#	4#http://www.ncbi.nih.gov/entrez/query.fcgi?tool=bioconductor&cmd=Retrieve&db=PubMed&list_uids=10997877"12421765"12477932"14702039#	14.1	0	2.6
NRP2	neuropilin 2	AF022859#http://www.ncbi.nlm.nih.gov/entrez/query.fcgi?cmd=search&db=nucleotide&term=AF022859QACCNS&doptcmdl=GenBank#	8828#http://www.ncbi.nlm.nih.gov/sites/entrez?Db=gene&Cmd=DetailsSearch&Term=8828#	Hs.471200#http://www.ncbi.nlm.nih.gov/UniGene/clust.cgi?ORG=Hs&CID=471200#	42#http://www.ncbi.nih.gov/entrez/query.fcgi?tool=bioconductor&cmd=Retrieve&db=PubMed&list_uids=9288754"9331348"9856463"9872925"9883722"10196546"10329017"10520995"10748121"10891538"11112349"11278319"11394892"11677062"11756651"11815985"12210066"12412174"12	14.08	0	2.48
		AI801777#http://www.ncbi.nlm.nih.gov/entrez/query.fcgi?cmd=search&db=nucleotide&term=AI801777QACCNS&doptcmdl=GenBank#				-14.02	0	-1.22
TRERF1	transcriptional regulating factor 1	BF724270#http://www.ncbi.nlm.nih.gov/entrez/query.fcgi?cmd=search&db=nucleotide&term=BF724270QACCNS&doptcmdl=GenBank#	55809#http://www.ncbi.nlm.nih.gov/sites/entrez?Db=gene&Cmd=DetailsSearch&Term=55809#	Hs.485392#http://www.ncbi.nlm.nih.gov/UniGene/clust.cgi?ORG=Hs&CID=485392#	10#http://www.ncbi.nih.gov/entrez/query.fcgi?tool=bioconductor&cmd=Retrieve&db=PubMed&list_uids=9259413"11349124"12101186"12530663"14574404"14702039"15072559"15302935"15899840"17015480#	-13.99	0	-1.68
		AW081982#http://www.ncbi.nlm.nih.gov/entrez/query.fcgi?cmd=search&db=nucleotide&term=AW081982QACCNS&doptcmdl=GenBank#				-13.97	0	-1.51
COL7A1	collagen, type VII, alpha 1	L23982#http://www.ncbi.nlm.nih.gov/entrez/query.fcgi?cmd=search&db=nucleotide&term=L23982QACCNS&doptcmdl=GenBank#	1294#http://www.ncbi.nlm.nih.gov/sites/entrez?Db=gene&Cmd=DetailsSearch&Term=1294#	Hs.476218#http://www.ncbi.nlm.nih.gov/UniGene/clust.cgi?ORG=Hs&CID=476218#	89#http://www.ncbi.nih.gov/entrez/query.fcgi?tool=bioconductor&cmd=Retrieve&db=PubMed&list_uids=1307247"1469284"1567409"1871109"2537292"2653224"5910871"7513737"7861014"7883979"7963647"8051117"8088784"8170945"8422754"8499916"8513326"8541842"8592061"8618018	13.87	0	2.43
ARHGAP6	Rho GTPase activating protein 6	NM_001174#http://www.ncbi.nlm.nih.gov/entrez/query.fcgi?cmd=search&db=nucleotide&term=NM_001174QACCNS&doptcmdl=GenBank#	395#http://www.ncbi.nlm.nih.gov/sites/entrez?Db=gene&Cmd=DetailsSearch&Term=395#	Hs.435291#http://www.ncbi.nlm.nih.gov/UniGene/clust.cgi?ORG=Hs&CID=435291#	6#http://www.ncbi.nih.gov/entrez/query.fcgi?tool=bioconductor&cmd=Retrieve&db=PubMed&list_uids=8570618"9417914"10699171"12477932"12673365"18434237#	-13.8	0	-2.23
PDE5A	phosphodiesterase 5A, cGMP-specific	BF221547#http://www.ncbi.nlm.nih.gov/entrez/query.fcgi?cmd=search&db=nucleotide&term=BF221547QACCNS&doptcmdl=GenBank#	8654#http://www.ncbi.nlm.nih.gov/sites/entrez?Db=gene&Cmd=DetailsSearch&Term=8654#	Hs.587281 Hs.647971#http://Hs.587281 Hs.647971#	43#http://www.ncbi.nih.gov/entrez/query.fcgi?tool=bioconductor&cmd=Retrieve&db=PubMed&list_uids=2168396"8889548"9115850"9642111"9714779"9716380"10393044"10411650"10679249"10679255"10859452"11076863"11162575"11230166"11358813"11602184"11896473"12359732"124	-13.79	0	-1.81
UBE2J1	ubiquitin-conjugating enzyme E2, J1 (UBC6 homolog, yeast)	NM_016021#http://www.ncbi.nlm.nih.gov/entrez/query.fcgi?cmd=search&db=nucleotide&term=NM_016021QACCNS&doptcmdl=GenBank#	51465#http://www.ncbi.nlm.nih.gov/sites/entrez?Db=gene&Cmd=DetailsSearch&Term=51465#	Hs.163776#http://www.ncbi.nlm.nih.gov/UniGene/clust.cgi?ORG=Hs&CID=163776#	12#http://www.ncbi.nih.gov/entrez/query.fcgi?tool=bioconductor&cmd=Retrieve&db=PubMed&list_uids=8125298"9373149"10708578"10810093"11042152"11439185"12082160"12477932"14574404"15489334"15861135"16720581#	13.78	0	1.22
		CA418310#http://www.ncbi.nlm.nih.gov/entrez/query.fcgi?cmd=search&db=nucleotide&term=CA418310QACCNS&doptcmdl=GenBank#				13.73	0	1.7
NFIB	nuclear factor I/B	T90642#http://www.ncbi.nlm.nih.gov/entrez/query.fcgi?cmd=search&db=nucleotide&term=T90642QACCNS&doptcmdl=GenBank#	4781#http://www.ncbi.nlm.nih.gov/sites/entrez?Db=gene&Cmd=DetailsSearch&Term=4781#	Hs.644095#http://www.ncbi.nlm.nih.gov/UniGene/clust.cgi?ORG=Hs&CID=644095#	12#http://www.ncbi.nih.gov/entrez/query.fcgi?tool=bioconductor&cmd=Retrieve&db=PubMed&list_uids=7590749"9099724"9484777"12477932"12624117"12639247"14702039"15489334"16344560"17511965"18029348"18663748#	-13.68	0	-1.88
CXCL12	chemokine (C-X-C motif) ligand 12 (stromal cell-derived factor 1)	NM_000609#http://www.ncbi.nlm.nih.gov/entrez/query.fcgi?cmd=search&db=nucleotide&term=NM_000609QACCNS&doptcmdl=GenBank#	6387#http://www.ncbi.nlm.nih.gov/sites/entrez?Db=gene&Cmd=DetailsSearch&Term=6387#	Hs.522891#http://www.ncbi.nlm.nih.gov/UniGene/clust.cgi?ORG=Hs&CID=522891#	392#http://www.ncbi.nih.gov/entrez/query.fcgi?tool=bioconductor&cmd=Retrieve&db=PubMed&list_uids=7490086"8752280"8752281"8976200"9384579"9558100"9601645"9618518"9653130"9710254"9743377"9744279"9826729"10196252"10198043"10233851"10358157"10430052"10438529"	13.67	0	1.37
GALNTL1	UDP-N-acetyl-alpha-D-galactosamine:polypeptide N-acetylgalactosaminyltransferase-like 1	AI097463#http://www.ncbi.nlm.nih.gov/entrez/query.fcgi?cmd=search&db=nucleotide&term=AI097463QACCNS&doptcmdl=GenBank#	57452#http://www.ncbi.nlm.nih.gov/sites/entrez?Db=gene&Cmd=DetailsSearch&Term=57452#	Hs.21035#http://www.ncbi.nlm.nih.gov/UniGene/clust.cgi?ORG=Hs&CID=21035#	4#http://www.ncbi.nih.gov/entrez/query.fcgi?tool=bioconductor&cmd=Retrieve&db=PubMed&list_uids=10574461"12477932"14702039"15489334#	13.67	0	2.42
KCTD11	potassium channel tetramerisation domain containing 11	AI859242#http://www.ncbi.nlm.nih.gov/entrez/query.fcgi?cmd=search&db=nucleotide&term=AI859242QACCNS&doptcmdl=GenBank#	147040#http://www.ncbi.nlm.nih.gov/sites/entrez?Db=gene&Cmd=DetailsSearch&Term=147040#	Hs.592112#http://www.ncbi.nlm.nih.gov/UniGene/clust.cgi?ORG=Hs&CID=592112#	5#http://www.ncbi.nih.gov/entrez/query.fcgi?tool=bioconductor&cmd=Retrieve&db=PubMed&list_uids=12186855"12477932"14702039"15249678"15489334#	13.64	0	2
NOG	noggin	AL575177#http://www.ncbi.nlm.nih.gov/entrez/query.fcgi?cmd=search&db=nucleotide&term=AL575177QACCNS&doptcmdl=GenBank#	9241#http://www.ncbi.nlm.nih.gov/sites/entrez?Db=gene&Cmd=DetailsSearch&Term=9241#	Hs.248201#http://www.ncbi.nlm.nih.gov/UniGene/clust.cgi?ORG=Hs&CID=248201#	43#http://www.ncbi.nih.gov/entrez/query.fcgi?tool=bioconductor&cmd=Retrieve&db=PubMed&list_uids=7557985"7666191"8752214"9585504"9603738"9634519"10080184"10087923"10657699"10780858"11545688"11562478"11580864"11706034"11846737"11857750"12089654"12115893"124	13.62	0	1.94
CDC42EP3	CDC42 effector protein (Rho GTPase binding) 3	AI754416#http://www.ncbi.nlm.nih.gov/entrez/query.fcgi?cmd=search&db=nucleotide&term=AI754416QACCNS&doptcmdl=GenBank#	10602#http://www.ncbi.nlm.nih.gov/sites/entrez?Db=gene&Cmd=DetailsSearch&Term=10602#	Hs.369574#http://www.ncbi.nlm.nih.gov/UniGene/clust.cgi?ORG=Hs&CID=369574#	17#http://www.ncbi.nih.gov/entrez/query.fcgi?tool=bioconductor&cmd=Retrieve&db=PubMed&list_uids=9535835"10490598"11035016"11076863"11230166"11256614"11584266"12477932"14702039"15345747"15489334"15489336"15815621"16169070"16189514"16381901"17081983#	-13.62	0	-1.35
CNTN1	contactin 1	AI091445#http://www.ncbi.nlm.nih.gov/entrez/query.fcgi?cmd=search&db=nucleotide&term=AI091445QACCNS&doptcmdl=GenBank#	1272#http://www.ncbi.nlm.nih.gov/sites/entrez?Db=gene&Cmd=DetailsSearch&Term=1272#	Hs.143434#http://www.ncbi.nlm.nih.gov/UniGene/clust.cgi?ORG=Hs&CID=143434#	30#http://www.ncbi.nih.gov/entrez/query.fcgi?tool=bioconductor&cmd=Retrieve&db=PubMed&list_uids=1838307"7595520"7628014"7959734"8164510"8586965"9049255"9081628"9335257"9584610"9651216"10103110"10595523"11556889"11567041"12139915"12477932"12700241"14567914	13.61	0	1.29
KLF4	Kruppel-like factor 4 (gut)	BF514079#http://www.ncbi.nlm.nih.gov/entrez/query.fcgi?cmd=search&db=nucleotide&term=BF514079QACCNS&doptcmdl=GenBank#	9314#http://www.ncbi.nlm.nih.gov/sites/entrez?Db=gene&Cmd=DetailsSearch&Term=9314#	Hs.376206#http://www.ncbi.nlm.nih.gov/UniGene/clust.cgi?ORG=Hs&CID=376206#	61#http://www.ncbi.nih.gov/entrez/query.fcgi?tool=bioconductor&cmd=Retrieve&db=PubMed&list_uids=8702718"8889548"8940147"9218496"9422764"9428642"9443972"9651398"10392904"10431239"10556311"10666450"10749849"10802067"11521200"12034813"12087155"12297499"12427	13.59	0	1.65
APBB2	amyloid beta (A4) precursor protein-binding, family B, member 2	BF115739#http://www.ncbi.nlm.nih.gov/entrez/query.fcgi?cmd=search&db=nucleotide&term=BF115739QACCNS&doptcmdl=GenBank#	323#http://www.ncbi.nlm.nih.gov/sites/entrez?Db=gene&Cmd=DetailsSearch&Term=323#	Hs.479602#http://www.ncbi.nlm.nih.gov/UniGene/clust.cgi?ORG=Hs&CID=479602#	12#http://www.ncbi.nih.gov/entrez/query.fcgi?tool=bioconductor&cmd=Retrieve&db=PubMed&list_uids=8855266"8955346"9585438"12089154"12477932"14527950"15489334"15714520"16083851"16344560"17567906"18852029#	13.54	0	1.34
MAP3K5	mitogen-activated protein kinase kinase kinase 5	D84476#http://www.ncbi.nlm.nih.gov/entrez/query.fcgi?cmd=search&db=nucleotide&term=D84476QACCNS&doptcmdl=GenBank#	4217#http://www.ncbi.nlm.nih.gov/sites/entrez?Db=gene&Cmd=DetailsSearch&Term=4217#	Hs.186486#http://www.ncbi.nlm.nih.gov/UniGene/clust.cgi?ORG=Hs&CID=186486#	103#http://www.ncbi.nih.gov/entrez/query.fcgi?tool=bioconductor&cmd=Retrieve&db=PubMed&list_uids=8940179"8974401"9465908"9564042"9651337"9743501"9774977"9875215"10411906"10523862"10734135"10921914"11003656"11090355"11096076"11154276"11278289"11298454"1132	-13.51	0	-1.49
TMEFF2	transmembrane protein with EGF-like and two follistatin-like domains 2	AB017269#http://www.ncbi.nlm.nih.gov/entrez/query.fcgi?cmd=search&db=nucleotide&term=AB017269QACCNS&doptcmdl=GenBank#	23671#http://www.ncbi.nlm.nih.gov/sites/entrez?Db=gene&Cmd=DetailsSearch&Term=23671#	Hs.144513#http://www.ncbi.nlm.nih.gov/UniGene/clust.cgi?ORG=Hs&CID=144513#	27#http://www.ncbi.nih.gov/entrez/query.fcgi?tool=bioconductor&cmd=Retrieve&db=PubMed&list_uids=8125298"9373149"10600548"10903839"10987305"11120884"11668495"12384516"12460892"12477932"12729735"12975309"14702039"15068392"15340161"15489334"15815621"15824739	-13.5	0	-3.29
PDE1A	phosphodiesterase 1A, calmodulin-dependent	NM_005019#http://www.ncbi.nlm.nih.gov/entrez/query.fcgi?cmd=search&db=nucleotide&term=NM_005019QACCNS&doptcmdl=GenBank#	5136#http://www.ncbi.nlm.nih.gov/sites/entrez?Db=gene&Cmd=DetailsSearch&Term=5136#	Hs.191046 Hs.680373#http://Hs.191046 Hs.680373#	15#http://www.ncbi.nih.gov/entrez/query.fcgi?tool=bioconductor&cmd=Retrieve&db=PubMed&list_uids=8557689"8889548"10405764"11156964"11329013"11342109"11369604"11747989"11991719"12135876"12477932"15272012"15489334"16514069"18043711#	-13.47	0	-2.72
ATP13A3	ATPase type 13A3	NM_024524#http://www.ncbi.nlm.nih.gov/entrez/query.fcgi?cmd=search&db=nucleotide&term=NM_024524QACCNS&doptcmdl=GenBank#	79572#http://www.ncbi.nlm.nih.gov/sites/entrez?Db=gene&Cmd=DetailsSearch&Term=79572#	Hs.529609#http://www.ncbi.nlm.nih.gov/UniGene/clust.cgi?ORG=Hs&CID=529609#	11#http://www.ncbi.nih.gov/entrez/query.fcgi?tool=bioconductor&cmd=Retrieve&db=PubMed&list_uids=8125298"8175911"9373149"11867234"12477932"14702039"15342556"16303743"16344560"16641997"17081983#	13.47	0	1.41
PRR16	proline rich 16	BC038838#http://www.ncbi.nlm.nih.gov/entrez/query.fcgi?cmd=search&db=nucleotide&term=BC038838QACCNS&doptcmdl=GenBank#	51334#http://www.ncbi.nlm.nih.gov/sites/entrez?Db=gene&Cmd=DetailsSearch&Term=51334#	Hs.157461#http://www.ncbi.nlm.nih.gov/UniGene/clust.cgi?ORG=Hs&CID=157461#	2#http://www.ncbi.nih.gov/entrez/query.fcgi?tool=bioconductor&cmd=Retrieve&db=PubMed&list_uids=12477932"15971941#	-13.47	0	-1.46
FAM129A	family with sequence similarity 129, member A	AF288391#http://www.ncbi.nlm.nih.gov/entrez/query.fcgi?cmd=search&db=nucleotide&term=AF288391QACCNS&doptcmdl=GenBank#	116496#http://www.ncbi.nlm.nih.gov/sites/entrez?Db=gene&Cmd=DetailsSearch&Term=116496#	Hs.518662#http://www.ncbi.nlm.nih.gov/UniGene/clust.cgi?ORG=Hs&CID=518662#	9#http://www.ncbi.nih.gov/entrez/query.fcgi?tool=bioconductor&cmd=Retrieve&db=PubMed&list_uids=11011112"11318611"12477932"14702039"15085203"15489334"16444351"16710414"16949643#	-13.46	0	-1.79
KIT	v-kit Hardy-Zuckerman 4 feline sarcoma viral oncogene homolog	NM_000222#http://www.ncbi.nlm.nih.gov/entrez/query.fcgi?cmd=search&db=nucleotide&term=NM_000222QACCNS&doptcmdl=GenBank#	3815#http://www.ncbi.nlm.nih.gov/sites/entrez?Db=gene&Cmd=DetailsSearch&Term=3815#	Hs.479754#http://www.ncbi.nlm.nih.gov/UniGene/clust.cgi?ORG=Hs&CID=479754#	341#http://www.ncbi.nih.gov/entrez/query.fcgi?tool=bioconductor&cmd=Retrieve&db=PubMed&list_uids=1279499"1279971"1370874"1371879"1373482"1375232"1376329"1377810"1381360"1712644"1715789"1717985"1720553"2448137"2474787"3360448"7479840"7505199"7506248"750713	-13.44	0	-2.05
GALNT10	UDP-N-acetyl-alpha-D-galactosamine:polypeptide N-acetylgalactosaminyltransferase 10 (GalNAc-T10)	NM_017540#http://www.ncbi.nlm.nih.gov/entrez/query.fcgi?cmd=search&db=nucleotide&term=NM_017540QACCNS&doptcmdl=GenBank#	55568#http://www.ncbi.nlm.nih.gov/sites/entrez?Db=gene&Cmd=DetailsSearch&Term=55568#	Hs.651323 Hs.655011#http://Hs.651323 Hs.655011#	6#http://www.ncbi.nih.gov/entrez/query.fcgi?tool=bioconductor&cmd=Retrieve&db=PubMed&list_uids=11278534"12417297"12477932"14702039"15489334"18562306#	13.37	0	1.22
PLS1	plastin 1 (I isoform)	NM_002670#http://www.ncbi.nlm.nih.gov/entrez/query.fcgi?cmd=search&db=nucleotide&term=NM_002670QACCNS&doptcmdl=GenBank#	5357#http://www.ncbi.nlm.nih.gov/sites/entrez?Db=gene&Cmd=DetailsSearch&Term=5357#	Hs.203637#http://www.ncbi.nlm.nih.gov/UniGene/clust.cgi?ORG=Hs&CID=203637#	10#http://www.ncbi.nih.gov/entrez/query.fcgi?tool=bioconductor&cmd=Retrieve&db=PubMed&list_uids=2111166"3211125"7655078"8139549"8336074"8428952"12119179"12477932"15342556"16344560#	-13.37	0	-1.31
PDGFRA	platelet-derived growth factor receptor, alpha polypeptide	NM_006206#http://www.ncbi.nlm.nih.gov/entrez/query.fcgi?cmd=search&db=nucleotide&term=NM_006206QACCNS&doptcmdl=GenBank#	5156#http://www.ncbi.nlm.nih.gov/sites/entrez?Db=gene&Cmd=DetailsSearch&Term=5156#	Hs.74615#http://www.ncbi.nlm.nih.gov/UniGene/clust.cgi?ORG=Hs&CID=74615#	152#http://www.ncbi.nih.gov/entrez/query.fcgi?tool=bioconductor&cmd=Retrieve&db=PubMed&list_uids=1711435"1847074"2161888"2531695"2536956"2542288"2544881"7519254"7523122"7535778"7665222"7896447"8188664"8261442"8486649"8586421"8617789"8647858"8702949"877413	-13.35	0	-1.29
AOX1	aldehyde oxidase 1	NM_001159#http://www.ncbi.nlm.nih.gov/entrez/query.fcgi?cmd=search&db=nucleotide&term=NM_001159QACCNS&doptcmdl=GenBank#	316#http://www.ncbi.nlm.nih.gov/sites/entrez?Db=gene&Cmd=DetailsSearch&Term=316#	Hs.406238#http://www.ncbi.nlm.nih.gov/UniGene/clust.cgi?ORG=Hs&CID=406238#	7#http://www.ncbi.nih.gov/entrez/query.fcgi?tool=bioconductor&cmd=Retrieve&db=PubMed&list_uids=7570184"8043023"8248161"8889548"11302742"12477932"17992631#	-13.33	0	-1.58
MGC16121	hypothetical protein MGC16121	AV728999#http://www.ncbi.nlm.nih.gov/entrez/query.fcgi?cmd=search&db=nucleotide&term=AV728999QACCNS&doptcmdl=GenBank#	84848#http://www.ncbi.nlm.nih.gov/sites/entrez?Db=gene&Cmd=DetailsSearch&Term=84848#	Hs.416379 Hs.656866#http://Hs.416379 Hs.656866#	2#http://www.ncbi.nih.gov/entrez/query.fcgi?tool=bioconductor&cmd=Retrieve&db=PubMed&list_uids=12477932"15146197#	-13.32	0	-2.03
CITED2	Cbp/p300-interacting transactivator, with Glu/Asp-rich carboxy-terminal domain, 2	NM_006079#http://www.ncbi.nlm.nih.gov/entrez/query.fcgi?cmd=search&db=nucleotide&term=NM_006079QACCNS&doptcmdl=GenBank#	10370#http://www.ncbi.nlm.nih.gov/sites/entrez?Db=gene&Cmd=DetailsSearch&Term=10370#	Hs.82071#http://www.ncbi.nlm.nih.gov/UniGene/clust.cgi?ORG=Hs&CID=82071#	19#http://www.ncbi.nih.gov/entrez/query.fcgi?tool=bioconductor&cmd=Retrieve&db=PubMed&list_uids=8901575"9434189"9811838"9887100"10552932"10593900"11744733"12477932"12586840"12960175"14633989"15051727"15489334"16287139"16341674"16675452"17906695"17932483"1	-13.32	0	-1.16
OBFC2A	oligonucleotide/oligosaccharide-binding fold containing 2A	AV734843#http://www.ncbi.nlm.nih.gov/entrez/query.fcgi?cmd=search&db=nucleotide&term=AV734843QACCNS&doptcmdl=GenBank#	64859#http://www.ncbi.nlm.nih.gov/sites/entrez?Db=gene&Cmd=DetailsSearch&Term=64859#	Hs.591610#http://www.ncbi.nlm.nih.gov/UniGene/clust.cgi?ORG=Hs&CID=591610#	3#http://www.ncbi.nih.gov/entrez/query.fcgi?tool=bioconductor&cmd=Retrieve&db=PubMed&list_uids=12477932"14702039"18449195#	-13.25	0	-1.2
		AK024680#http://www.ncbi.nlm.nih.gov/entrez/query.fcgi?cmd=search&db=nucleotide&term=AK024680QACCNS&doptcmdl=GenBank#				13.2	0	2.3
ST6GAL2	ST6 beta-galactosamide alpha-2,6-sialyltranferase 2	BC008680#http://www.ncbi.nlm.nih.gov/entrez/query.fcgi?cmd=search&db=nucleotide&term=BC008680QACCNS&doptcmdl=GenBank#	84620#http://www.ncbi.nlm.nih.gov/sites/entrez?Db=gene&Cmd=DetailsSearch&Term=84620#	Hs.98265#http://www.ncbi.nlm.nih.gov/UniGene/clust.cgi?ORG=Hs&CID=98265#	7#http://www.ncbi.nih.gov/entrez/query.fcgi?tool=bioconductor&cmd=Retrieve&db=PubMed&list_uids=11347906"12235148"12477932"12603328"14702039"15146197"16344560#	13.19	0	1.86
DACT1	dapper, antagonist of beta-catenin, homolog 1 (Xenopus laevis)	NM_016651#http://www.ncbi.nlm.nih.gov/entrez/query.fcgi?cmd=search&db=nucleotide&term=NM_016651QACCNS&doptcmdl=GenBank#	51339#http://www.ncbi.nlm.nih.gov/sites/entrez?Db=gene&Cmd=DetailsSearch&Term=51339#	Hs.714204 Hs.718485#http://Hs.714204 Hs.718485#	8#http://www.ncbi.nih.gov/entrez/query.fcgi?tool=bioconductor&cmd=Retrieve&db=PubMed&list_uids=8889548"11970895"12508121"12632086"15146197"15580286"16446366"18936100#	13.19	0	1.34
FAM43A	family with sequence similarity 43, member A	AW264102#http://www.ncbi.nlm.nih.gov/entrez/query.fcgi?cmd=search&db=nucleotide&term=AW264102QACCNS&doptcmdl=GenBank#	131583#http://www.ncbi.nlm.nih.gov/sites/entrez?Db=gene&Cmd=DetailsSearch&Term=131583#	Hs.708232#http://www.ncbi.nlm.nih.gov/UniGene/clust.cgi?ORG=Hs&CID=708232#	5#http://www.ncbi.nih.gov/entrez/query.fcgi?tool=bioconductor&cmd=Retrieve&db=PubMed&list_uids=7829101"12477932"14702039"15489334"15498874#	-13.18	0	-2.4
TPD52	tumor protein D52	BG389015#http://www.ncbi.nlm.nih.gov/entrez/query.fcgi?cmd=search&db=nucleotide&term=BG389015QACCNS&doptcmdl=GenBank#	7163#http://www.ncbi.nlm.nih.gov/sites/entrez?Db=gene&Cmd=DetailsSearch&Term=7163#	Hs.368433#http://www.ncbi.nlm.nih.gov/UniGene/clust.cgi?ORG=Hs&CID=368433#	25#http://www.ncbi.nih.gov/entrez/query.fcgi?tool=bioconductor&cmd=Retrieve&db=PubMed&list_uids=7796418"8125298"8632896"8812487"9373149"9484778"10942595"11549320"11594751"12477932"12963375"14702039"14996714"15489334"15576473"15986428"16112108"16620967"166	13.14	0	2.55
ACAN	aggrecan	NM_013227#http://www.ncbi.nlm.nih.gov/entrez/query.fcgi?cmd=search&db=nucleotide&term=NM_013227QACCNS&doptcmdl=GenBank#	176#http://www.ncbi.nlm.nih.gov/sites/entrez?Db=gene&Cmd=DetailsSearch&Term=176#	Hs.2159 Hs.616395 Hs.711491#http://Hs.2159 Hs.616395 Hs.711491#	55#http://www.ncbi.nih.gov/entrez/query.fcgi?tool=bioconductor&cmd=Retrieve&db=PubMed&list_uids=1326552"1569188"1985970"2789216"7240256"7524681"7574678"7626017"7827755"7998967"8216228"8314595"8611178"8921002"9013976"9654129"9688535"9756610"10400671"109224	-13.13	0	-1.81
MAMDC2	MAM domain containing 2	AI862120#http://www.ncbi.nlm.nih.gov/entrez/query.fcgi?cmd=search&db=nucleotide&term=AI862120QACCNS&doptcmdl=GenBank#	256691#http://www.ncbi.nlm.nih.gov/sites/entrez?Db=gene&Cmd=DetailsSearch&Term=256691#	Hs.547172#http://www.ncbi.nlm.nih.gov/UniGene/clust.cgi?ORG=Hs&CID=547172#	7#http://www.ncbi.nih.gov/entrez/query.fcgi?tool=bioconductor&cmd=Retrieve&db=PubMed&list_uids=11076863"11256614"12477932"15164053"15489334"15489336"16381901#	13.12	0	3.66
FGD4	FYVE, RhoGEF and PH domain containing 4	AI277617#http://www.ncbi.nlm.nih.gov/entrez/query.fcgi?cmd=search&db=nucleotide&term=AI277617QACCNS&doptcmdl=GenBank#	121512#http://www.ncbi.nlm.nih.gov/sites/entrez?Db=gene&Cmd=DetailsSearch&Term=121512#	Hs.117835#http://www.ncbi.nlm.nih.gov/UniGene/clust.cgi?ORG=Hs&CID=117835#	9#http://www.ncbi.nih.gov/entrez/query.fcgi?tool=bioconductor&cmd=Retrieve&db=PubMed&list_uids=9668039"11429692"11527409"12477932"14702039"15133042"15744041"17564959"17564972#	-13.06	0	-2.52
FAM84B	family with sequence similarity 84, member B	AL039862#http://www.ncbi.nlm.nih.gov/entrez/query.fcgi?cmd=search&db=nucleotide&term=AL039862QACCNS&doptcmdl=GenBank#	157638#http://www.ncbi.nlm.nih.gov/sites/entrez?Db=gene&Cmd=DetailsSearch&Term=157638#	Hs.124951#http://www.ncbi.nlm.nih.gov/UniGene/clust.cgi?ORG=Hs&CID=124951#	4#http://www.ncbi.nih.gov/entrez/query.fcgi?tool=bioconductor&cmd=Retrieve&db=PubMed&list_uids=12477722"12477932"15489334"16490593#	13.04	0	2.5
TXNRD1	thioredoxin reductase 1	NM_003330#http://www.ncbi.nlm.nih.gov/entrez/query.fcgi?cmd=search&db=nucleotide&term=NM_003330QACCNS&doptcmdl=GenBank#	7296#http://www.ncbi.nlm.nih.gov/sites/entrez?Db=gene&Cmd=DetailsSearch&Term=7296#	Hs.708065#http://www.ncbi.nlm.nih.gov/UniGene/clust.cgi?ORG=Hs&CID=708065#	58#http://www.ncbi.nih.gov/entrez/query.fcgi?tool=bioconductor&cmd=Retrieve&db=PubMed&list_uids=2064786"7589432"8554614"8577704"8650234"8921404"8999974"9177183"9207062"9671710"9774665"10383413"10432307"10786696"11375392"11410332"11737861"11782468"11953436	-13.02	0	-1.14
		AA228366#http://www.ncbi.nlm.nih.gov/entrez/query.fcgi?cmd=search&db=nucleotide&term=AA228366QACCNS&doptcmdl=GenBank#				13.01	0	1.54
PTGER4	prostaglandin E receptor 4 (subtype EP4)	AA897516#http://www.ncbi.nlm.nih.gov/entrez/query.fcgi?cmd=search&db=nucleotide&term=AA897516QACCNS&doptcmdl=GenBank#	5734#http://www.ncbi.nlm.nih.gov/sites/entrez?Db=gene&Cmd=DetailsSearch&Term=5734#	Hs.199248#http://www.ncbi.nlm.nih.gov/UniGene/clust.cgi?ORG=Hs&CID=199248#	57#http://www.ncbi.nih.gov/entrez/query.fcgi?tool=bioconductor&cmd=Retrieve&db=PubMed&list_uids=7759114"8078484"8163486"8250933"8661119"8855294"8862514"9214685"10880739"11093764"11344234"11423555"11470276"11597569"11706038"11782353"11876748"11948128"11951	-12.99	0	-1.23
C9orf30	chromosome 9 open reading frame 30	BQ014020#http://www.ncbi.nlm.nih.gov/entrez/query.fcgi?cmd=search&db=nucleotide&term=BQ014020QACCNS&doptcmdl=GenBank#	91283#http://www.ncbi.nlm.nih.gov/sites/entrez?Db=gene&Cmd=DetailsSearch&Term=91283#	Hs.530272#http://www.ncbi.nlm.nih.gov/UniGene/clust.cgi?ORG=Hs&CID=530272#	3#http://www.ncbi.nih.gov/entrez/query.fcgi?tool=bioconductor&cmd=Retrieve&db=PubMed&list_uids=12477932"14702039"15334068#	12.97	0	1.26
PRPS1	phosphoribosyl pyrophosphate synthetase 1	NM_002764#http://www.ncbi.nlm.nih.gov/entrez/query.fcgi?cmd=search&db=nucleotide&term=NM_002764QACCNS&doptcmdl=GenBank#	5631#http://www.ncbi.nlm.nih.gov/sites/entrez?Db=gene&Cmd=DetailsSearch&Term=5631#	Hs.56#http://www.ncbi.nlm.nih.gov/UniGene/clust.cgi?ORG=Hs&CID=56#	25#http://www.ncbi.nih.gov/entrez/query.fcgi?tool=bioconductor&cmd=Retrieve&db=PubMed&list_uids=1314091"1650777"1962753"2155397"4328836"7593598"8125298"8253776"8702702"8882866"9366267"9373149"10066814"12477932"12847698"15489334"15943588"15955956"16189514"	12.95	0	1.15
CITED2	Cbp/p300-interacting transactivator, with Glu/Asp-rich carboxy-terminal domain, 2	AF109161#http://www.ncbi.nlm.nih.gov/entrez/query.fcgi?cmd=search&db=nucleotide&term=AF109161QACCNS&doptcmdl=GenBank#	10370#http://www.ncbi.nlm.nih.gov/sites/entrez?Db=gene&Cmd=DetailsSearch&Term=10370#	Hs.82071#http://www.ncbi.nlm.nih.gov/UniGene/clust.cgi?ORG=Hs&CID=82071#	19#http://www.ncbi.nih.gov/entrez/query.fcgi?tool=bioconductor&cmd=Retrieve&db=PubMed&list_uids=8901575"9434189"9811838"9887100"10552932"10593900"11744733"12477932"12586840"12960175"14633989"15051727"15489334"16287139"16341674"16675452"17906695"17932483"1	-12.94	0	-1.2
PRICKLE2	prickle homolog 2 (Drosophila)	BG285881#http://www.ncbi.nlm.nih.gov/entrez/query.fcgi?cmd=search&db=nucleotide&term=BG285881QACCNS&doptcmdl=GenBank#	166336#http://www.ncbi.nlm.nih.gov/sites/entrez?Db=gene&Cmd=DetailsSearch&Term=166336#	Hs.699317#http://www.ncbi.nlm.nih.gov/UniGene/clust.cgi?ORG=Hs&CID=699317#	10#http://www.ncbi.nih.gov/entrez/query.fcgi?tool=bioconductor&cmd=Retrieve&db=PubMed&list_uids=11076863"11230166"11256614"12477932"12525887"14702039"15489334"15489336"16381901"17411337#	12.9	0	1.8
TRHDE	thyrotropin-releasing hormone degrading enzyme	NM_013381#http://www.ncbi.nlm.nih.gov/entrez/query.fcgi?cmd=search&db=nucleotide&term=NM_013381QACCNS&doptcmdl=GenBank#	29953#http://www.ncbi.nlm.nih.gov/sites/entrez?Db=gene&Cmd=DetailsSearch&Term=29953#	Hs.199814#http://www.ncbi.nlm.nih.gov/UniGene/clust.cgi?ORG=Hs&CID=199814#	4#http://www.ncbi.nih.gov/entrez/query.fcgi?tool=bioconductor&cmd=Retrieve&db=PubMed&list_uids=10491199"10662590"12477932"12975309#	-12.9	0	-1.42
C13orf31	chromosome 13 open reading frame 31	AI659800#http://www.ncbi.nlm.nih.gov/entrez/query.fcgi?cmd=search&db=nucleotide&term=AI659800QACCNS&doptcmdl=GenBank#	144811#http://www.ncbi.nlm.nih.gov/sites/entrez?Db=gene&Cmd=DetailsSearch&Term=144811#	Hs.210586#http://www.ncbi.nlm.nih.gov/UniGene/clust.cgi?ORG=Hs&CID=210586#	5#http://www.ncbi.nih.gov/entrez/query.fcgi?tool=bioconductor&cmd=Retrieve&db=PubMed&list_uids=12477932"14702039"15489334"16344560"19068216#	-12.89	0	-1.82
CTHRC1	collagen triple helix repeat containing 1	AA584310#http://www.ncbi.nlm.nih.gov/entrez/query.fcgi?cmd=search&db=nucleotide&term=AA584310QACCNS&doptcmdl=GenBank#	115908#http://www.ncbi.nlm.nih.gov/sites/entrez?Db=gene&Cmd=DetailsSearch&Term=115908#	Hs.405614#http://www.ncbi.nlm.nih.gov/UniGene/clust.cgi?ORG=Hs&CID=405614#	7#http://www.ncbi.nih.gov/entrez/query.fcgi?tool=bioconductor&cmd=Retrieve&db=PubMed&list_uids=12477932"12975309"15340161"15489334"15618538"16778098"18467647#	12.89	0	1.74
MGC16121	hypothetical protein MGC16121	AA234096#http://www.ncbi.nlm.nih.gov/entrez/query.fcgi?cmd=search&db=nucleotide&term=AA234096QACCNS&doptcmdl=GenBank#	84848#http://www.ncbi.nlm.nih.gov/sites/entrez?Db=gene&Cmd=DetailsSearch&Term=84848#	Hs.416379 Hs.656866#http://Hs.416379 Hs.656866#	2#http://www.ncbi.nih.gov/entrez/query.fcgi?tool=bioconductor&cmd=Retrieve&db=PubMed&list_uids=12477932"15146197#	-12.88	0	-1.64
DAB2	disabled homolog 2, mitogen-responsive phosphoprotein (Drosophila)	AF188298#http://www.ncbi.nlm.nih.gov/entrez/query.fcgi?cmd=search&db=nucleotide&term=AF188298QACCNS&doptcmdl=GenBank#	1601#http://www.ncbi.nlm.nih.gov/sites/entrez?Db=gene&Cmd=DetailsSearch&Term=1601#	Hs.481980#http://www.ncbi.nlm.nih.gov/UniGene/clust.cgi?ORG=Hs&CID=481980#	45#http://www.ncbi.nih.gov/entrez/query.fcgi?tool=bioconductor&cmd=Retrieve&db=PubMed&list_uids=8314147"8660969"8889548"9569023"9620555"10340382"10542228"10769163"11039902"11161789"11247302"11371563"11387212"11812785"11906161"11927540"11967127"12473651"12	-12.87	0	-1.07
KANK1	KN motif and ankyrin repeat domains 1	D79994#http://www.ncbi.nlm.nih.gov/entrez/query.fcgi?cmd=search&db=nucleotide&term=D79994QACCNS&doptcmdl=GenBank#	23189#http://www.ncbi.nlm.nih.gov/sites/entrez?Db=gene&Cmd=DetailsSearch&Term=23189#	Hs.306764#http://www.ncbi.nlm.nih.gov/UniGene/clust.cgi?ORG=Hs&CID=306764#	12#http://www.ncbi.nih.gov/entrez/query.fcgi?tool=bioconductor&cmd=Retrieve&db=PubMed&list_uids=8724849"12133830"12477932"15164053"15231748"15489334"15596059"15823577"16968744"17996375"18029348"18458160#	12.87	0	1.04
OSR2	odd-skipped related 2 (Drosophila)	AI811298#http://www.ncbi.nlm.nih.gov/entrez/query.fcgi?cmd=search&db=nucleotide&term=AI811298QACCNS&doptcmdl=GenBank#	116039#http://www.ncbi.nlm.nih.gov/sites/entrez?Db=gene&Cmd=DetailsSearch&Term=116039#	Hs.253247#http://www.ncbi.nlm.nih.gov/UniGene/clust.cgi?ORG=Hs&CID=253247#	6#http://www.ncbi.nih.gov/entrez/query.fcgi?tool=bioconductor&cmd=Retrieve&db=PubMed&list_uids=11520675"12477932"14702039"15175245"15489334"15670784#	-12.84	0	-1.45
DDX20	DEAD (Asp-Glu-Ala-Asp) box polypeptide 20	AF106019#http://www.ncbi.nlm.nih.gov/entrez/query.fcgi?cmd=search&db=nucleotide&term=AF106019QACCNS&doptcmdl=GenBank#	11218#http://www.ncbi.nlm.nih.gov/sites/entrez?Db=gene&Cmd=DetailsSearch&Term=11218#	Hs.591405#http://www.ncbi.nlm.nih.gov/UniGene/clust.cgi?ORG=Hs&CID=591405#	29#http://www.ncbi.nih.gov/entrez/query.fcgi?tool=bioconductor&cmd=Retrieve&db=PubMed&list_uids=8619474"9110174"10383418"10531003"10601333"10725331"10942426"11149922"11509230"11713266"11714716"11748230"11914277"12007404"12065586"12095920"12477932"12668731	-12.84	0	-1.03
MRGPRF	MAS-related GPR, member F	H15920#http://www.ncbi.nlm.nih.gov/entrez/query.fcgi?cmd=search&db=nucleotide&term=H15920QACCNS&doptcmdl=GenBank#	219928#http://www.ncbi.nlm.nih.gov/sites/entrez?Db=gene&Cmd=DetailsSearch&Term=219928#	Hs.118513 Hs.602397#http://Hs.118513 Hs.602397#	6#http://www.ncbi.nih.gov/entrez/query.fcgi?tool=bioconductor&cmd=Retrieve&db=PubMed&list_uids=2109324"12477932"14702039"15342556"15489334"16303743#	-12.81	0	-1.66
NFIB	nuclear factor I/B	BG478428#http://www.ncbi.nlm.nih.gov/entrez/query.fcgi?cmd=search&db=nucleotide&term=BG478428QACCNS&doptcmdl=GenBank#	4781#http://www.ncbi.nlm.nih.gov/sites/entrez?Db=gene&Cmd=DetailsSearch&Term=4781#	Hs.644095#http://www.ncbi.nlm.nih.gov/UniGene/clust.cgi?ORG=Hs&CID=644095#	12#http://www.ncbi.nih.gov/entrez/query.fcgi?tool=bioconductor&cmd=Retrieve&db=PubMed&list_uids=7590749"9099724"9484777"12477932"12624117"12639247"14702039"15489334"16344560"17511965"18029348"18663748#	-12.76	0	-1.19
CUL4B	cullin 4B	NM_003588#http://www.ncbi.nlm.nih.gov/entrez/query.fcgi?cmd=search&db=nucleotide&term=NM_003588QACCNS&doptcmdl=GenBank#	8450#http://www.ncbi.nlm.nih.gov/sites/entrez?Db=gene&Cmd=DetailsSearch&Term=8450#	Hs.102914#http://www.ncbi.nlm.nih.gov/UniGene/clust.cgi?ORG=Hs&CID=102914#	26#http://www.ncbi.nih.gov/entrez/query.fcgi?tool=bioconductor&cmd=Retrieve&db=PubMed&list_uids=8681378"9734811"10092517"10230407"10597293"10978356"12168954"12477932"12481031"12504026"12609982"14578910"15302935"15489334"15772651"16322693"16344560"16407252	-12.72	0	-1.03
APBB2	amyloid beta (A4) precursor protein-binding, family B, member 2	AI694303#http://www.ncbi.nlm.nih.gov/entrez/query.fcgi?cmd=search&db=nucleotide&term=AI694303QACCNS&doptcmdl=GenBank#	323#http://www.ncbi.nlm.nih.gov/sites/entrez?Db=gene&Cmd=DetailsSearch&Term=323#	Hs.479602#http://www.ncbi.nlm.nih.gov/UniGene/clust.cgi?ORG=Hs&CID=479602#	12#http://www.ncbi.nih.gov/entrez/query.fcgi?tool=bioconductor&cmd=Retrieve&db=PubMed&list_uids=8855266"8955346"9585438"12089154"12477932"14527950"15489334"15714520"16083851"16344560"17567906"18852029#	12.68	0	1.54
ID1	inhibitor of DNA binding 1, dominant negative helix-loop-helix protein	D13889#http://www.ncbi.nlm.nih.gov/entrez/query.fcgi?cmd=search&db=nucleotide&term=D13889QACCNS&doptcmdl=GenBank#	3397#http://www.ncbi.nlm.nih.gov/sites/entrez?Db=gene&Cmd=DetailsSearch&Term=3397#	Hs.504609#http://www.ncbi.nlm.nih.gov/UniGene/clust.cgi?ORG=Hs&CID=504609#	104#http://www.ncbi.nih.gov/entrez/query.fcgi?tool=bioconductor&cmd=Retrieve&db=PubMed&list_uids=7637581"8086456"8294468"8380166"8586447"9070860"9235903"9242638"9528857"9584154"10022839"10419887"11085505"11234019"11591653"11729207"11756408"11780052"118966	12.66	0	1.86
DAB2	disabled homolog 2, mitogen-responsive phosphoprotein (Drosophila)	N21202#http://www.ncbi.nlm.nih.gov/entrez/query.fcgi?cmd=search&db=nucleotide&term=N21202QACCNS&doptcmdl=GenBank#	1601#http://www.ncbi.nlm.nih.gov/sites/entrez?Db=gene&Cmd=DetailsSearch&Term=1601#	Hs.481980#http://www.ncbi.nlm.nih.gov/UniGene/clust.cgi?ORG=Hs&CID=481980#	45#http://www.ncbi.nih.gov/entrez/query.fcgi?tool=bioconductor&cmd=Retrieve&db=PubMed&list_uids=8314147"8660969"8889548"9569023"9620555"10340382"10542228"10769163"11039902"11161789"11247302"11371563"11387212"11812785"11906161"11927540"11967127"12473651"12	-12.65	0	-1
IGFBP3	insulin-like growth factor binding protein 3	M31159#http://www.ncbi.nlm.nih.gov/entrez/query.fcgi?cmd=search&db=nucleotide&term=M31159QACCNS&doptcmdl=GenBank#	3486#http://www.ncbi.nlm.nih.gov/sites/entrez?Db=gene&Cmd=DetailsSearch&Term=3486#	Hs.450230#http://www.ncbi.nlm.nih.gov/UniGene/clust.cgi?ORG=Hs&CID=450230#	300#http://www.ncbi.nih.gov/entrez/query.fcgi?tool=bioconductor&cmd=Retrieve&db=PubMed&list_uids=1280211"1293182"1373120"1383255"1695633"1697583"2464130"7508771"7523391"7538844"7566179"8550744"8675597"8708531"8843739"8964576"9252371"9275067"9337997"938955	12.64	0	1.06
MCCC1	methylcrotonoyl-Coenzyme A carboxylase 1 (alpha)	NM_020166#http://www.ncbi.nlm.nih.gov/entrez/query.fcgi?cmd=search&db=nucleotide&term=NM_020166QACCNS&doptcmdl=GenBank#	56922#http://www.ncbi.nlm.nih.gov/sites/entrez?Db=gene&Cmd=DetailsSearch&Term=56922#	Hs.47649#http://www.ncbi.nlm.nih.gov/UniGene/clust.cgi?ORG=Hs&CID=47649#	11#http://www.ncbi.nih.gov/entrez/query.fcgi?tool=bioconductor&cmd=Retrieve&db=PubMed&list_uids=1517917"11170888"11181649"11401427"11406611"12477932"14702039"15489334"16010683"16023992"17968484#	-12.63	0	-1.36
		BF196010#http://www.ncbi.nlm.nih.gov/entrez/query.fcgi?cmd=search&db=nucleotide&term=BF196010QACCNS&doptcmdl=GenBank#				12.62	0	2.73
SPHK1	sphingosine kinase 1	NM_021972#http://www.ncbi.nlm.nih.gov/entrez/query.fcgi?cmd=search&db=nucleotide&term=NM_021972QACCNS&doptcmdl=GenBank#	8877#http://www.ncbi.nlm.nih.gov/sites/entrez?Db=gene&Cmd=DetailsSearch&Term=8877#	Hs.68061#http://www.ncbi.nlm.nih.gov/UniGene/clust.cgi?ORG=Hs&CID=68061#	72#http://www.ncbi.nih.gov/entrez/query.fcgi?tool=bioconductor&cmd=Retrieve&db=PubMed&list_uids=7698749"8125298"8889549"9373149"9726979"10751414"10802064"10863092"10947957"11777919"11856736"11915350"12077123"12080051"12124383"12393916"12441135"12444147"12	12.6	0	2.04
GADD45B	growth arrest and DNA-damage-inducible, beta	AF078077#http://www.ncbi.nlm.nih.gov/entrez/query.fcgi?cmd=search&db=nucleotide&term=AF078077QACCNS&doptcmdl=GenBank#	4616#http://www.ncbi.nlm.nih.gov/sites/entrez?Db=gene&Cmd=DetailsSearch&Term=4616#	Hs.110571#http://www.ncbi.nlm.nih.gov/UniGene/clust.cgi?ORG=Hs&CID=110571#	33#http://www.ncbi.nih.gov/entrez/query.fcgi?tool=bioconductor&cmd=Retrieve&db=PubMed&list_uids=1899477"8700517"9151207"9827804"10101024"10773677"10828065"10872826"10973963"11078829"11498536"12124778"12162804"12477932"12716909"12759252"12855571"14630914"1	12.58	0	1.03
KLF5	Kruppel-like factor 5 (intestinal)	AB030824#http://www.ncbi.nlm.nih.gov/entrez/query.fcgi?cmd=search&db=nucleotide&term=AB030824QACCNS&doptcmdl=GenBank#	688#http://www.ncbi.nlm.nih.gov/sites/entrez?Db=gene&Cmd=DetailsSearch&Term=688#	Hs.508234#http://www.ncbi.nlm.nih.gov/UniGene/clust.cgi?ORG=Hs&CID=508234#	48#http://www.ncbi.nih.gov/entrez/query.fcgi?tool=bioconductor&cmd=Retrieve&db=PubMed&list_uids=8479902"9089417"9973612"10572182"11076828"11152667"12087155"12101409"12113473"12242654"12477932"12576331"12661032"12682370"12901861"14573617"14587307"14612398"	-12.55	0	-1.8
LOC387763	hypothetical protein LOC387763	AW276078#http://www.ncbi.nlm.nih.gov/entrez/query.fcgi?cmd=search&db=nucleotide&term=AW276078QACCNS&doptcmdl=GenBank#	387763#http://www.ncbi.nlm.nih.gov/sites/entrez?Db=gene&Cmd=DetailsSearch&Term=387763#	Hs.714890#http://www.ncbi.nlm.nih.gov/UniGene/clust.cgi?ORG=Hs&CID=714890#	1#http://www.ncbi.nih.gov/entrez/query.fcgi?tool=bioconductor&cmd=Retrieve&db=PubMed&list_uids=12477932#	-12.55	0	-1.35
KAL1	Kallmann syndrome 1 sequence	NM_000216#http://www.ncbi.nlm.nih.gov/entrez/query.fcgi?cmd=search&db=nucleotide&term=NM_000216QACCNS&doptcmdl=GenBank#	3730#http://www.ncbi.nlm.nih.gov/sites/entrez?Db=gene&Cmd=DetailsSearch&Term=3730#	Hs.521869#http://www.ncbi.nlm.nih.gov/UniGene/clust.cgi?ORG=Hs&CID=521869#	35#http://www.ncbi.nih.gov/entrez/query.fcgi?tool=bioconductor&cmd=Retrieve&db=PubMed&list_uids=1302031"1303284"1913827"1922361"1977309"7590336"8504298"8832397"8842728"8989261"9589672"9713559"10591208"11297579"11463336"12050219"12627230"15001591"15004876"	12.54	0	3.83
WNT5B	wingless-type MMTV integration site family, member 5B	AW007350#http://www.ncbi.nlm.nih.gov/entrez/query.fcgi?cmd=search&db=nucleotide&term=AW007350QACCNS&doptcmdl=GenBank#	81029#http://www.ncbi.nlm.nih.gov/sites/entrez?Db=gene&Cmd=DetailsSearch&Term=81029#	Hs.306051#http://www.ncbi.nlm.nih.gov/UniGene/clust.cgi?ORG=Hs&CID=306051#	10#http://www.ncbi.nih.gov/entrez/query.fcgi?tool=bioconductor&cmd=Retrieve&db=PubMed&list_uids=8167409"10866835"11445850"12165812"12477932"15386214"15489334"15972578"16189514"18555673#	12.52	0	2.48
SAMD3	sterile alpha motif domain containing 3	AI129628#http://www.ncbi.nlm.nih.gov/entrez/query.fcgi?cmd=search&db=nucleotide&term=AI129628QACCNS&doptcmdl=GenBank#	154075#http://www.ncbi.nlm.nih.gov/sites/entrez?Db=gene&Cmd=DetailsSearch&Term=154075#	Hs.440508#http://www.ncbi.nlm.nih.gov/UniGene/clust.cgi?ORG=Hs&CID=440508#	5#http://www.ncbi.nih.gov/entrez/query.fcgi?tool=bioconductor&cmd=Retrieve&db=PubMed&list_uids=12477932"14702039"16189514"16344560"18391951#	-12.52	0	-1.83
CDC42EP3	CDC42 effector protein (Rho GTPase binding) 3	AL136842#http://www.ncbi.nlm.nih.gov/entrez/query.fcgi?cmd=search&db=nucleotide&term=AL136842QACCNS&doptcmdl=GenBank#	10602#http://www.ncbi.nlm.nih.gov/sites/entrez?Db=gene&Cmd=DetailsSearch&Term=10602#	Hs.369574#http://www.ncbi.nlm.nih.gov/UniGene/clust.cgi?ORG=Hs&CID=369574#	17#http://www.ncbi.nih.gov/entrez/query.fcgi?tool=bioconductor&cmd=Retrieve&db=PubMed&list_uids=9535835"10490598"11035016"11076863"11230166"11256614"11584266"12477932"14702039"15345747"15489334"15489336"15815621"16169070"16189514"16381901"17081983#	-12.51	0	-1.15
FMN2	formin 2	BC014364#http://www.ncbi.nlm.nih.gov/entrez/query.fcgi?cmd=search&db=nucleotide&term=BC014364QACCNS&doptcmdl=GenBank#	56776#http://www.ncbi.nlm.nih.gov/sites/entrez?Db=gene&Cmd=DetailsSearch&Term=56776#	Hs.24889#http://www.ncbi.nlm.nih.gov/UniGene/clust.cgi?ORG=Hs&CID=24889#	6#http://www.ncbi.nih.gov/entrez/query.fcgi?tool=bioconductor&cmd=Retrieve&db=PubMed&list_uids=10781961"12447394"12477932"15289902"15866570"16710414#	-12.51	0	-1.17
GULP1	GULP, engulfment adaptor PTB domain containing 1	NM_016315#http://www.ncbi.nlm.nih.gov/entrez/query.fcgi?cmd=search&db=nucleotide&term=NM_016315QACCNS&doptcmdl=GenBank#	51454#http://www.ncbi.nlm.nih.gov/sites/entrez?Db=gene&Cmd=DetailsSearch&Term=51454#	Hs.470887 Hs.712910#http://Hs.470887 Hs.712910#	8#http://www.ncbi.nih.gov/entrez/query.fcgi?tool=bioconductor&cmd=Retrieve&db=PubMed&list_uids=10574763"10574771"11729193"12477932"14702039"15203218"15749123"18230608#	-12.5	0	-1.38
NRP2	neuropilin 2	N90777#http://www.ncbi.nlm.nih.gov/entrez/query.fcgi?cmd=search&db=nucleotide&term=N90777QACCNS&doptcmdl=GenBank#	8828#http://www.ncbi.nlm.nih.gov/sites/entrez?Db=gene&Cmd=DetailsSearch&Term=8828#	Hs.471200#http://www.ncbi.nlm.nih.gov/UniGene/clust.cgi?ORG=Hs&CID=471200#	42#http://www.ncbi.nih.gov/entrez/query.fcgi?tool=bioconductor&cmd=Retrieve&db=PubMed&list_uids=9288754"9331348"9856463"9872925"9883722"10196546"10329017"10520995"10748121"10891538"11112349"11278319"11394892"11677062"11756651"11815985"12210066"12412174"12	12.5	0	2.64
ARL4C	ADP-ribosylation factor-like 4C	BC001051#http://www.ncbi.nlm.nih.gov/entrez/query.fcgi?cmd=search&db=nucleotide&term=BC001051QACCNS&doptcmdl=GenBank#	10123#http://www.ncbi.nlm.nih.gov/sites/entrez?Db=gene&Cmd=DetailsSearch&Term=10123#	Hs.111554 Hs.718874#http://Hs.111554 Hs.718874#	6#http://www.ncbi.nih.gov/entrez/query.fcgi?tool=bioconductor&cmd=Retrieve&db=PubMed&list_uids=10462049"12477932"15147902"15489334"16713569"17398095#	-12.49	0	-1.51
DCBLD1	discoidin, CUB and LCCL domain containing 1	N22751#http://www.ncbi.nlm.nih.gov/entrez/query.fcgi?cmd=search&db=nucleotide&term=N22751QACCNS&doptcmdl=GenBank#	285761#http://www.ncbi.nlm.nih.gov/sites/entrez?Db=gene&Cmd=DetailsSearch&Term=285761#	Hs.658304#http://www.ncbi.nlm.nih.gov/UniGene/clust.cgi?ORG=Hs&CID=658304#	4#http://www.ncbi.nih.gov/entrez/query.fcgi?tool=bioconductor&cmd=Retrieve&db=PubMed&list_uids=12477932"14574404"14702039"15489334#	12.48	0	1.02
		AL110176#http://www.ncbi.nlm.nih.gov/entrez/query.fcgi?cmd=search&db=nucleotide&term=AL110176QACCNS&doptcmdl=GenBank#				12.48	0	2.38
		AA805633#http://www.ncbi.nlm.nih.gov/entrez/query.fcgi?cmd=search&db=nucleotide&term=AA805633QACCNS&doptcmdl=GenBank#				-12.48	0	-1.04
AIF1L	allograft inflammatory factor 1-like	AL136566#http://www.ncbi.nlm.nih.gov/entrez/query.fcgi?cmd=search&db=nucleotide&term=AL136566QACCNS&doptcmdl=GenBank#	83543#http://www.ncbi.nlm.nih.gov/sites/entrez?Db=gene&Cmd=DetailsSearch&Term=83543#	Hs.4944#http://www.ncbi.nlm.nih.gov/UniGene/clust.cgi?ORG=Hs&CID=4944#	12#http://www.ncbi.nih.gov/entrez/query.fcgi?tool=bioconductor&cmd=Retrieve&db=PubMed&list_uids=8889548"11076863"11230166"11256614"12477932"12975309"14702039"15164053"15489334"15489336"16381901"18699778#	-12.47	0	-2.23
FOXS1	forkhead box S1	AL160175#http://www.ncbi.nlm.nih.gov/entrez/query.fcgi?cmd=search&db=nucleotide&term=AL160175QACCNS&doptcmdl=GenBank#	2307#http://www.ncbi.nlm.nih.gov/sites/entrez?Db=gene&Cmd=DetailsSearch&Term=2307#	Hs.516971#http://www.ncbi.nlm.nih.gov/UniGene/clust.cgi?ORG=Hs&CID=516971#	6#http://www.ncbi.nih.gov/entrez/query.fcgi?tool=bioconductor&cmd=Retrieve&db=PubMed&list_uids=9325056"11780052"12477932"15489334"16189514"17062144#	12.44	0	1.72
EDNRA	endothelin receptor type A	S81545#http://www.ncbi.nlm.nih.gov/entrez/query.fcgi?cmd=search&db=nucleotide&term=S81545QACCNS&doptcmdl=GenBank#	1909#http://www.ncbi.nlm.nih.gov/sites/entrez?Db=gene&Cmd=DetailsSearch&Term=1909#	Hs.183713#http://www.ncbi.nlm.nih.gov/UniGene/clust.cgi?ORG=Hs&CID=183713#	87#http://www.ncbi.nih.gov/entrez/query.fcgi?tool=bioconductor&cmd=Retrieve&db=PubMed&list_uids=1291713"1326535"1415318"1652463"1659806"1719979"1849646"7882989"8114678"8427579"8440682"8611157"8702836"8982507"9211925"9284755"10448102"10770212"10789830"1126	-12.43	0	-1.5
ALDH6A1	aldehyde dehydrogenase 6 family, member A1	AI640855#http://www.ncbi.nlm.nih.gov/entrez/query.fcgi?cmd=search&db=nucleotide&term=AI640855QACCNS&doptcmdl=GenBank#	4329#http://www.ncbi.nlm.nih.gov/sites/entrez?Db=gene&Cmd=DetailsSearch&Term=4329#	Hs.293970#http://www.ncbi.nlm.nih.gov/UniGene/clust.cgi?ORG=Hs&CID=293970#	8#http://www.ncbi.nih.gov/entrez/query.fcgi?tool=bioconductor&cmd=Retrieve&db=PubMed&list_uids=1527093"8125298"9373149"10947204"12477932"14718574"15489334"15909363#	-12.43	0	-1.17
STC1	stanniocalcin 1	AI300520#http://www.ncbi.nlm.nih.gov/entrez/query.fcgi?cmd=search&db=nucleotide&term=AI300520QACCNS&doptcmdl=GenBank#	6781#http://www.ncbi.nlm.nih.gov/sites/entrez?Db=gene&Cmd=DetailsSearch&Term=6781#	Hs.25590#http://www.ncbi.nlm.nih.gov/UniGene/clust.cgi?ORG=Hs&CID=25590#	33#http://www.ncbi.nih.gov/entrez/query.fcgi?tool=bioconductor&cmd=Retrieve&db=PubMed&list_uids=1458489"7489828"7892193"8700837"9480753"9708804"9794484"10725397"10947959"11861508"12223480"12406069"12477932"12663264"14500721"14503913"15062564"15131261"1514	12.38	0	2.15
LOX	lysyl oxidase	L16895#http://www.ncbi.nlm.nih.gov/entrez/query.fcgi?cmd=search&db=nucleotide&term=L16895QACCNS&doptcmdl=GenBank#	4015#http://www.ncbi.nlm.nih.gov/sites/entrez?Db=gene&Cmd=DetailsSearch&Term=4015#	Hs.102267#http://www.ncbi.nlm.nih.gov/UniGene/clust.cgi?ORG=Hs&CID=102267#	52#http://www.ncbi.nih.gov/entrez/query.fcgi?tool=bioconductor&cmd=Retrieve&db=PubMed&list_uids=1352776"1357535"1683640"1685472"2863189"2874833"3120785"6127904"6144680"6147899"6912069"7706256"7902322"8082810"8100215"8442432"8636146"9111998"10391127"116423	12.38	0	1.17
ADCY4	adenylate cyclase 4	AV699353#http://www.ncbi.nlm.nih.gov/entrez/query.fcgi?cmd=search&db=nucleotide&term=AV699353QACCNS&doptcmdl=GenBank#	196883#http://www.ncbi.nlm.nih.gov/sites/entrez?Db=gene&Cmd=DetailsSearch&Term=196883#	Hs.443428#http://www.ncbi.nlm.nih.gov/UniGene/clust.cgi?ORG=Hs&CID=443428#	13#http://www.ncbi.nih.gov/entrez/query.fcgi?tool=bioconductor&cmd=Retrieve&db=PubMed&list_uids=7766992"7959689"10089566"10807185"10808179"11055432"11299302"11549699"11884542"12477932"12503609"14702039"15489334#	12.38	0	1.13
UBE2J1	ubiquitin-conjugating enzyme E2, J1 (UBC6 homolog, yeast)	AF151039#http://www.ncbi.nlm.nih.gov/entrez/query.fcgi?cmd=search&db=nucleotide&term=AF151039QACCNS&doptcmdl=GenBank#	51465#http://www.ncbi.nlm.nih.gov/sites/entrez?Db=gene&Cmd=DetailsSearch&Term=51465#	Hs.163776#http://www.ncbi.nlm.nih.gov/UniGene/clust.cgi?ORG=Hs&CID=163776#	12#http://www.ncbi.nih.gov/entrez/query.fcgi?tool=bioconductor&cmd=Retrieve&db=PubMed&list_uids=8125298"9373149"10708578"10810093"11042152"11439185"12082160"12477932"14574404"15489334"15861135"16720581#	12.35	0	1.52
GUCY1B3	guanylate cyclase 1, soluble, beta 3	W93728#http://www.ncbi.nlm.nih.gov/entrez/query.fcgi?cmd=search&db=nucleotide&term=W93728QACCNS&doptcmdl=GenBank#	2983#http://www.ncbi.nlm.nih.gov/sites/entrez?Db=gene&Cmd=DetailsSearch&Term=2983#	Hs.77890#http://www.ncbi.nlm.nih.gov/UniGene/clust.cgi?ORG=Hs&CID=77890#	13#http://www.ncbi.nih.gov/entrez/query.fcgi?tool=bioconductor&cmd=Retrieve&db=PubMed&list_uids=1352257"1680753"8097486"8613461"8889548"9742212"10977868"11572861"12477932"12676772"15381706"15489334"16528291#	-12.34	0	-1.53
SOX4	SRY (sex determining region Y)-box 4	AL136179#http://www.ncbi.nlm.nih.gov/entrez/query.fcgi?cmd=search&db=nucleotide&term=AL136179QACCNS&doptcmdl=GenBank#	6659#http://www.ncbi.nlm.nih.gov/sites/entrez?Db=gene&Cmd=DetailsSearch&Term=6659#	Hs.643910#http://www.ncbi.nlm.nih.gov/UniGene/clust.cgi?ORG=Hs&CID=643910#	30#http://www.ncbi.nih.gov/entrez/query.fcgi?tool=bioconductor&cmd=Retrieve&db=PubMed&list_uids=1614875"7706298"8268656"8404853"8530483"9730625"10381369"10729834"10867006"11071752"11127205"11498591"12100890"12125983"12194848"12216117"12477932"14574404"153	12.33	0	1.16
ZMIZ1	zinc finger, MIZ-type containing 1	AF070622#http://www.ncbi.nlm.nih.gov/entrez/query.fcgi?cmd=search&db=nucleotide&term=AF070622QACCNS&doptcmdl=GenBank#	57178#http://www.ncbi.nlm.nih.gov/sites/entrez?Db=gene&Cmd=DetailsSearch&Term=57178#	Hs.193118#http://www.ncbi.nlm.nih.gov/UniGene/clust.cgi?ORG=Hs&CID=193118#	14#http://www.ncbi.nih.gov/entrez/query.fcgi?tool=bioconductor&cmd=Retrieve&db=PubMed&list_uids=8619474"8889548"9110174"10574462"10737800"12421765"12477932"14609956"14702039"16777850"17512505"17584785"17967885"18007576#	12.32	0	0.99
NFYB	nuclear transcription factor Y, beta	AI804118#http://www.ncbi.nlm.nih.gov/entrez/query.fcgi?cmd=search&db=nucleotide&term=AI804118QACCNS&doptcmdl=GenBank#	4801#http://www.ncbi.nlm.nih.gov/sites/entrez?Db=gene&Cmd=DetailsSearch&Term=4801#	Hs.84928#http://www.ncbi.nlm.nih.gov/UniGene/clust.cgi?ORG=Hs&CID=84928#	38#http://www.ncbi.nih.gov/entrez/query.fcgi?tool=bioconductor&cmd=Retrieve&db=PubMed&list_uids=1549471"1577736"1774067"7651426"8027044"8051128"9032250"9153318"9388234"9430679"9442396"9612081"9660784"9668064"10075648"10571030"11003667"11022037"11282029"11	-12.32	0	-1.27
TMTC1	transmembrane and tetratricopeptide repeat containing 1	AF319520#http://www.ncbi.nlm.nih.gov/entrez/query.fcgi?cmd=search&db=nucleotide&term=AF319520QACCNS&doptcmdl=GenBank#	83857#http://www.ncbi.nlm.nih.gov/sites/entrez?Db=gene&Cmd=DetailsSearch&Term=83857#	Hs.401954#http://www.ncbi.nlm.nih.gov/UniGene/clust.cgi?ORG=Hs&CID=401954#	3#http://www.ncbi.nih.gov/entrez/query.fcgi?tool=bioconductor&cmd=Retrieve&db=PubMed&list_uids=12477932"14702039"15489334#	-12.31	0	-1.9
C9orf150	chromosome 9 open reading frame 150	AI972386#http://www.ncbi.nlm.nih.gov/entrez/query.fcgi?cmd=search&db=nucleotide&term=AI972386QACCNS&doptcmdl=GenBank#	286343#http://www.ncbi.nlm.nih.gov/sites/entrez?Db=gene&Cmd=DetailsSearch&Term=286343#	Hs.445356#http://www.ncbi.nlm.nih.gov/UniGene/clust.cgi?ORG=Hs&CID=445356#	6#http://www.ncbi.nih.gov/entrez/query.fcgi?tool=bioconductor&cmd=Retrieve&db=PubMed&list_uids=12477932"12766061"14702039"15164053"15221005"15489334#	-12.3	0	-1.77
LIMK2	LIM domain kinase 2	AC002073#http://www.ncbi.nlm.nih.gov/entrez/query.fcgi?cmd=search&db=nucleotide&term=AC002073QACCNS&doptcmdl=GenBank#	3985#http://www.ncbi.nlm.nih.gov/sites/entrez?Db=gene&Cmd=DetailsSearch&Term=3985#	Hs.474596#http://www.ncbi.nlm.nih.gov/UniGene/clust.cgi?ORG=Hs&CID=474596#	30#http://www.ncbi.nih.gov/entrez/query.fcgi?tool=bioconductor&cmd=Retrieve&db=PubMed&list_uids=8537403"8954941"8980133"9655398"10436159"10452946"10591208"10613909"11018042"11076863"11171090"11230166"11340065"11418599"12477932"14702039"15231748"15461802"1	12.27	0	1.71
CCNYL1	cyclin Y-like 1	AK026922#http://www.ncbi.nlm.nih.gov/entrez/query.fcgi?cmd=search&db=nucleotide&term=AK026922QACCNS&doptcmdl=GenBank#	151195#http://www.ncbi.nlm.nih.gov/sites/entrez?Db=gene&Cmd=DetailsSearch&Term=151195#	Hs.471234 Hs.597952#http://Hs.471234 Hs.597952#	5#http://www.ncbi.nih.gov/entrez/query.fcgi?tool=bioconductor&cmd=Retrieve&db=PubMed&list_uids=12477932"14702039"15302935"16341674"16344560#	-12.27	0	-1.21
ALDH6A1	aldehyde dehydrogenase 6 family, member A1	AW612403#http://www.ncbi.nlm.nih.gov/entrez/query.fcgi?cmd=search&db=nucleotide&term=AW612403QACCNS&doptcmdl=GenBank#	4329#http://www.ncbi.nlm.nih.gov/sites/entrez?Db=gene&Cmd=DetailsSearch&Term=4329#	Hs.293970#http://www.ncbi.nlm.nih.gov/UniGene/clust.cgi?ORG=Hs&CID=293970#	8#http://www.ncbi.nih.gov/entrez/query.fcgi?tool=bioconductor&cmd=Retrieve&db=PubMed&list_uids=1527093"8125298"9373149"10947204"12477932"14718574"15489334"15909363#	-12.27	0	-1.74
GULP1	GULP, engulfment adaptor PTB domain containing 1	AF200715#http://www.ncbi.nlm.nih.gov/entrez/query.fcgi?cmd=search&db=nucleotide&term=AF200715QACCNS&doptcmdl=GenBank#	51454#http://www.ncbi.nlm.nih.gov/sites/entrez?Db=gene&Cmd=DetailsSearch&Term=51454#	Hs.470887 Hs.712910#http://Hs.470887 Hs.712910#	8#http://www.ncbi.nih.gov/entrez/query.fcgi?tool=bioconductor&cmd=Retrieve&db=PubMed&list_uids=10574763"10574771"11729193"12477932"14702039"15203218"15749123"18230608#	-12.2	0	-1.07
AHR	aryl hydrocarbon receptor	NM_001621#http://www.ncbi.nlm.nih.gov/entrez/query.fcgi?cmd=search&db=nucleotide&term=NM_001621QACCNS&doptcmdl=GenBank#	196#http://www.ncbi.nlm.nih.gov/sites/entrez?Db=gene&Cmd=DetailsSearch&Term=196#	Hs.171189#http://www.ncbi.nlm.nih.gov/UniGene/clust.cgi?ORG=Hs&CID=171189#	170#http://www.ncbi.nih.gov/entrez/query.fcgi?tool=bioconductor&cmd=Retrieve&db=PubMed&list_uids=7488247"7515333"7550366"7566098"7628454"7716743"7883760"7961644"7961671"8074712"8125016"8246913"8384309"8393992"8794892"9079689"9083006"9111057"9170146"944660	-12.19	0	-0.99
GBP2	guanylate binding protein 2, interferon-inducible	NM_004120#http://www.ncbi.nlm.nih.gov/entrez/query.fcgi?cmd=search&db=nucleotide&term=NM_004120QACCNS&doptcmdl=GenBank#	2634#http://www.ncbi.nlm.nih.gov/sites/entrez?Db=gene&Cmd=DetailsSearch&Term=2634#	Hs.386567#http://www.ncbi.nlm.nih.gov/UniGene/clust.cgi?ORG=Hs&CID=386567#	13#http://www.ncbi.nih.gov/entrez/query.fcgi?tool=bioconductor&cmd=Retrieve&db=PubMed&list_uids=1715024"8125298"8706832"8723115"9373149"11096456"12107410"12447867"12477932"14702039"16169070"17517895"19003964#	-12.18	0	-1.53
TMEM97	transmembrane protein 97	BF038366#http://www.ncbi.nlm.nih.gov/entrez/query.fcgi?cmd=search&db=nucleotide&term=BF038366QACCNS&doptcmdl=GenBank#	27346#http://www.ncbi.nlm.nih.gov/sites/entrez?Db=gene&Cmd=DetailsSearch&Term=27346#	Hs.199695#http://www.ncbi.nlm.nih.gov/UniGene/clust.cgi?ORG=Hs&CID=199695#	7#http://www.ncbi.nih.gov/entrez/query.fcgi?tool=bioconductor&cmd=Retrieve&db=PubMed&list_uids=7694637"12477932"15375745"15489334"16344560"17143516"18070364#	-12.18	0	-1.2
KCTD20	potassium channel tetramerisation domain containing 20	AV707142#http://www.ncbi.nlm.nih.gov/entrez/query.fcgi?cmd=search&db=nucleotide&term=AV707142QACCNS&doptcmdl=GenBank#	222658#http://www.ncbi.nlm.nih.gov/sites/entrez?Db=gene&Cmd=DetailsSearch&Term=222658#	Hs.188757#http://www.ncbi.nlm.nih.gov/UniGene/clust.cgi?ORG=Hs&CID=188757#	4#http://www.ncbi.nih.gov/entrez/query.fcgi?tool=bioconductor&cmd=Retrieve&db=PubMed&list_uids=12477932"14574404"14676191"15489334#	-12.17	0	-1.05
CYP1B1	cytochrome P450, family 1, subfamily B, polypeptide 1	NM_000104#http://www.ncbi.nlm.nih.gov/entrez/query.fcgi?cmd=search&db=nucleotide&term=NM_000104QACCNS&doptcmdl=GenBank#	1545#http://www.ncbi.nlm.nih.gov/sites/entrez?Db=gene&Cmd=DetailsSearch&Term=1545#	Hs.154654 Hs.715731#http://Hs.154654 Hs.715731#	222#http://www.ncbi.nih.gov/entrez/query.fcgi?tool=bioconductor&cmd=Retrieve&db=PubMed&list_uids=1925598"8175734"8910454"9097971"9463332"9497261"9823305"9890157"10227395"10614688"11221602"11303589"11389067"11403040"11452143"11558822"11749050"11774072"1185	-12.16	0	-2.89
SLAMF7	SLAM family member 7	AL121985#http://www.ncbi.nlm.nih.gov/entrez/query.fcgi?cmd=search&db=nucleotide&term=AL121985QACCNS&doptcmdl=GenBank#	57823#http://www.ncbi.nlm.nih.gov/sites/entrez?Db=gene&Cmd=DetailsSearch&Term=57823#	Hs.517265#http://www.ncbi.nlm.nih.gov/UniGene/clust.cgi?ORG=Hs&CID=517265#	21#http://www.ncbi.nih.gov/entrez/query.fcgi?tool=bioconductor&cmd=Retrieve&db=PubMed&list_uids=11076863"11220635"11230166"11698418"11802771"12242590"12477932"12621057"12975309"15340161"15368295"15489334"15489336"16381901"16410313"16710414"17878365"179060	-12.16	0	-1.8
RNF144B	ring finger protein 144B	AI953847#http://www.ncbi.nlm.nih.gov/entrez/query.fcgi?cmd=search&db=nucleotide&term=AI953847QACCNS&doptcmdl=GenBank#	255488#http://www.ncbi.nlm.nih.gov/sites/entrez?Db=gene&Cmd=DetailsSearch&Term=255488#	Hs.148741#http://www.ncbi.nlm.nih.gov/UniGene/clust.cgi?ORG=Hs&CID=148741#	6#http://www.ncbi.nih.gov/entrez/query.fcgi?tool=bioconductor&cmd=Retrieve&db=PubMed&list_uids=12477932"12853982"14574404"14702039"15489334"16427630#	-12.14	0	-1.34
NFIB	nuclear factor I/B	BC001283#http://www.ncbi.nlm.nih.gov/entrez/query.fcgi?cmd=search&db=nucleotide&term=BC001283QACCNS&doptcmdl=GenBank#	4781#http://www.ncbi.nlm.nih.gov/sites/entrez?Db=gene&Cmd=DetailsSearch&Term=4781#	Hs.644095#http://www.ncbi.nlm.nih.gov/UniGene/clust.cgi?ORG=Hs&CID=644095#	12#http://www.ncbi.nih.gov/entrez/query.fcgi?tool=bioconductor&cmd=Retrieve&db=PubMed&list_uids=7590749"9099724"9484777"12477932"12624117"12639247"14702039"15489334"16344560"17511965"18029348"18663748#	-12.14	0	-1.28
CAMK2D	calcium/calmodulin-dependent protein kinase II delta	BF797381#http://www.ncbi.nlm.nih.gov/entrez/query.fcgi?cmd=search&db=nucleotide&term=BF797381QACCNS&doptcmdl=GenBank#	817#http://www.ncbi.nlm.nih.gov/sites/entrez?Db=gene&Cmd=DetailsSearch&Term=817#	Hs.144114#http://www.ncbi.nlm.nih.gov/UniGene/clust.cgi?ORG=Hs&CID=144114#	29#http://www.ncbi.nih.gov/entrez/query.fcgi?tool=bioconductor&cmd=Retrieve&db=PubMed&list_uids=8404858"9060999"9115241"9165051"9692886"9847074"10189359"10525155"10819240"10852918"11264466"11889801"11972023"12145273"12477932"14702039"14722083"15345747"154	-12.14	0	-1.25
CHST11	carbohydrate (chondroitin 4) sulfotransferase 11	NM_018413#http://www.ncbi.nlm.nih.gov/entrez/query.fcgi?cmd=search&db=nucleotide&term=NM_018413QACCNS&doptcmdl=GenBank#	50515#http://www.ncbi.nlm.nih.gov/sites/entrez?Db=gene&Cmd=DetailsSearch&Term=50515#	Hs.17569#http://www.ncbi.nlm.nih.gov/UniGene/clust.cgi?ORG=Hs&CID=17569#	10#http://www.ncbi.nih.gov/entrez/query.fcgi?tool=bioconductor&cmd=Retrieve&db=PubMed&list_uids=10722746"10737800"10781601"11056388"12477932"12847091"15273723"15324304"15489334"15628971#	12.14	0	2.16
FIBIN	fin bud initiation factor homolog (zebrafish)	AI802391#http://www.ncbi.nlm.nih.gov/entrez/query.fcgi?cmd=search&db=nucleotide&term=AI802391QACCNS&doptcmdl=GenBank#	387758#http://www.ncbi.nlm.nih.gov/sites/entrez?Db=gene&Cmd=DetailsSearch&Term=387758#	Hs.712718#http://www.ncbi.nlm.nih.gov/UniGene/clust.cgi?ORG=Hs&CID=712718#	4#http://www.ncbi.nih.gov/entrez/query.fcgi?tool=bioconductor&cmd=Retrieve&db=PubMed&list_uids=11827452"12477932"16303743"17196583#	12.12	0	1.7
FHL1	four and a half LIM domains 1	AF063002#http://www.ncbi.nlm.nih.gov/entrez/query.fcgi?cmd=search&db=nucleotide&term=AF063002QACCNS&doptcmdl=GenBank#	2273#http://www.ncbi.nlm.nih.gov/sites/entrez?Db=gene&Cmd=DetailsSearch&Term=2273#	Hs.435369#http://www.ncbi.nlm.nih.gov/UniGene/clust.cgi?ORG=Hs&CID=435369#	33#http://www.ncbi.nih.gov/entrez/query.fcgi?tool=bioconductor&cmd=Retrieve&db=PubMed&list_uids=7626119"8125298"8753811"9373149"9714789"9929984"10049693"10352231"10480922"10524257"11400158"12432079"12477932"12665801"12917103"14702039"14999091"15489334"156	-12.1	0	-1.45
GALNT10	UDP-N-acetyl-alpha-D-galactosamine:polypeptide N-acetylgalactosaminyltransferase 10 (GalNAc-T10)	BE906572#http://www.ncbi.nlm.nih.gov/entrez/query.fcgi?cmd=search&db=nucleotide&term=BE906572QACCNS&doptcmdl=GenBank#	55568#http://www.ncbi.nlm.nih.gov/sites/entrez?Db=gene&Cmd=DetailsSearch&Term=55568#	Hs.651323 Hs.655011#http://Hs.651323 Hs.655011#	6#http://www.ncbi.nih.gov/entrez/query.fcgi?tool=bioconductor&cmd=Retrieve&db=PubMed&list_uids=11278534"12417297"12477932"14702039"15489334"18562306#	12.1	0	1.11
RNF141	ring finger protein 141	AI307808#http://www.ncbi.nlm.nih.gov/entrez/query.fcgi?cmd=search&db=nucleotide&term=AI307808QACCNS&doptcmdl=GenBank#	50862#http://www.ncbi.nlm.nih.gov/sites/entrez?Db=gene&Cmd=DetailsSearch&Term=50862#	Hs.44685#http://www.ncbi.nlm.nih.gov/UniGene/clust.cgi?ORG=Hs&CID=44685#	7#http://www.ncbi.nih.gov/entrez/query.fcgi?tool=bioconductor&cmd=Retrieve&db=PubMed&list_uids=50862"8889548"11672448"12477932"12804569"15489334"15761153#	-12.1	0	-1.37
DUSP2	dual specificity phosphatase 2	NM_004418#http://www.ncbi.nlm.nih.gov/entrez/query.fcgi?cmd=search&db=nucleotide&term=NM_004418QACCNS&doptcmdl=GenBank#	1844#http://www.ncbi.nlm.nih.gov/sites/entrez?Db=gene&Cmd=DetailsSearch&Term=1844#	Hs.1183#http://www.ncbi.nlm.nih.gov/UniGene/clust.cgi?ORG=Hs&CID=1183#	16#http://www.ncbi.nih.gov/entrez/query.fcgi?tool=bioconductor&cmd=Retrieve&db=PubMed&list_uids=7535770"7590752"7681221"7806236"8107850"12477932"12575935"12673251"12826159"14680939"15489334"16288922"17471234"17827388"18178562"18600034#	12.09	0	1.63
SSPN	sarcospan (Kras oncogene-associated gene)	AL136756#http://www.ncbi.nlm.nih.gov/entrez/query.fcgi?cmd=search&db=nucleotide&term=AL136756QACCNS&doptcmdl=GenBank#	8082#http://www.ncbi.nlm.nih.gov/sites/entrez?Db=gene&Cmd=DetailsSearch&Term=8082#	Hs.183428#http://www.ncbi.nlm.nih.gov/UniGene/clust.cgi?ORG=Hs&CID=183428#	26#http://www.ncbi.nih.gov/entrez/query.fcgi?tool=bioconductor&cmd=Retrieve&db=PubMed&list_uids=8020969"8661122"9395445"10651799"10767327"10942431"11076863"11180757"11230166"11256614"11470766"11807778"11956653"12477932"14702039"15342556"15375499"15489334"	-12.08	0	-1.31
CLTCL1	clathrin, heavy chain-like 1	NM_007098#http://www.ncbi.nlm.nih.gov/entrez/query.fcgi?cmd=search&db=nucleotide&term=NM_007098QACCNS&doptcmdl=GenBank#	8218#http://www.ncbi.nlm.nih.gov/sites/entrez?Db=gene&Cmd=DetailsSearch&Term=8218#	Hs.368266#http://www.ncbi.nlm.nih.gov/UniGene/clust.cgi?ORG=Hs&CID=368266#	13#http://www.ncbi.nih.gov/entrez/query.fcgi?tool=bioconductor&cmd=Retrieve&db=PubMed&list_uids=8733128"8733129"8776594"8844170"10436022"10737800"12477932"14702039"15133132"15146197"15790807"15998911"17081983#	12.07	0	1.56
C10orf10	chromosome 10 open reading frame 10	AL136653#http://www.ncbi.nlm.nih.gov/entrez/query.fcgi?cmd=search&db=nucleotide&term=AL136653QACCNS&doptcmdl=GenBank#	11067#http://www.ncbi.nlm.nih.gov/sites/entrez?Db=gene&Cmd=DetailsSearch&Term=11067#	Hs.93675#http://www.ncbi.nlm.nih.gov/UniGene/clust.cgi?ORG=Hs&CID=93675#	14#http://www.ncbi.nih.gov/entrez/query.fcgi?tool=bioconductor&cmd=Retrieve&db=PubMed&list_uids=11076863"11230166"11256614"12477932"14702039"15164054"15489334"15489336"15977181"16123073"16189514"16344560"16381901"16713569#	-12.07	0	-1.73
ALDH1A2	aldehyde dehydrogenase 1 family, member A2	AB015228#http://www.ncbi.nlm.nih.gov/entrez/query.fcgi?cmd=search&db=nucleotide&term=AB015228QACCNS&doptcmdl=GenBank#	8854#http://www.ncbi.nlm.nih.gov/sites/entrez?Db=gene&Cmd=DetailsSearch&Term=8854#	Hs.643455#http://www.ncbi.nlm.nih.gov/UniGene/clust.cgi?ORG=Hs&CID=643455#	11#http://www.ncbi.nih.gov/entrez/query.fcgi?tool=bioconductor&cmd=Retrieve&db=PubMed&list_uids=8663198"8797830"9819382"10192400"11953746"12477932"14702039"14718574"15489334"16237707"16368932#	-12.05	0	-1.24
SNAP25	synaptosomal-associated protein, 25kDa	NM_003081#http://www.ncbi.nlm.nih.gov/entrez/query.fcgi?cmd=search&db=nucleotide&term=NM_003081QACCNS&doptcmdl=GenBank#	6616#http://www.ncbi.nlm.nih.gov/sites/entrez?Db=gene&Cmd=DetailsSearch&Term=6616#	Hs.167317#http://www.ncbi.nlm.nih.gov/UniGene/clust.cgi?ORG=Hs&CID=167317#	108#http://www.ncbi.nih.gov/entrez/query.fcgi?tool=bioconductor&cmd=Retrieve&db=PubMed&list_uids=7553862"7622514"7768895"7961655"8056350"8112622"8125298"8661740"8663154"8692999"8760387"8999968"9030619"9168999"9325254"9349529"9373149"9395480"9452464"955663	-12.04	0	-1.88
TFPI	tissue factor pathway inhibitor (lipoprotein-associated coagulation inhibitor)	BF511231#http://www.ncbi.nlm.nih.gov/entrez/query.fcgi?cmd=search&db=nucleotide&term=BF511231QACCNS&doptcmdl=GenBank#	7035#http://www.ncbi.nlm.nih.gov/sites/entrez?Db=gene&Cmd=DetailsSearch&Term=7035#	Hs.516578#http://www.ncbi.nlm.nih.gov/UniGene/clust.cgi?ORG=Hs&CID=516578#	110#http://www.ncbi.nih.gov/entrez/query.fcgi?tool=bioconductor&cmd=Retrieve&db=PubMed&list_uids=1353057"1558967"1993173"2002045"2271516"2452157"2553722"2781520"2927510"3024756"3422166"3492226"7498454"7598447"7706485"7841311"8104873"8327992"8639592"919940	-12.03	0	-1.33
SOX4	SRY (sex determining region Y)-box 4	BG528420#http://www.ncbi.nlm.nih.gov/entrez/query.fcgi?cmd=search&db=nucleotide&term=BG528420QACCNS&doptcmdl=GenBank#	6659#http://www.ncbi.nlm.nih.gov/sites/entrez?Db=gene&Cmd=DetailsSearch&Term=6659#	Hs.643910#http://www.ncbi.nlm.nih.gov/UniGene/clust.cgi?ORG=Hs&CID=643910#	30#http://www.ncbi.nih.gov/entrez/query.fcgi?tool=bioconductor&cmd=Retrieve&db=PubMed&list_uids=1614875"7706298"8268656"8404853"8530483"9730625"10381369"10729834"10867006"11071752"11127205"11498591"12100890"12125983"12194848"12216117"12477932"14574404"153	12.03	0	1.52
SMAD3	SMAD family member 3	NM_005902#http://www.ncbi.nlm.nih.gov/entrez/query.fcgi?cmd=search&db=nucleotide&term=NM_005902QACCNS&doptcmdl=GenBank#	4088#http://www.ncbi.nlm.nih.gov/sites/entrez?Db=gene&Cmd=DetailsSearch&Term=4088#	Hs.714621#http://www.ncbi.nlm.nih.gov/UniGene/clust.cgi?ORG=Hs&CID=714621#	247#http://www.ncbi.nih.gov/entrez/query.fcgi?tool=bioconductor&cmd=Retrieve&db=PubMed&list_uids=7958924"7958925"8673135"8774881"8889548"9111321"9311995"9380693"9464505"9665135"9732876"9741623"9753318"9759503"9843199"9858566"9865696"9892009"10037600"10085	-12.02	0	-1.96
GZMK	granzyme K (granzyme 3; tryptase II)	NM_002104#http://www.ncbi.nlm.nih.gov/entrez/query.fcgi?cmd=search&db=nucleotide&term=NM_002104QACCNS&doptcmdl=GenBank#	3003#http://www.ncbi.nlm.nih.gov/sites/entrez?Db=gene&Cmd=DetailsSearch&Term=3003#	Hs.277937#http://www.ncbi.nlm.nih.gov/UniGene/clust.cgi?ORG=Hs&CID=277937#	14#http://www.ncbi.nih.gov/entrez/query.fcgi?tool=bioconductor&cmd=Retrieve&db=PubMed&list_uids=1460416"3262682"7758581"8039831"8656064"8929545"12384499"12387726"12477932"15489334"17008916"17308307"17438453"19201868#	12.01	0	2.12
COL3A1	collagen, type III, alpha 1	AU146808#http://www.ncbi.nlm.nih.gov/entrez/query.fcgi?cmd=search&db=nucleotide&term=AU146808QACCNS&doptcmdl=GenBank#	1281#http://www.ncbi.nlm.nih.gov/sites/entrez?Db=gene&Cmd=DetailsSearch&Term=1281#	Hs.443625 Hs.708235#http://Hs.443625 Hs.708235#	125#http://www.ncbi.nih.gov/entrez/query.fcgi?tool=bioconductor&cmd=Retrieve&db=PubMed&list_uids=557335"687591"1352273"1357232"1370809"1409674"1466622"1496983"1672129"1757960"1895316"1939638"1979060"2145268"2235526"2243125"2349939"2365710"2446864"2492273"	12	0	1.79
FLJ14213	protor-2	BC008922#http://www.ncbi.nlm.nih.gov/entrez/query.fcgi?cmd=search&db=nucleotide&term=BC008922QACCNS&doptcmdl=GenBank#	79899#http://www.ncbi.nlm.nih.gov/sites/entrez?Db=gene&Cmd=DetailsSearch&Term=79899#	Hs.19987#http://www.ncbi.nlm.nih.gov/UniGene/clust.cgi?ORG=Hs&CID=19987#	3#http://www.ncbi.nih.gov/entrez/query.fcgi?tool=bioconductor&cmd=Retrieve&db=PubMed&list_uids=12477932"14702039"17461779#	11.99	0	2.05
LIFR	leukemia inhibitory factor receptor alpha	AI680541#http://www.ncbi.nlm.nih.gov/entrez/query.fcgi?cmd=search&db=nucleotide&term=AI680541QACCNS&doptcmdl=GenBank#	3977#http://www.ncbi.nlm.nih.gov/sites/entrez?Db=gene&Cmd=DetailsSearch&Term=3977#	Hs.133421#http://www.ncbi.nlm.nih.gov/UniGene/clust.cgi?ORG=Hs&CID=133421#	46#http://www.ncbi.nih.gov/entrez/query.fcgi?tool=bioconductor&cmd=Retrieve&db=PubMed&list_uids=1536831"1542794"1915266"7512571"7777512"7957045"8276403"8547494"8583009"8864865"8999038"9346946"9525740"9920829"10101017"10383413"10800945"10854707"10858440"11	-11.99	0	-1.61
ATP2B1	ATPase, Ca++ transporting, plasma membrane 1	AW576457#http://www.ncbi.nlm.nih.gov/entrez/query.fcgi?cmd=search&db=nucleotide&term=AW576457QACCNS&doptcmdl=GenBank#	490#http://www.ncbi.nlm.nih.gov/sites/entrez?Db=gene&Cmd=DetailsSearch&Term=490#	Hs.506276#http://www.ncbi.nlm.nih.gov/UniGene/clust.cgi?ORG=Hs&CID=506276#	32#http://www.ncbi.nih.gov/entrez/query.fcgi?tool=bioconductor&cmd=Retrieve&db=PubMed&list_uids=1332771"1674727"1827443"2528729"2548572"2844759"7694502"7989379"8245032"8386431"8396145"8619474"8634322"8889548"9020386"9110174"10493800"10748016"11152753"1178	-11.89	0	-1.22
UBE2J1	ubiquitin-conjugating enzyme E2, J1 (UBC6 homolog, yeast)	AL562528#http://www.ncbi.nlm.nih.gov/entrez/query.fcgi?cmd=search&db=nucleotide&term=AL562528QACCNS&doptcmdl=GenBank#	51465#http://www.ncbi.nlm.nih.gov/sites/entrez?Db=gene&Cmd=DetailsSearch&Term=51465#	Hs.163776#http://www.ncbi.nlm.nih.gov/UniGene/clust.cgi?ORG=Hs&CID=163776#	12#http://www.ncbi.nih.gov/entrez/query.fcgi?tool=bioconductor&cmd=Retrieve&db=PubMed&list_uids=8125298"9373149"10708578"10810093"11042152"11439185"12082160"12477932"14574404"15489334"15861135"16720581#	11.83	0	1.17
SP110	SP110 nuclear body protein	NM_004509#http://www.ncbi.nlm.nih.gov/entrez/query.fcgi?cmd=search&db=nucleotide&term=NM_004509QACCNS&doptcmdl=GenBank#	3431#http://www.ncbi.nlm.nih.gov/sites/entrez?Db=gene&Cmd=DetailsSearch&Term=3431#	Hs.145150#http://www.ncbi.nlm.nih.gov/UniGene/clust.cgi?ORG=Hs&CID=145150#	20#http://www.ncbi.nih.gov/entrez/query.fcgi?tool=bioconductor&cmd=Retrieve&db=PubMed&list_uids=7693701"10388521"10913195"12477932"12539042"14559998"15063762"15308735"15489334"16169070"16344560"16648851"16803959"16816019"16960008"17149599"17287948"1751092	-11.83	0	-1.67
NLRP1	NLR family, pyrin domain containing 1	AF229062#http://www.ncbi.nlm.nih.gov/entrez/query.fcgi?cmd=search&db=nucleotide&term=AF229062QACCNS&doptcmdl=GenBank#	22861#http://www.ncbi.nlm.nih.gov/sites/entrez?Db=gene&Cmd=DetailsSearch&Term=22861#	Hs.104305 Hs.652273#http://Hs.104305 Hs.652273#	28#http://www.ncbi.nih.gov/entrez/query.fcgi?tool=bioconductor&cmd=Retrieve&db=PubMed&list_uids=8619474"8781126"9110174"10231032"11076957"11113115"11250163"11270363"11472070"11592035"12191486"12477932"12563287"14527388"14691733"14702039"15107016"15212762"	11.82	0	1.66
ETS2	v-ets erythroblastosis virus E26 oncogene homolog 2 (avian)	AL575509#http://www.ncbi.nlm.nih.gov/entrez/query.fcgi?cmd=search&db=nucleotide&term=AL575509QACCNS&doptcmdl=GenBank#	2114#http://www.ncbi.nlm.nih.gov/sites/entrez?Db=gene&Cmd=DetailsSearch&Term=2114#	Hs.644231#http://www.ncbi.nlm.nih.gov/UniGene/clust.cgi?ORG=Hs&CID=644231#	53#http://www.ncbi.nih.gov/entrez/query.fcgi?tool=bioconductor&cmd=Retrieve&db=PubMed&list_uids=2186967"2250910"2847145"2997781"3021321"3285299"8596630"9334186"9681824"10212281"10358095"10377039"10815800"10830953"10918595"10942770"11027273"11279115"113139	11.81	0	1.8
FBXL14	F-box and leucine-rich repeat protein 14	BF001666#http://www.ncbi.nlm.nih.gov/entrez/query.fcgi?cmd=search&db=nucleotide&term=BF001666QACCNS&doptcmdl=GenBank#	144699#http://www.ncbi.nlm.nih.gov/sites/entrez?Db=gene&Cmd=DetailsSearch&Term=144699#	Hs.367956#http://www.ncbi.nlm.nih.gov/UniGene/clust.cgi?ORG=Hs&CID=367956#	3#http://www.ncbi.nih.gov/entrez/query.fcgi?tool=bioconductor&cmd=Retrieve&db=PubMed&list_uids=12477932"15489334"15520277#	-11.81	0	-1.44
NOTCH2	Notch homolog 2 (Drosophila)	AF308601#http://www.ncbi.nlm.nih.gov/entrez/query.fcgi?cmd=search&db=nucleotide&term=AF308601QACCNS&doptcmdl=GenBank#	4853#http://www.ncbi.nlm.nih.gov/sites/entrez?Db=gene&Cmd=DetailsSearch&Term=4853#	Hs.487360#http://www.ncbi.nlm.nih.gov/UniGene/clust.cgi?ORG=Hs&CID=487360#	62#http://www.ncbi.nih.gov/entrez/query.fcgi?tool=bioconductor&cmd=Retrieve&db=PubMed&list_uids=1303260"7698746"8661110"9032325"9244302"9528802"9720489"10079256"10221902"10551863"10958687"11101851"11306509"11346656"11518718"11532344"11577080"11836628"1197	11.8	0	1.37
PLEK2	pleckstrin 2	NM_016445#http://www.ncbi.nlm.nih.gov/entrez/query.fcgi?cmd=search&db=nucleotide&term=NM_016445QACCNS&doptcmdl=GenBank#	26499#http://www.ncbi.nlm.nih.gov/sites/entrez?Db=gene&Cmd=DetailsSearch&Term=26499#	Hs.170473#http://www.ncbi.nlm.nih.gov/UniGene/clust.cgi?ORG=Hs&CID=170473#	10#http://www.ncbi.nih.gov/entrez/query.fcgi?tool=bioconductor&cmd=Retrieve&db=PubMed&list_uids=8889549"10419454"10548495"11911883"12477932"15489334"15865208"17008542"17658464"18029348#	11.8	0	1.91
HMGB2	high-mobility group box 2	BC000903#http://www.ncbi.nlm.nih.gov/entrez/query.fcgi?cmd=search&db=nucleotide&term=BC000903QACCNS&doptcmdl=GenBank#	3148#http://www.ncbi.nlm.nih.gov/sites/entrez?Db=gene&Cmd=DetailsSearch&Term=3148#	Hs.434953#http://www.ncbi.nlm.nih.gov/UniGene/clust.cgi?ORG=Hs&CID=434953#	33#http://www.ncbi.nih.gov/entrez/query.fcgi?tool=bioconductor&cmd=Retrieve&db=PubMed&list_uids=1475204"1551873"1754403"3697355"7720710"7797075"8339930"8824816"8889548"9600082"9636147"9671457"9722660"10490593"11099378"11748232"11909973"12062430"12477932"1	-11.79	0	-1.11
CYBRD1	cytochrome b reductase 1	AL136693#http://www.ncbi.nlm.nih.gov/entrez/query.fcgi?cmd=search&db=nucleotide&term=AL136693QACCNS&doptcmdl=GenBank#	79901#http://www.ncbi.nlm.nih.gov/sites/entrez?Db=gene&Cmd=DetailsSearch&Term=79901#	Hs.715531#http://www.ncbi.nlm.nih.gov/UniGene/clust.cgi?ORG=Hs&CID=715531#	14#http://www.ncbi.nih.gov/entrez/query.fcgi?tool=bioconductor&cmd=Retrieve&db=PubMed&list_uids=8125298"9373149"11230166"11230685"12477932"12949720"14499595"15338274"16344560"17068337"17975119"18092813"18194661"18492824#	-11.79	0	-1.01
MBNL2	muscleblind-like 2 (Drosophila)	NM_005757#http://www.ncbi.nlm.nih.gov/entrez/query.fcgi?cmd=search&db=nucleotide&term=NM_005757QACCNS&doptcmdl=GenBank#	10150#http://www.ncbi.nlm.nih.gov/sites/entrez?Db=gene&Cmd=DetailsSearch&Term=10150#	Hs.657347#http://www.ncbi.nlm.nih.gov/UniGene/clust.cgi?ORG=Hs&CID=657347#	8#http://www.ncbi.nih.gov/entrez/query.fcgi?tool=bioconductor&cmd=Retrieve&db=PubMed&list_uids=11929853"11991713"12477932"15057823"15257297"15489334"16273094"19095965#	11.79	0	1.77
UGCG	UDP-glucose ceramide glucosyltransferase	NM_003358#http://www.ncbi.nlm.nih.gov/entrez/query.fcgi?cmd=search&db=nucleotide&term=NM_003358QACCNS&doptcmdl=GenBank#	7357#http://www.ncbi.nlm.nih.gov/sites/entrez?Db=gene&Cmd=DetailsSearch&Term=7357#	Hs.304249 Hs.593014#http://Hs.304249 Hs.593014#	19#http://www.ncbi.nih.gov/entrez/query.fcgi?tool=bioconductor&cmd=Retrieve&db=PubMed&list_uids=1533793"8643456"8901638"9545298"9605861"10945987"11335714"11915344"12477932"12489486"12873973"14766899"15263008"15489334"15661399"15747776"16500619"17709137"18	-11.78	0	-1.08
NFYB	nuclear transcription factor Y, beta	NM_006166#http://www.ncbi.nlm.nih.gov/entrez/query.fcgi?cmd=search&db=nucleotide&term=NM_006166QACCNS&doptcmdl=GenBank#	4801#http://www.ncbi.nlm.nih.gov/sites/entrez?Db=gene&Cmd=DetailsSearch&Term=4801#	Hs.84928#http://www.ncbi.nlm.nih.gov/UniGene/clust.cgi?ORG=Hs&CID=84928#	38#http://www.ncbi.nih.gov/entrez/query.fcgi?tool=bioconductor&cmd=Retrieve&db=PubMed&list_uids=1549471"1577736"1774067"7651426"8027044"8051128"9032250"9153318"9388234"9430679"9442396"9612081"9660784"9668064"10075648"10571030"11003667"11022037"11282029"11	-11.76	0	-1.34
WEE1	WEE1 homolog (S. pombe)	X62048#http://www.ncbi.nlm.nih.gov/entrez/query.fcgi?cmd=search&db=nucleotide&term=X62048QACCNS&doptcmdl=GenBank#	7465#http://www.ncbi.nlm.nih.gov/sites/entrez?Db=gene&Cmd=DetailsSearch&Term=7465#	Hs.249441#http://www.ncbi.nlm.nih.gov/UniGene/clust.cgi?ORG=Hs&CID=249441#	60#http://www.ncbi.nih.gov/entrez/query.fcgi?tool=bioconductor&cmd=Retrieve&db=PubMed&list_uids=1384126"1396589"1840647"7673359"7743995"7774574"8084605"8348613"8428596"8432534"9268380"9499405"9618490"10564259"10775038"11528126"11531413"11691994"11839808"1	-11.75	0	-0.99
IFITM1	interferon induced transmembrane protein 1 (9-27)	AA749101#http://www.ncbi.nlm.nih.gov/entrez/query.fcgi?cmd=search&db=nucleotide&term=AA749101QACCNS&doptcmdl=GenBank#	8519#http://www.ncbi.nlm.nih.gov/sites/entrez?Db=gene&Cmd=DetailsSearch&Term=8519#	Hs.458414#http://www.ncbi.nlm.nih.gov/UniGene/clust.cgi?ORG=Hs&CID=458414#	15#http://www.ncbi.nih.gov/entrez/query.fcgi?tool=bioconductor&cmd=Retrieve&db=PubMed&list_uids=1383329"2398277"2492664"3935435"6548414"7559564"7680491"12477932"12926988"14667819"15489334"15661263"15808405"18202764"18829488#	-11.72	0	-1.51
PFN2	profilin 2	NM_002628#http://www.ncbi.nlm.nih.gov/entrez/query.fcgi?cmd=search&db=nucleotide&term=NM_002628QACCNS&doptcmdl=GenBank#	5217#http://www.ncbi.nlm.nih.gov/sites/entrez?Db=gene&Cmd=DetailsSearch&Term=5217#	Hs.91747#http://www.ncbi.nlm.nih.gov/UniGene/clust.cgi?ORG=Hs&CID=91747#	24#http://www.ncbi.nih.gov/entrez/query.fcgi?tool=bioconductor&cmd=Retrieve&db=PubMed&list_uids=1602151"3356709"7737110"7758455"8365484"8641130"8975700"9463375"10600384"10882740"10945997"10958683"11027290"12224553"12391155"12477932"12677009"14517206"15383	-11.71	0	-0.95
ASPM	asp (abnormal spindle) homolog, microcephaly associated (Drosophila)	NM_018123#http://www.ncbi.nlm.nih.gov/entrez/query.fcgi?cmd=search&db=nucleotide&term=NM_018123QACCNS&doptcmdl=GenBank#	259266#http://www.ncbi.nlm.nih.gov/sites/entrez?Db=gene&Cmd=DetailsSearch&Term=259266#	Hs.121028#http://www.ncbi.nlm.nih.gov/UniGene/clust.cgi?ORG=Hs&CID=121028#	33#http://www.ncbi.nih.gov/entrez/query.fcgi?tool=bioconductor&cmd=Retrieve&db=PubMed&list_uids=11078481"11283617"12355089"12477932"12571366"14574646"14702039"14704186"15045028"15355437"15489334"15972725"16123590"16141009"16151010"16565220"16687438"170819	-11.7	0	-1.68
CCL2	chemokine (C-C motif) ligand 2	S69738#http://www.ncbi.nlm.nih.gov/entrez/query.fcgi?cmd=search&db=nucleotide&term=S69738QACCNS&doptcmdl=GenBank#	6347#http://www.ncbi.nlm.nih.gov/sites/entrez?Db=gene&Cmd=DetailsSearch&Term=6347#	Hs.303649#http://www.ncbi.nlm.nih.gov/UniGene/clust.cgi?ORG=Hs&CID=303649#	437#http://www.ncbi.nih.gov/entrez/query.fcgi?tool=bioconductor&cmd=Retrieve&db=PubMed&list_uids=1661560"1857712"2004761"2071154"2322286"2357211"2465924"2501656"2513477"2518726"2648385"2923622"7651403"8051410"8107690"8195247"8627182"8631787"8639605"864234	-11.7	0	-2.81
CBFB	core-binding factor, beta subunit	NM_001755#http://www.ncbi.nlm.nih.gov/entrez/query.fcgi?cmd=search&db=nucleotide&term=NM_001755QACCNS&doptcmdl=GenBank#	865#http://www.ncbi.nlm.nih.gov/sites/entrez?Db=gene&Cmd=DetailsSearch&Term=865#	Hs.460988#http://www.ncbi.nlm.nih.gov/UniGene/clust.cgi?ORG=Hs&CID=460988#	37#http://www.ncbi.nih.gov/entrez/query.fcgi?tool=bioconductor&cmd=Retrieve&db=PubMed&list_uids=7587111"7607682"7622058"8351518"8889548"8889549"9064279"9191054"9264408"9447981"9751710"9751756"10404215"10536006"10856244"10914550"10958941"11276260"12217689"	11.69	0	0.97
PLCB1	phospholipase C, beta 1 (phosphoinositide-specific)	AL049593#http://www.ncbi.nlm.nih.gov/entrez/query.fcgi?cmd=search&db=nucleotide&term=AL049593QACCNS&doptcmdl=GenBank#	23236#http://www.ncbi.nlm.nih.gov/sites/entrez?Db=gene&Cmd=DetailsSearch&Term=23236#	Hs.431173#http://www.ncbi.nlm.nih.gov/UniGene/clust.cgi?ORG=Hs&CID=431173#	45#http://www.ncbi.nih.gov/entrez/query.fcgi?tool=bioconductor&cmd=Retrieve&db=PubMed&list_uids=1979339"2841328"7589147"8878798"9198220"9278385"9628581"9651375"9730685"10501179"10760467"10843712"10980202"11118617"11148035"11278470"11287604"11481231"117534	-11.69	0	-1.57
MFAP3	microfibrillar-associated protein 3	R38475#http://www.ncbi.nlm.nih.gov/entrez/query.fcgi?cmd=search&db=nucleotide&term=R38475QACCNS&doptcmdl=GenBank#	4238#http://www.ncbi.nlm.nih.gov/sites/entrez?Db=gene&Cmd=DetailsSearch&Term=4238#	Hs.432818 Hs.677748#http://Hs.432818 Hs.677748#	4#http://www.ncbi.nih.gov/entrez/query.fcgi?tool=bioconductor&cmd=Retrieve&db=PubMed&list_uids=7782085"12477932"14702039"15489334#	11.68	0	1.58
DAB2	disabled homolog 2, mitogen-responsive phosphoprotein (Drosophila)	BC003064#http://www.ncbi.nlm.nih.gov/entrez/query.fcgi?cmd=search&db=nucleotide&term=BC003064QACCNS&doptcmdl=GenBank#	1601#http://www.ncbi.nlm.nih.gov/sites/entrez?Db=gene&Cmd=DetailsSearch&Term=1601#	Hs.481980#http://www.ncbi.nlm.nih.gov/UniGene/clust.cgi?ORG=Hs&CID=481980#	45#http://www.ncbi.nih.gov/entrez/query.fcgi?tool=bioconductor&cmd=Retrieve&db=PubMed&list_uids=8314147"8660969"8889548"9569023"9620555"10340382"10542228"10769163"11039902"11161789"11247302"11371563"11387212"11812785"11906161"11927540"11967127"12473651"12	-11.68	0	-0.96
LOC100128868	testin-related protein TRG	AY143171#http://www.ncbi.nlm.nih.gov/entrez/query.fcgi?cmd=search&db=nucleotide&term=AY143171QACCNS&doptcmdl=GenBank#	100128868#http://www.ncbi.nlm.nih.gov/sites/entrez?Db=gene&Cmd=DetailsSearch&Term=100128868#	Hs.670418#http://www.ncbi.nlm.nih.gov/UniGene/clust.cgi?ORG=Hs&CID=670418#		11.67	0	1.57
GLIPR2	GLI pathogenesis-related 2	AA284532#http://www.ncbi.nlm.nih.gov/entrez/query.fcgi?cmd=search&db=nucleotide&term=AA284532QACCNS&doptcmdl=GenBank#	152007#http://www.ncbi.nlm.nih.gov/sites/entrez?Db=gene&Cmd=DetailsSearch&Term=152007#	Hs.493819#http://www.ncbi.nlm.nih.gov/UniGene/clust.cgi?ORG=Hs&CID=493819#	7#http://www.ncbi.nih.gov/entrez/query.fcgi?tool=bioconductor&cmd=Retrieve&db=PubMed&list_uids=11865038"12137952"12477932"14702039"15164053"15489334"16303743#	11.67	0	1.14
BCAT1	branched chain aminotransferase 1, cytosolic	NM_005504#http://www.ncbi.nlm.nih.gov/entrez/query.fcgi?cmd=search&db=nucleotide&term=NM_005504QACCNS&doptcmdl=GenBank#	586#http://www.ncbi.nlm.nih.gov/sites/entrez?Db=gene&Cmd=DetailsSearch&Term=586#	Hs.438993#http://www.ncbi.nlm.nih.gov/UniGene/clust.cgi?ORG=Hs&CID=438993#	14#http://www.ncbi.nih.gov/entrez/query.fcgi?tool=bioconductor&cmd=Retrieve&db=PubMed&list_uids=6933702"7566098"8692959"8889548"9165094"9657861"10471790"12477932"14702039"17007058"17846126"18074675"18419134"19119849#	11.66	0	1.18
UGCG	UDP-glucose ceramide glucosyltransferase	W72338#http://www.ncbi.nlm.nih.gov/entrez/query.fcgi?cmd=search&db=nucleotide&term=W72338QACCNS&doptcmdl=GenBank#	7357#http://www.ncbi.nlm.nih.gov/sites/entrez?Db=gene&Cmd=DetailsSearch&Term=7357#	Hs.304249 Hs.593014#http://Hs.304249 Hs.593014#	19#http://www.ncbi.nih.gov/entrez/query.fcgi?tool=bioconductor&cmd=Retrieve&db=PubMed&list_uids=1533793"8643456"8901638"9545298"9605861"10945987"11335714"11915344"12477932"12489486"12873973"14766899"15263008"15489334"15661399"15747776"16500619"17709137"18	-11.65	0	-0.91
ID4	inhibitor of DNA binding 4, dominant negative helix-loop-helix protein	AW157094#http://www.ncbi.nlm.nih.gov/entrez/query.fcgi?cmd=search&db=nucleotide&term=AW157094QACCNS&doptcmdl=GenBank#	3400#http://www.ncbi.nlm.nih.gov/sites/entrez?Db=gene&Cmd=DetailsSearch&Term=3400#	Hs.519601#http://www.ncbi.nlm.nih.gov/UniGene/clust.cgi?ORG=Hs&CID=519601#	22#http://www.ncbi.nih.gov/entrez/query.fcgi?tool=bioconductor&cmd=Retrieve&db=PubMed&list_uids=7665172"8759016"9418957"9872455"11136250"11756408"12477932"12969807"14534543"14574404"14633621"15489334"15569977"15723065"15876350"16682435"17474147"17510533"1	-11.65	0	-1.54
HSPA13	heat shock protein 70kDa family, member 13	NM_006948#http://www.ncbi.nlm.nih.gov/entrez/query.fcgi?cmd=search&db=nucleotide&term=NM_006948QACCNS&doptcmdl=GenBank#	6782#http://www.ncbi.nlm.nih.gov/sites/entrez?Db=gene&Cmd=DetailsSearch&Term=6782#	Hs.352341#http://www.ncbi.nlm.nih.gov/UniGene/clust.cgi?ORG=Hs&CID=352341#	16#http://www.ncbi.nih.gov/entrez/query.fcgi?tool=bioconductor&cmd=Retrieve&db=PubMed&list_uids=8125298"8131751"8825657"8889548"8889549"9373149"10675567"10830953"11319647"12107410"12477932"14702039"15489334"16087163"16189514"18793616#	11.62	0	1.37
TCEAL7	transcription elongation factor A (SII)-like 7	BF591534#http://www.ncbi.nlm.nih.gov/entrez/query.fcgi?cmd=search&db=nucleotide&term=BF591534QACCNS&doptcmdl=GenBank#	56849#http://www.ncbi.nlm.nih.gov/sites/entrez?Db=gene&Cmd=DetailsSearch&Term=56849#	Hs.21861#http://www.ncbi.nlm.nih.gov/UniGene/clust.cgi?ORG=Hs&CID=21861#	6#http://www.ncbi.nih.gov/entrez/query.fcgi?tool=bioconductor&cmd=Retrieve&db=PubMed&list_uids=12477932"14702039"15489334"15772651"15870691"18806825#	-11.61	0	-1.04
KIF21A	kinesin family member 21A	AB051495#http://www.ncbi.nlm.nih.gov/entrez/query.fcgi?cmd=search&db=nucleotide&term=AB051495QACCNS&doptcmdl=GenBank#	55605#http://www.ncbi.nlm.nih.gov/sites/entrez?Db=gene&Cmd=DetailsSearch&Term=55605#	Hs.374201#http://www.ncbi.nlm.nih.gov/UniGene/clust.cgi?ORG=Hs&CID=374201#	23#http://www.ncbi.nih.gov/entrez/query.fcgi?tool=bioconductor&cmd=Retrieve&db=PubMed&list_uids=8075644"9734811"10225949"10508479"11214970"12477932"12702216"14595441"14702039"15223798"15489334"15621876"15621877"15671279"15827546"16157808"16365788"17511870	11.6	0	1.48
COL27A1	collagen, type XXVII, alpha 1	AI949136#http://www.ncbi.nlm.nih.gov/entrez/query.fcgi?cmd=search&db=nucleotide&term=AI949136QACCNS&doptcmdl=GenBank#	85301#http://www.ncbi.nlm.nih.gov/sites/entrez?Db=gene&Cmd=DetailsSearch&Term=85301#	Hs.494892#http://www.ncbi.nlm.nih.gov/UniGene/clust.cgi?ORG=Hs&CID=494892#	8#http://www.ncbi.nih.gov/entrez/query.fcgi?tool=bioconductor&cmd=Retrieve&db=PubMed&list_uids=11347906"12477932"12714037"12766169"14702039"15922909"18391951"18978678#	11.6	0	1.45
FAM65B	family with sequence similarity 65, member B	AB002384#http://www.ncbi.nlm.nih.gov/entrez/query.fcgi?cmd=search&db=nucleotide&term=AB002384QACCNS&doptcmdl=GenBank#	9750#http://www.ncbi.nlm.nih.gov/sites/entrez?Db=gene&Cmd=DetailsSearch&Term=9750#	Hs.559459#http://www.ncbi.nlm.nih.gov/UniGene/clust.cgi?ORG=Hs&CID=559459#	7#http://www.ncbi.nih.gov/entrez/query.fcgi?tool=bioconductor&cmd=Retrieve&db=PubMed&list_uids=9055809"9205841"9786461"12369935"12477932"16344560"17150207#	-11.57	0	-1.67
BCAT1	branched chain aminotransferase 1, cytosolic	AI652662#http://www.ncbi.nlm.nih.gov/entrez/query.fcgi?cmd=search&db=nucleotide&term=AI652662QACCNS&doptcmdl=GenBank#	586#http://www.ncbi.nlm.nih.gov/sites/entrez?Db=gene&Cmd=DetailsSearch&Term=586#	Hs.438993#http://www.ncbi.nlm.nih.gov/UniGene/clust.cgi?ORG=Hs&CID=438993#	14#http://www.ncbi.nih.gov/entrez/query.fcgi?tool=bioconductor&cmd=Retrieve&db=PubMed&list_uids=6933702"7566098"8692959"8889548"9165094"9657861"10471790"12477932"14702039"17007058"17846126"18074675"18419134"19119849#	11.55	0	1.27
HBEGF	heparin-binding EGF-like growth factor	NM_001945#http://www.ncbi.nlm.nih.gov/entrez/query.fcgi?cmd=search&db=nucleotide&term=NM_001945QACCNS&doptcmdl=GenBank#	1839#http://www.ncbi.nlm.nih.gov/sites/entrez?Db=gene&Cmd=DetailsSearch&Term=1839#	Hs.592942 Hs.799#http://Hs.592942 Hs.799#	96#http://www.ncbi.nih.gov/entrez/query.fcgi?tool=bioconductor&cmd=Retrieve&db=PubMed&list_uids=1556128"1577791"1840698"1939101"3436221"7532176"7590736"7836353"8051092"8060360"8125298"8300582"8347598"9135143"9373149"9659904"10576204"10749879"11125426"1134	11.54	0	1.22
POLR2B	polymerase (RNA) II (DNA directed) polypeptide B, 140kDa	BE614461#http://www.ncbi.nlm.nih.gov/entrez/query.fcgi?cmd=search&db=nucleotide&term=BE614461QACCNS&doptcmdl=GenBank#	5431#http://www.ncbi.nlm.nih.gov/sites/entrez?Db=gene&Cmd=DetailsSearch&Term=5431#	Hs.602757#http://www.ncbi.nlm.nih.gov/UniGene/clust.cgi?ORG=Hs&CID=602757#	91#http://www.ncbi.nih.gov/entrez/query.fcgi?tool=bioconductor&cmd=Retrieve&db=PubMed&list_uids=1518060"1559613"1939271"2190099"2320128"2449431"7638159"7853496"8034326"8619474"8637904"8676484"8800208"8849451"8876177"8910388"8934526"8946909"9054383"9110174	-11.53	0	-1.05
MEX3B	mex-3 homolog B (C. elegans)	AL136778#http://www.ncbi.nlm.nih.gov/entrez/query.fcgi?cmd=search&db=nucleotide&term=AL136778QACCNS&doptcmdl=GenBank#	84206#http://www.ncbi.nlm.nih.gov/sites/entrez?Db=gene&Cmd=DetailsSearch&Term=84206#	Hs.104744#http://www.ncbi.nlm.nih.gov/UniGene/clust.cgi?ORG=Hs&CID=104744#	13#http://www.ncbi.nih.gov/entrez/query.fcgi?tool=bioconductor&cmd=Retrieve&db=PubMed&list_uids=11076863"11230166"11256614"12477932"14702039"15489334"15489336"15761153"16169070"16381901"17267406"18779327"19079261#	11.53	0	1.1
LTBP2	latent transforming growth factor beta binding protein 2	AF113211#http://www.ncbi.nlm.nih.gov/entrez/query.fcgi?cmd=search&db=nucleotide&term=AF113211QACCNS&doptcmdl=GenBank#	4053#http://www.ncbi.nlm.nih.gov/sites/entrez?Db=gene&Cmd=DetailsSearch&Term=4053#	Hs.512776 Hs.597522#http://Hs.512776 Hs.597522#	19#http://www.ncbi.nih.gov/entrez/query.fcgi?tool=bioconductor&cmd=Retrieve&db=PubMed&list_uids=7719025"7798248"8697098"8964588"9150447"9685426"9709808"10743502"10930463"11104663"11870232"12477932"12508121"12716902"15063762"17293099"17581631"18697872"1918	11.52	0	1.38
PCNX	pecanex homolog (Drosophila)	AB018348#http://www.ncbi.nlm.nih.gov/entrez/query.fcgi?cmd=search&db=nucleotide&term=AB018348QACCNS&doptcmdl=GenBank#	22990#http://www.ncbi.nlm.nih.gov/sites/entrez?Db=gene&Cmd=DetailsSearch&Term=22990#	Hs.446559#http://www.ncbi.nlm.nih.gov/UniGene/clust.cgi?ORG=Hs&CID=446559#	9#http://www.ncbi.nih.gov/entrez/query.fcgi?tool=bioconductor&cmd=Retrieve&db=PubMed&list_uids=9244429"9872452"10231032"12168954"12477932"12508121"14702039"15489334"15777640#	11.52	0	1.23
CHSY3	chondroitin sulfate synthase 3	AI076484#http://www.ncbi.nlm.nih.gov/entrez/query.fcgi?cmd=search&db=nucleotide&term=AI076484QACCNS&doptcmdl=GenBank#	337876#http://www.ncbi.nlm.nih.gov/sites/entrez?Db=gene&Cmd=DetailsSearch&Term=337876#	Hs.213137#http://www.ncbi.nlm.nih.gov/UniGene/clust.cgi?ORG=Hs&CID=213137#	4#http://www.ncbi.nih.gov/entrez/query.fcgi?tool=bioconductor&cmd=Retrieve&db=PubMed&list_uids=12477932"12907687"17081983"17253960#	11.52	0	1.61
RNF141	ring finger protein 141	NM_016422#http://www.ncbi.nlm.nih.gov/entrez/query.fcgi?cmd=search&db=nucleotide&term=NM_016422QACCNS&doptcmdl=GenBank#	50862#http://www.ncbi.nlm.nih.gov/sites/entrez?Db=gene&Cmd=DetailsSearch&Term=50862#	Hs.44685#http://www.ncbi.nlm.nih.gov/UniGene/clust.cgi?ORG=Hs&CID=44685#	7#http://www.ncbi.nih.gov/entrez/query.fcgi?tool=bioconductor&cmd=Retrieve&db=PubMed&list_uids=50862"8889548"11672448"12477932"12804569"15489334"15761153#	-11.51	0	-1.13
DAB2	disabled homolog 2, mitogen-responsive phosphoprotein (Drosophila)	NM_001343#http://www.ncbi.nlm.nih.gov/entrez/query.fcgi?cmd=search&db=nucleotide&term=NM_001343QACCNS&doptcmdl=GenBank#	1601#http://www.ncbi.nlm.nih.gov/sites/entrez?Db=gene&Cmd=DetailsSearch&Term=1601#	Hs.481980#http://www.ncbi.nlm.nih.gov/UniGene/clust.cgi?ORG=Hs&CID=481980#	45#http://www.ncbi.nih.gov/entrez/query.fcgi?tool=bioconductor&cmd=Retrieve&db=PubMed&list_uids=8314147"8660969"8889548"9569023"9620555"10340382"10542228"10769163"11039902"11161789"11247302"11371563"11387212"11812785"11906161"11927540"11967127"12473651"12	-11.51	0	-1.01
ATP8B1	ATPase, class I, type 8B, member 1	BG290908#http://www.ncbi.nlm.nih.gov/entrez/query.fcgi?cmd=search&db=nucleotide&term=BG290908QACCNS&doptcmdl=GenBank#	5205#http://www.ncbi.nlm.nih.gov/sites/entrez?Db=gene&Cmd=DetailsSearch&Term=5205#	Hs.216623#http://www.ncbi.nlm.nih.gov/UniGene/clust.cgi?ORG=Hs&CID=216623#	21#http://www.ncbi.nih.gov/entrez/query.fcgi?tool=bioconductor&cmd=Retrieve&db=PubMed&list_uids=5762004"7655458"7894490"9500542"9548971"9918928"10679031"11015572"11093741"11682026"12477932"12880872"14988830"15239083"15489334"15888793"15946126"16628629"179	-11.51	0	-0.94
DPY19L1	dpy-19-like 1 (C. elegans)	BI461155#http://www.ncbi.nlm.nih.gov/entrez/query.fcgi?cmd=search&db=nucleotide&term=BI461155QACCNS&doptcmdl=GenBank#	23333#http://www.ncbi.nlm.nih.gov/sites/entrez?Db=gene&Cmd=DetailsSearch&Term=23333#	Hs.408623#http://www.ncbi.nlm.nih.gov/UniGene/clust.cgi?ORG=Hs&CID=408623#	3#http://www.ncbi.nih.gov/entrez/query.fcgi?tool=bioconductor&cmd=Retrieve&db=PubMed&list_uids=10048485"11181995"12477932#	11.47	0	1.42
VCAN	versican	D32039#http://www.ncbi.nlm.nih.gov/entrez/query.fcgi?cmd=search&db=nucleotide&term=D32039QACCNS&doptcmdl=GenBank#	1462#http://www.ncbi.nlm.nih.gov/sites/entrez?Db=gene&Cmd=DetailsSearch&Term=1462#	Hs.643801 Hs.715773#http://Hs.643801 Hs.715773#	68#http://www.ncbi.nih.gov/entrez/query.fcgi?tool=bioconductor&cmd=Retrieve&db=PubMed&list_uids=1429726"1478664"2466833"2469524"2583089"2820964"7528742"7748141"7806529"7876137"7921538"8601689"8627343"8824283"9294172"9848887"10198161"10397680"10400671"1057	11.44	0	1.21
C17orf79	chromosome 17 open reading frame 79	AJ272196#http://www.ncbi.nlm.nih.gov/entrez/query.fcgi?cmd=search&db=nucleotide&term=AJ272196QACCNS&doptcmdl=GenBank#	55352#http://www.ncbi.nlm.nih.gov/sites/entrez?Db=gene&Cmd=DetailsSearch&Term=55352#	Hs.462729#http://www.ncbi.nlm.nih.gov/UniGene/clust.cgi?ORG=Hs&CID=462729#	4#http://www.ncbi.nih.gov/entrez/query.fcgi?tool=bioconductor&cmd=Retrieve&db=PubMed&list_uids=10843809"12477932"17632510"18404153#	-11.43	0	-1.08
TPD52	tumor protein D52	AA524023#http://www.ncbi.nlm.nih.gov/entrez/query.fcgi?cmd=search&db=nucleotide&term=AA524023QACCNS&doptcmdl=GenBank#	7163#http://www.ncbi.nlm.nih.gov/sites/entrez?Db=gene&Cmd=DetailsSearch&Term=7163#	Hs.368433#http://www.ncbi.nlm.nih.gov/UniGene/clust.cgi?ORG=Hs&CID=368433#	25#http://www.ncbi.nih.gov/entrez/query.fcgi?tool=bioconductor&cmd=Retrieve&db=PubMed&list_uids=7796418"8125298"8632896"8812487"9373149"9484778"10942595"11549320"11594751"12477932"12963375"14702039"14996714"15489334"15576473"15986428"16112108"16620967"166	11.43	0	2.45
TMEM65	transmembrane protein 65	BG167675#http://www.ncbi.nlm.nih.gov/entrez/query.fcgi?cmd=search&db=nucleotide&term=BG167675QACCNS&doptcmdl=GenBank#	157378#http://www.ncbi.nlm.nih.gov/sites/entrez?Db=gene&Cmd=DetailsSearch&Term=157378#	Hs.187646#http://www.ncbi.nlm.nih.gov/UniGene/clust.cgi?ORG=Hs&CID=187646#	3#http://www.ncbi.nih.gov/entrez/query.fcgi?tool=bioconductor&cmd=Retrieve&db=PubMed&list_uids=8889548"12477932"15489334#	11.4	0	1.24
VAMP5	vesicle-associated membrane protein 5 (myobrevin)	NM_006634#http://www.ncbi.nlm.nih.gov/entrez/query.fcgi?cmd=search&db=nucleotide&term=NM_006634QACCNS&doptcmdl=GenBank#	10791#http://www.ncbi.nlm.nih.gov/sites/entrez?Db=gene&Cmd=DetailsSearch&Term=10791#	Hs.534373#http://www.ncbi.nlm.nih.gov/UniGene/clust.cgi?ORG=Hs&CID=534373#	6#http://www.ncbi.nih.gov/entrez/query.fcgi?tool=bioconductor&cmd=Retrieve&db=PubMed&list_uids=9725904"11042152"12477932"12682051"15489334"16110299#	-11.39	0	-1.51
RAC2	ras-related C3 botulinum toxin substrate 2 (rho family, small GTP binding protein Rac2)	BE138888#http://www.ncbi.nlm.nih.gov/entrez/query.fcgi?cmd=search&db=nucleotide&term=BE138888QACCNS&doptcmdl=GenBank#	5880#http://www.ncbi.nlm.nih.gov/sites/entrez?Db=gene&Cmd=DetailsSearch&Term=5880#	Hs.517601#http://www.ncbi.nlm.nih.gov/UniGene/clust.cgi?ORG=Hs&CID=517601#	52#http://www.ncbi.nih.gov/entrez/query.fcgi?tool=bioconductor&cmd=Retrieve&db=PubMed&list_uids=1316893"1902092"1903399"2674130"8504089"9299243"9490022"9614111"9624165"9642115"9748241"10559471"10591208"10655614"10758162"10961859"11027608"11042152"11090627	-11.39	0	-1.68
ABCA1	ATP-binding cassette, sub-family A (ABC1), member 1	AF285167#http://www.ncbi.nlm.nih.gov/entrez/query.fcgi?cmd=search&db=nucleotide&term=AF285167QACCNS&doptcmdl=GenBank#	19#http://www.ncbi.nlm.nih.gov/sites/entrez?Db=gene&Cmd=DetailsSearch&Term=19#	Hs.429294#http://www.ncbi.nlm.nih.gov/UniGene/clust.cgi?ORG=Hs&CID=429294#	296#http://www.ncbi.nih.gov/entrez/query.fcgi?tool=bioconductor&cmd=Retrieve&db=PubMed&list_uids=7766993"8088782"9006906"9731541"10092505"10431236"10431237"10431238"10525055"10533863"10535983"10706591"10799318"10884428"10938021"10970803"11086027"11162594"	11.38	0	2.18
FAM101B	family with sequence similarity 101, member B	BG036514#http://www.ncbi.nlm.nih.gov/entrez/query.fcgi?cmd=search&db=nucleotide&term=BG036514QACCNS&doptcmdl=GenBank#	359845#http://www.ncbi.nlm.nih.gov/sites/entrez?Db=gene&Cmd=DetailsSearch&Term=359845#	Hs.345588 Hs.596411 Hs.716130#http://Hs.345588 Hs.596411 Hs.716130#	4#http://www.ncbi.nih.gov/entrez/query.fcgi?tool=bioconductor&cmd=Retrieve&db=PubMed&list_uids=12477932"14702039"15489334"16169070#	11.36	0	1.17
PRKAB2	protein kinase, AMP-activated, beta 2 non-catalytic subunit	AL552001#http://www.ncbi.nlm.nih.gov/entrez/query.fcgi?cmd=search&db=nucleotide&term=AL552001QACCNS&doptcmdl=GenBank#	5565#http://www.ncbi.nlm.nih.gov/sites/entrez?Db=gene&Cmd=DetailsSearch&Term=5565#	Hs.50732#http://www.ncbi.nlm.nih.gov/UniGene/clust.cgi?ORG=Hs&CID=50732#	20#http://www.ncbi.nih.gov/entrez/query.fcgi?tool=bioconductor&cmd=Retrieve&db=PubMed&list_uids=8557660"8621499"8626596"8889548"9224708"9575201"10698692"11752456"12433937"12477932"12490143"14702039"15058305"15060529"15489334"16054041"16344560"16505254"167	11.36	0	1.01
SLC26A2	solute carrier family 26 (sulfate transporter), member 2	AK025078#http://www.ncbi.nlm.nih.gov/entrez/query.fcgi?cmd=search&db=nucleotide&term=AK025078QACCNS&doptcmdl=GenBank#	1836#http://www.ncbi.nlm.nih.gov/sites/entrez?Db=gene&Cmd=DetailsSearch&Term=1836#	Hs.302738#http://www.ncbi.nlm.nih.gov/UniGene/clust.cgi?ORG=Hs&CID=302738#	23#http://www.ncbi.nih.gov/entrez/query.fcgi?tool=bioconductor&cmd=Retrieve&db=PubMed&list_uids=1783404"7923357"8528239"8571951"9575183"9822202"10466420"11087667"11457925"11558903"11581495"11834742"12193993"12477932"12966518"14692227"15489334"15523498"167	11.34	0	1.51
HDGFRP3	hepatoma-derived growth factor, related protein 3	AL133102#http://www.ncbi.nlm.nih.gov/entrez/query.fcgi?cmd=search&db=nucleotide&term=AL133102QACCNS&doptcmdl=GenBank#	50810#http://www.ncbi.nlm.nih.gov/sites/entrez?Db=gene&Cmd=DetailsSearch&Term=50810#	Hs.513954#http://www.ncbi.nlm.nih.gov/UniGene/clust.cgi?ORG=Hs&CID=513954#	8#http://www.ncbi.nih.gov/entrez/query.fcgi?tool=bioconductor&cmd=Retrieve&db=PubMed&list_uids=10581169"10810093"12477932"14702039"15371438"15489334"15761153"16337983#	11.34	0	1.04
EPS8	epidermal growth factor receptor pathway substrate 8	NM_004447#http://www.ncbi.nlm.nih.gov/entrez/query.fcgi?cmd=search&db=nucleotide&term=NM_004447QACCNS&doptcmdl=GenBank#	2059#http://www.ncbi.nlm.nih.gov/sites/entrez?Db=gene&Cmd=DetailsSearch&Term=2059#	Hs.591160#http://www.ncbi.nlm.nih.gov/UniGene/clust.cgi?ORG=Hs&CID=591160#	32#http://www.ncbi.nih.gov/entrez/query.fcgi?tool=bioconductor&cmd=Retrieve&db=PubMed&list_uids=1049958"7532293"7537362"7566980"7791787"8084614"8404850"8700515"8700527"9010225"9303002"10395945"10499589"10581192"11099046"11185075"11524436"12127568"12477932	-11.33	0	-1.08
LOC730101	hypothetical LOC730101	AL577024#http://www.ncbi.nlm.nih.gov/entrez/query.fcgi?cmd=search&db=nucleotide&term=AL577024QACCNS&doptcmdl=GenBank#	730101#http://www.ncbi.nlm.nih.gov/sites/entrez?Db=gene&Cmd=DetailsSearch&Term=730101#	Hs.7921#http://www.ncbi.nlm.nih.gov/UniGene/clust.cgi?ORG=Hs&CID=7921#	2#http://www.ncbi.nih.gov/entrez/query.fcgi?tool=bioconductor&cmd=Retrieve&db=PubMed&list_uids=12477932"14702039#	-11.31	0	-1.54
PDGFC	platelet derived growth factor C	NM_016205#http://www.ncbi.nlm.nih.gov/entrez/query.fcgi?cmd=search&db=nucleotide&term=NM_016205QACCNS&doptcmdl=GenBank#	56034#http://www.ncbi.nlm.nih.gov/sites/entrez?Db=gene&Cmd=DetailsSearch&Term=56034#	Hs.570855#http://www.ncbi.nlm.nih.gov/UniGene/clust.cgi?ORG=Hs&CID=570855#	21#http://www.ncbi.nih.gov/entrez/query.fcgi?tool=bioconductor&cmd=Retrieve&db=PubMed&list_uids=10806482"10858496"11004490"11297552"11313995"11342471"12032822"12176024"12477932"12598536"12707385"12975309"15061151"15389578"15728360"15911618"16443219"174821	11.3	0	0.92
SNX30	sorting nexin family member 30	AI674625#http://www.ncbi.nlm.nih.gov/entrez/query.fcgi?cmd=search&db=nucleotide&term=AI674625QACCNS&doptcmdl=GenBank#	401548#http://www.ncbi.nlm.nih.gov/sites/entrez?Db=gene&Cmd=DetailsSearch&Term=401548#	Hs.522350#http://www.ncbi.nlm.nih.gov/UniGene/clust.cgi?ORG=Hs&CID=522350#	2#http://www.ncbi.nih.gov/entrez/query.fcgi?tool=bioconductor&cmd=Retrieve&db=PubMed&list_uids=12477932"14702039#	11.28	0	1.32
ANO3	anoctamin 3	AJ300461#http://www.ncbi.nlm.nih.gov/entrez/query.fcgi?cmd=search&db=nucleotide&term=AJ300461QACCNS&doptcmdl=GenBank#	63982#http://www.ncbi.nlm.nih.gov/sites/entrez?Db=gene&Cmd=DetailsSearch&Term=63982#	Hs.91791#http://www.ncbi.nlm.nih.gov/UniGene/clust.cgi?ORG=Hs&CID=91791#	3#http://www.ncbi.nih.gov/entrez/query.fcgi?tool=bioconductor&cmd=Retrieve&db=PubMed&list_uids=12739008"15067359"16344560#	-11.26	0	-2.55
GPR1	G protein-coupled receptor 1	AL046992#http://www.ncbi.nlm.nih.gov/entrez/query.fcgi?cmd=search&db=nucleotide&term=AL046992QACCNS&doptcmdl=GenBank#	2825#http://www.ncbi.nlm.nih.gov/sites/entrez?Db=gene&Cmd=DetailsSearch&Term=2825#	Hs.184907#http://www.ncbi.nlm.nih.gov/UniGene/clust.cgi?ORG=Hs&CID=184907#	12#http://www.ncbi.nih.gov/entrez/query.fcgi?tool=bioconductor&cmd=Retrieve&db=PubMed&list_uids=7851889"10233994"10916084"12477932"12837283"15489334"15815621"15919664"16303743"16344560"16938805"18029348#	-11.24	0	-1.43
RBP1	retinol binding protein 1, cellular	NM_002899#http://www.ncbi.nlm.nih.gov/entrez/query.fcgi?cmd=search&db=nucleotide&term=NM_002899QACCNS&doptcmdl=GenBank#	5947#http://www.ncbi.nlm.nih.gov/sites/entrez?Db=gene&Cmd=DetailsSearch&Term=5947#	Hs.529571#http://www.ncbi.nlm.nih.gov/UniGene/clust.cgi?ORG=Hs&CID=529571#	29#http://www.ncbi.nih.gov/entrez/query.fcgi?tool=bioconductor&cmd=Retrieve&db=PubMed&list_uids=1322170"1332671"1654334"2856408"2992469"3356192"3472205"7556191"7666002"8889548"9005841"9452451"9858824"10203351"11118440"11274389"12111198"12477932"12631600"1	11.24	0	2.54
MYH11	myosin, heavy chain 11, smooth muscle	NM_022844#http://www.ncbi.nlm.nih.gov/entrez/query.fcgi?cmd=search&db=nucleotide&term=NM_022844QACCNS&doptcmdl=GenBank#	4629#http://www.ncbi.nlm.nih.gov/sites/entrez?Db=gene&Cmd=DetailsSearch&Term=4629#	Hs.460109#http://www.ncbi.nlm.nih.gov/UniGene/clust.cgi?ORG=Hs&CID=460109#	33#http://www.ncbi.nih.gov/entrez/query.fcgi?tool=bioconductor&cmd=Retrieve&db=PubMed&list_uids=7684189"7916668"8219185"8276405"8424456"9628874"9715271"10048485"10493829"10850529"10906735"10998642"11439001"12239155"12477932"14702039"15585652"15968309"1600	11.24	0	2.83
KCND3	potassium voltage-gated channel, Shal-related subfamily, member 3	AL512727#http://www.ncbi.nlm.nih.gov/entrez/query.fcgi?cmd=search&db=nucleotide&term=AL512727QACCNS&doptcmdl=GenBank#	3752#http://www.ncbi.nlm.nih.gov/sites/entrez?Db=gene&Cmd=DetailsSearch&Term=3752#	Hs.666367#http://www.ncbi.nlm.nih.gov/UniGene/clust.cgi?ORG=Hs&CID=666367#	21#http://www.ncbi.nih.gov/entrez/query.fcgi?tool=bioconductor&cmd=Retrieve&db=PubMed&list_uids=8734615"9843794"10200233"10729221"10942109"12297301"12477932"12928444"14645239"14980207"15498806"15563876"15578212"15890703"16382104"16710414"16782062"17506992	-11.23	0	-1.65
DRAM	damage-regulated autophagy modulator	NM_018370#http://www.ncbi.nlm.nih.gov/entrez/query.fcgi?cmd=search&db=nucleotide&term=NM_018370QACCNS&doptcmdl=GenBank#	55332#http://www.ncbi.nlm.nih.gov/sites/entrez?Db=gene&Cmd=DetailsSearch&Term=55332#	Hs.525634#http://www.ncbi.nlm.nih.gov/UniGene/clust.cgi?ORG=Hs&CID=525634#	7#http://www.ncbi.nih.gov/entrez/query.fcgi?tool=bioconductor&cmd=Retrieve&db=PubMed&list_uids=12477932"14702039"16344560"16839873"16839881"17102582"17397945#	-11.23	0	-0.99
FAM101B	family with sequence similarity 101, member B	AI961778#http://www.ncbi.nlm.nih.gov/entrez/query.fcgi?cmd=search&db=nucleotide&term=AI961778QACCNS&doptcmdl=GenBank#	359845#http://www.ncbi.nlm.nih.gov/sites/entrez?Db=gene&Cmd=DetailsSearch&Term=359845#	Hs.345588 Hs.596411 Hs.716130#http://Hs.345588 Hs.596411 Hs.716130#	4#http://www.ncbi.nih.gov/entrez/query.fcgi?tool=bioconductor&cmd=Retrieve&db=PubMed&list_uids=12477932"14702039"15489334"16169070#	11.22	0	0.96
EDN1	endothelin 1	J05008#http://www.ncbi.nlm.nih.gov/entrez/query.fcgi?cmd=search&db=nucleotide&term=J05008QACCNS&doptcmdl=GenBank#	1906#http://www.ncbi.nlm.nih.gov/sites/entrez?Db=gene&Cmd=DetailsSearch&Term=1906#	Hs.511899 Hs.713645#http://Hs.511899 Hs.713645#	316#http://www.ncbi.nih.gov/entrez/query.fcgi?tool=bioconductor&cmd=Retrieve&db=PubMed&list_uids=1280264"1422154"1515112"1713452"1725334"1736987"1859417"1864385"1917960"2005113"2018043"2201681"2649896"2659594"2670930"2678110"3282927"7664037"7773179"812516	11.21	0	1.14
DOK5	docking protein 5	AL050069#http://www.ncbi.nlm.nih.gov/entrez/query.fcgi?cmd=search&db=nucleotide&term=AL050069QACCNS&doptcmdl=GenBank#	55816#http://www.ncbi.nlm.nih.gov/sites/entrez?Db=gene&Cmd=DetailsSearch&Term=55816#	Hs.656582#http://www.ncbi.nlm.nih.gov/UniGene/clust.cgi?ORG=Hs&CID=656582#	10#http://www.ncbi.nih.gov/entrez/query.fcgi?tool=bioconductor&cmd=Retrieve&db=PubMed&list_uids=11470823"11780052"12454490"12477932"12595900"12730241"15286081"15489334"16189514"16647839#	-11.19	0	-0.98
TSLP	thymic stromal lymphopoietin	AW118681#http://www.ncbi.nlm.nih.gov/entrez/query.fcgi?cmd=search&db=nucleotide&term=AW118681QACCNS&doptcmdl=GenBank#	85480#http://www.ncbi.nlm.nih.gov/sites/entrez?Db=gene&Cmd=DetailsSearch&Term=85480#	Hs.389874#http://www.ncbi.nlm.nih.gov/UniGene/clust.cgi?ORG=Hs&CID=389874#	30#http://www.ncbi.nih.gov/entrez/query.fcgi?tool=bioconductor&cmd=Retrieve&db=PubMed&list_uids=10570284"11418668"11480573"12055625"12477932"12707303"14999427"15741223"15944327"16785889"17213320"17320941"17416344"17513456"17513717"17635955"17666213"180498	-11.16	0	-1.46
SS18	synovial sarcoma translocation, chromosome 18	AF343880#http://www.ncbi.nlm.nih.gov/entrez/query.fcgi?cmd=search&db=nucleotide&term=AF343880QACCNS&doptcmdl=GenBank#	6760#http://www.ncbi.nlm.nih.gov/sites/entrez?Db=gene&Cmd=DetailsSearch&Term=6760#	Hs.404263#http://www.ncbi.nlm.nih.gov/UniGene/clust.cgi?ORG=Hs&CID=404263#	29#http://www.ncbi.nih.gov/entrez/query.fcgi?tool=bioconductor&cmd=Retrieve&db=PubMed&list_uids=7495284"7951320"8152806"9285794"10072425"11030627"11308259"11368913"11423977"11591653"11734557"12037676"12477932"12878157"14603256"15489334"15919756"16152617"1	11.13	0	1.17
ARNTL	aryl hydrocarbon receptor nuclear translocator-like	AB000815#http://www.ncbi.nlm.nih.gov/entrez/query.fcgi?cmd=search&db=nucleotide&term=AB000815QACCNS&doptcmdl=GenBank#	406#http://www.ncbi.nlm.nih.gov/sites/entrez?Db=gene&Cmd=DetailsSearch&Term=406#	Hs.65734#http://www.ncbi.nlm.nih.gov/UniGene/clust.cgi?ORG=Hs&CID=65734#	32#http://www.ncbi.nih.gov/entrez/query.fcgi?tool=bioconductor&cmd=Retrieve&db=PubMed&list_uids=9079689"9144434"9576906"9616112"9704006"9989497"10531061"11439184"11441146"11875063"12397359"12477932"12897057"14645221"14701732"14701734"14702039"14750904"164	11.13	0	1.15
SMAD3	SMAD family member 3	NM_015400#http://www.ncbi.nlm.nih.gov/entrez/query.fcgi?cmd=search&db=nucleotide&term=NM_015400QACCNS&doptcmdl=GenBank#	4088#http://www.ncbi.nlm.nih.gov/sites/entrez?Db=gene&Cmd=DetailsSearch&Term=4088#	Hs.714621#http://www.ncbi.nlm.nih.gov/UniGene/clust.cgi?ORG=Hs&CID=714621#	247#http://www.ncbi.nih.gov/entrez/query.fcgi?tool=bioconductor&cmd=Retrieve&db=PubMed&list_uids=7958924"7958925"8673135"8774881"8889548"9111321"9311995"9380693"9464505"9665135"9732876"9741623"9753318"9759503"9843199"9858566"9865696"9892009"10037600"10085	-11.11	0	-1.39
TBC1D5	TBC1 domain family, member 5	AI654161#http://www.ncbi.nlm.nih.gov/entrez/query.fcgi?cmd=search&db=nucleotide&term=AI654161QACCNS&doptcmdl=GenBank#	9779#http://www.ncbi.nlm.nih.gov/sites/entrez?Db=gene&Cmd=DetailsSearch&Term=9779#	Hs.475629#http://www.ncbi.nlm.nih.gov/UniGene/clust.cgi?ORG=Hs&CID=475629#	10#http://www.ncbi.nih.gov/entrez/query.fcgi?tool=bioconductor&cmd=Retrieve&db=PubMed&list_uids=8889548"9039502"12477932"14702039"15144186"15489334"16189514"16344560"16713569"19077034#	-11.11	0	-1.14
ENDOD1	endonuclease domain containing 1	AF131747#http://www.ncbi.nlm.nih.gov/entrez/query.fcgi?cmd=search&db=nucleotide&term=AF131747QACCNS&doptcmdl=GenBank#	23052#http://www.ncbi.nlm.nih.gov/sites/entrez?Db=gene&Cmd=DetailsSearch&Term=23052#	Hs.167115#http://www.ncbi.nlm.nih.gov/UniGene/clust.cgi?ORG=Hs&CID=167115#	6#http://www.ncbi.nih.gov/entrez/query.fcgi?tool=bioconductor&cmd=Retrieve&db=PubMed&list_uids=8619474"9110174"10048485"11921445"12477932"15489334#	-11.1	0	-1.17
FUT4	fucosyltransferase 4 (alpha (1,3) fucosyltransferase, myeloid-specific)	AF305083#http://www.ncbi.nlm.nih.gov/entrez/query.fcgi?cmd=search&db=nucleotide&term=AF305083QACCNS&doptcmdl=GenBank#	2526#http://www.ncbi.nlm.nih.gov/sites/entrez?Db=gene&Cmd=DetailsSearch&Term=2526#	Hs.390420 Hs.572064 Hs.623098#http://Hs.390420 Hs.572064 Hs.623098#	24#http://www.ncbi.nih.gov/entrez/query.fcgi?tool=bioconductor&cmd=Retrieve&db=PubMed&list_uids=1702034"1716630"1718983"3305706"7508745"7782074"8116567"8287679"8889548"9186069"9756916"11006292"11698403"12477932"12738675"15182935"15579466"16842926"17409497	11.09	0	1.71
PHLDA1	pleckstrin homology-like domain, family A, member 1	AA576961#http://www.ncbi.nlm.nih.gov/entrez/query.fcgi?cmd=search&db=nucleotide&term=AA576961QACCNS&doptcmdl=GenBank#	22822#http://www.ncbi.nlm.nih.gov/sites/entrez?Db=gene&Cmd=DetailsSearch&Term=22822#	Hs.602085#http://www.ncbi.nlm.nih.gov/UniGene/clust.cgi?ORG=Hs&CID=602085#	14#http://www.ncbi.nih.gov/entrez/query.fcgi?tool=bioconductor&cmd=Retrieve&db=PubMed&list_uids=9417904"10894922"11369516"12384558"12477932"12738777"15002043"15037619"15315823"15489334"16189514"17211533"17870236"18641796#	-11.07	0	-1.31
SP110	SP110 nuclear body protein	AA969194#http://www.ncbi.nlm.nih.gov/entrez/query.fcgi?cmd=search&db=nucleotide&term=AA969194QACCNS&doptcmdl=GenBank#	3431#http://www.ncbi.nlm.nih.gov/sites/entrez?Db=gene&Cmd=DetailsSearch&Term=3431#	Hs.145150#http://www.ncbi.nlm.nih.gov/UniGene/clust.cgi?ORG=Hs&CID=145150#	20#http://www.ncbi.nih.gov/entrez/query.fcgi?tool=bioconductor&cmd=Retrieve&db=PubMed&list_uids=7693701"10388521"10913195"12477932"12539042"14559998"15063762"15308735"15489334"16169070"16344560"16648851"16803959"16816019"16960008"17149599"17287948"1751092	-11.06	0	-1.58
		AI333596#http://www.ncbi.nlm.nih.gov/entrez/query.fcgi?cmd=search&db=nucleotide&term=AI333596QACCNS&doptcmdl=GenBank#				11.06	0	1.59
C5orf41	chromosome 5 open reading frame 41	AL565238#http://www.ncbi.nlm.nih.gov/entrez/query.fcgi?cmd=search&db=nucleotide&term=AL565238QACCNS&doptcmdl=GenBank#	153222#http://www.ncbi.nlm.nih.gov/sites/entrez?Db=gene&Cmd=DetailsSearch&Term=153222#	Hs.484195#http://www.ncbi.nlm.nih.gov/UniGene/clust.cgi?ORG=Hs&CID=484195#	4#http://www.ncbi.nih.gov/entrez/query.fcgi?tool=bioconductor&cmd=Retrieve&db=PubMed&list_uids=12477932"14702039"17353931"18391022#	-11.06	0	-1.01
CYB5A	cytochrome b5 type A (microsomal)	M22976#http://www.ncbi.nlm.nih.gov/entrez/query.fcgi?cmd=search&db=nucleotide&term=M22976QACCNS&doptcmdl=GenBank#	1528#http://www.ncbi.nlm.nih.gov/sites/entrez?Db=gene&Cmd=DetailsSearch&Term=1528#	Hs.465413#http://www.ncbi.nlm.nih.gov/UniGene/clust.cgi?ORG=Hs&CID=465413#	38#http://www.ncbi.nih.gov/entrez/query.fcgi?tool=bioconductor&cmd=Retrieve&db=PubMed&list_uids=199233"221468"1396600"1712589"1840560"2123873"2752049"3178851"3951505"4030743"4373719"4770377"4993957"5062820"6102994"7649306"7668255"7733981"8262522"9398194"9	-11.05	0	-1.3
UNC5B	unc-5 homolog B (C. elegans)	AK022859#http://www.ncbi.nlm.nih.gov/entrez/query.fcgi?cmd=search&db=nucleotide&term=AK022859QACCNS&doptcmdl=GenBank#	219699#http://www.ncbi.nlm.nih.gov/sites/entrez?Db=gene&Cmd=DetailsSearch&Term=219699#	Hs.522997#http://www.ncbi.nlm.nih.gov/UniGene/clust.cgi?ORG=Hs&CID=522997#	11#http://www.ncbi.nih.gov/entrez/query.fcgi?tool=bioconductor&cmd=Retrieve&db=PubMed&list_uids=12107411"12359238"12477932"12598906"12655055"12975309"14702039"15342556"15729359"18469807"18719102#	11.05	0	1.16
ESAM	endothelial cell adhesion molecule	AL573851#http://www.ncbi.nlm.nih.gov/entrez/query.fcgi?cmd=search&db=nucleotide&term=AL573851QACCNS&doptcmdl=GenBank#	90952#http://www.ncbi.nlm.nih.gov/sites/entrez?Db=gene&Cmd=DetailsSearch&Term=90952#	Hs.173840#http://www.ncbi.nlm.nih.gov/UniGene/clust.cgi?ORG=Hs&CID=173840#	10#http://www.ncbi.nih.gov/entrez/query.fcgi?tool=bioconductor&cmd=Retrieve&db=PubMed&list_uids=11279107"11847224"11906820"12477932"12975309"14702039"15340161"15489334"16303743"16344560#	11.04	0	2.15
EHHADH	enoyl-Coenzyme A, hydratase/3-hydroxyacyl Coenzyme A dehydrogenase	NM_001966#http://www.ncbi.nlm.nih.gov/entrez/query.fcgi?cmd=search&db=nucleotide&term=NM_001966QACCNS&doptcmdl=GenBank#	1962#http://www.ncbi.nlm.nih.gov/sites/entrez?Db=gene&Cmd=DetailsSearch&Term=1962#	Hs.429879#http://www.ncbi.nlm.nih.gov/UniGene/clust.cgi?ORG=Hs&CID=429879#	8#http://www.ncbi.nih.gov/entrez/query.fcgi?tool=bioconductor&cmd=Retrieve&db=PubMed&list_uids=1651711"8125298"8188243"9185222"9373149"11451959"12477932"18660489#	-11.04	0	-1.35
GDF5	growth differentiation factor 5	NM_000557#http://www.ncbi.nlm.nih.gov/entrez/query.fcgi?cmd=search&db=nucleotide&term=NM_000557QACCNS&doptcmdl=GenBank#	8200#http://www.ncbi.nlm.nih.gov/sites/entrez?Db=gene&Cmd=DetailsSearch&Term=8200#	Hs.1573#http://www.ncbi.nlm.nih.gov/UniGene/clust.cgi?ORG=Hs&CID=1573#	51#http://www.ncbi.nih.gov/entrez/query.fcgi?tool=bioconductor&cmd=Retrieve&db=PubMed&list_uids=7961761"7980526"8589725"8661040"8702914"9057810"9288091"9288098"9451821"9525338"10512744"10844590"11282024"11780052"12121354"12124730"12357473"12477932"1254393	-11.04	0	-1.25
ADAM19	ADAM metallopeptidase domain 19 (meltrin beta)	Y13786#http://www.ncbi.nlm.nih.gov/entrez/query.fcgi?cmd=search&db=nucleotide&term=Y13786QACCNS&doptcmdl=GenBank#	8728#http://www.ncbi.nlm.nih.gov/sites/entrez?Db=gene&Cmd=DetailsSearch&Term=8728#	Hs.483944#http://www.ncbi.nlm.nih.gov/UniGene/clust.cgi?ORG=Hs&CID=483944#	22#http://www.ncbi.nih.gov/entrez/query.fcgi?tool=bioconductor&cmd=Retrieve&db=PubMed&list_uids=8358434"9461614"9806848"10531379"10887142"11116142"11162584"11708814"12006600"12058067"12393862"12463424"12477932"12615925"12682046"14702039"15242783"15896713"	11.03	0	1.32
TM7SF2	transmembrane 7 superfamily member 2	AF096304#http://www.ncbi.nlm.nih.gov/entrez/query.fcgi?cmd=search&db=nucleotide&term=AF096304QACCNS&doptcmdl=GenBank#	7108#http://www.ncbi.nlm.nih.gov/sites/entrez?Db=gene&Cmd=DetailsSearch&Term=7108#	Hs.31130#http://www.ncbi.nlm.nih.gov/UniGene/clust.cgi?ORG=Hs&CID=31130#	9#http://www.ncbi.nih.gov/entrez/query.fcgi?tool=bioconductor&cmd=Retrieve&db=PubMed&list_uids=9286704"9615229"9878250"11784322"11937680"12477932"15489334"16784888"18660489#	-11.02	0	-1.53
		AA806349#http://www.ncbi.nlm.nih.gov/entrez/query.fcgi?cmd=search&db=nucleotide&term=AA806349QACCNS&doptcmdl=GenBank#				-11.01	0	-1.27
FHL1	four and a half LIM domains 1	AF220153#http://www.ncbi.nlm.nih.gov/entrez/query.fcgi?cmd=search&db=nucleotide&term=AF220153QACCNS&doptcmdl=GenBank#	2273#http://www.ncbi.nlm.nih.gov/sites/entrez?Db=gene&Cmd=DetailsSearch&Term=2273#	Hs.435369#http://www.ncbi.nlm.nih.gov/UniGene/clust.cgi?ORG=Hs&CID=435369#	33#http://www.ncbi.nih.gov/entrez/query.fcgi?tool=bioconductor&cmd=Retrieve&db=PubMed&list_uids=7626119"8125298"8753811"9373149"9714789"9929984"10049693"10352231"10480922"10524257"11400158"12432079"12477932"12665801"12917103"14702039"14999091"15489334"156	-11.01	0	-1.35
PHF15	PHD finger protein 15	AI735639#http://www.ncbi.nlm.nih.gov/entrez/query.fcgi?cmd=search&db=nucleotide&term=AI735639QACCNS&doptcmdl=GenBank#	23338#http://www.ncbi.nlm.nih.gov/sites/entrez?Db=gene&Cmd=DetailsSearch&Term=23338#	Hs.483419#http://www.ncbi.nlm.nih.gov/UniGene/clust.cgi?ORG=Hs&CID=483419#	7#http://www.ncbi.nih.gov/entrez/query.fcgi?tool=bioconductor&cmd=Retrieve&db=PubMed&list_uids=9039502"12477932"12693554"14612400"14702039"15489334"16916647#	-11	0	-1.72
FHL1	four and a half LIM domains 1	AF098518#http://www.ncbi.nlm.nih.gov/entrez/query.fcgi?cmd=search&db=nucleotide&term=AF098518QACCNS&doptcmdl=GenBank#	2273#http://www.ncbi.nlm.nih.gov/sites/entrez?Db=gene&Cmd=DetailsSearch&Term=2273#	Hs.435369#http://www.ncbi.nlm.nih.gov/UniGene/clust.cgi?ORG=Hs&CID=435369#	33#http://www.ncbi.nih.gov/entrez/query.fcgi?tool=bioconductor&cmd=Retrieve&db=PubMed&list_uids=7626119"8125298"8753811"9373149"9714789"9929984"10049693"10352231"10480922"10524257"11400158"12432079"12477932"12665801"12917103"14702039"14999091"15489334"156	-10.99	0	-1.37
		BC012429#http://www.ncbi.nlm.nih.gov/entrez/query.fcgi?cmd=search&db=nucleotide&term=BC012429QACCNS&doptcmdl=GenBank#				-10.99	0	-1.83
ATP2B1	ATPase, Ca++ transporting, plasma membrane 1	L14561#http://www.ncbi.nlm.nih.gov/entrez/query.fcgi?cmd=search&db=nucleotide&term=L14561QACCNS&doptcmdl=GenBank#	490#http://www.ncbi.nlm.nih.gov/sites/entrez?Db=gene&Cmd=DetailsSearch&Term=490#	Hs.506276#http://www.ncbi.nlm.nih.gov/UniGene/clust.cgi?ORG=Hs&CID=506276#	32#http://www.ncbi.nih.gov/entrez/query.fcgi?tool=bioconductor&cmd=Retrieve&db=PubMed&list_uids=1332771"1674727"1827443"2528729"2548572"2844759"7694502"7989379"8245032"8386431"8396145"8619474"8634322"8889548"9020386"9110174"10493800"10748016"11152753"1178	-10.97	0	-1.01
UBE2J1	ubiquitin-conjugating enzyme E2, J1 (UBC6 homolog, yeast)	AW500009#http://www.ncbi.nlm.nih.gov/entrez/query.fcgi?cmd=search&db=nucleotide&term=AW500009QACCNS&doptcmdl=GenBank#	51465#http://www.ncbi.nlm.nih.gov/sites/entrez?Db=gene&Cmd=DetailsSearch&Term=51465#	Hs.163776#http://www.ncbi.nlm.nih.gov/UniGene/clust.cgi?ORG=Hs&CID=163776#	12#http://www.ncbi.nih.gov/entrez/query.fcgi?tool=bioconductor&cmd=Retrieve&db=PubMed&list_uids=8125298"9373149"10708578"10810093"11042152"11439185"12082160"12477932"14574404"15489334"15861135"16720581#	10.97	0	1.45
KLF5	Kruppel-like factor 5 (intestinal)	AF132818#http://www.ncbi.nlm.nih.gov/entrez/query.fcgi?cmd=search&db=nucleotide&term=AF132818QACCNS&doptcmdl=GenBank#	688#http://www.ncbi.nlm.nih.gov/sites/entrez?Db=gene&Cmd=DetailsSearch&Term=688#	Hs.508234#http://www.ncbi.nlm.nih.gov/UniGene/clust.cgi?ORG=Hs&CID=508234#	48#http://www.ncbi.nih.gov/entrez/query.fcgi?tool=bioconductor&cmd=Retrieve&db=PubMed&list_uids=8479902"9089417"9973612"10572182"11076828"11152667"12087155"12101409"12113473"12242654"12477932"12576331"12661032"12682370"12901861"14573617"14587307"14612398"	-10.96	0	-2.05
IFI16	interferon, gamma-inducible protein 16	NM_005531#http://www.ncbi.nlm.nih.gov/entrez/query.fcgi?cmd=search&db=nucleotide&term=NM_005531QACCNS&doptcmdl=GenBank#	3428#http://www.ncbi.nlm.nih.gov/sites/entrez?Db=gene&Cmd=DetailsSearch&Term=3428#	Hs.380250#http://www.ncbi.nlm.nih.gov/UniGene/clust.cgi?ORG=Hs&CID=380250#	39#http://www.ncbi.nih.gov/entrez/query.fcgi?tool=bioconductor&cmd=Retrieve&db=PubMed&list_uids=1526658"7536752"7806273"7959953"9642285"9718316"9766636"11115400"11146555"12184920"12477932"12539042"12682910"12894224"12925527"14654789"14702039"14729471"1499	-10.96	0	-1.12
CENPV	centromere protein V	AA722878#http://www.ncbi.nlm.nih.gov/entrez/query.fcgi?cmd=search&db=nucleotide&term=AA722878QACCNS&doptcmdl=GenBank#	201161#http://www.ncbi.nlm.nih.gov/sites/entrez?Db=gene&Cmd=DetailsSearch&Term=201161#	Hs.433422#http://www.ncbi.nlm.nih.gov/UniGene/clust.cgi?ORG=Hs&CID=433422#	4#http://www.ncbi.nih.gov/entrez/query.fcgi?tool=bioconductor&cmd=Retrieve&db=PubMed&list_uids=12196509"12477932"15489334"18772885#	-10.96	0	-1.1
TEX2	testis expressed 2	NM_018469#http://www.ncbi.nlm.nih.gov/entrez/query.fcgi?cmd=search&db=nucleotide&term=NM_018469QACCNS&doptcmdl=GenBank#	55852#http://www.ncbi.nlm.nih.gov/sites/entrez?Db=gene&Cmd=DetailsSearch&Term=55852#	Hs.175414#http://www.ncbi.nlm.nih.gov/UniGene/clust.cgi?ORG=Hs&CID=175414#	5#http://www.ncbi.nih.gov/entrez/query.fcgi?tool=bioconductor&cmd=Retrieve&db=PubMed&list_uids=11214970"12477932"14702039"15489334"16449791#	10.95	0	1.14
EPB41	erythrocyte membrane protein band 4.1 (elliptocytosis 1, RH-linked)	AA522435#http://www.ncbi.nlm.nih.gov/entrez/query.fcgi?cmd=search&db=nucleotide&term=AA522435QACCNS&doptcmdl=GenBank#	2035#http://www.ncbi.nlm.nih.gov/sites/entrez?Db=gene&Cmd=DetailsSearch&Term=2035#	Hs.175437 Hs.708933 Hs.712722#http://Hs.175437 Hs.708933 Hs.712722#	77#http://www.ncbi.nih.gov/entrez/query.fcgi?tool=bioconductor&cmd=Retrieve&db=PubMed&list_uids=1430200"1639060"1647028"2022644"2171679"2384598"2808371"2968981"3194408"3223413"3375238"3467321"3531202"3693401"6894932"7673158"7937897"8423235"8434260"9207085	10.95	0	1.61
HDGFRP3	hepatoma-derived growth factor, related protein 3	AB029156#http://www.ncbi.nlm.nih.gov/entrez/query.fcgi?cmd=search&db=nucleotide&term=AB029156QACCNS&doptcmdl=GenBank#	50810#http://www.ncbi.nlm.nih.gov/sites/entrez?Db=gene&Cmd=DetailsSearch&Term=50810#	Hs.513954#http://www.ncbi.nlm.nih.gov/UniGene/clust.cgi?ORG=Hs&CID=513954#	8#http://www.ncbi.nih.gov/entrez/query.fcgi?tool=bioconductor&cmd=Retrieve&db=PubMed&list_uids=10581169"10810093"12477932"14702039"15371438"15489334"15761153"16337983#	10.93	0	1.07
SPAG9	sperm associated antigen 9	NM_003971#http://www.ncbi.nlm.nih.gov/entrez/query.fcgi?cmd=search&db=nucleotide&term=NM_003971QACCNS&doptcmdl=GenBank#	9043#http://www.ncbi.nlm.nih.gov/sites/entrez?Db=gene&Cmd=DetailsSearch&Term=9043#	Hs.463439#http://www.ncbi.nlm.nih.gov/UniGene/clust.cgi?ORG=Hs&CID=463439#	20#http://www.ncbi.nih.gov/entrez/query.fcgi?tool=bioconductor&cmd=Retrieve&db=PubMed&list_uids=9480848"9628581"10557099"12168954"12391307"12477932"14662895"14702039"14743216"15144186"15302935"15489334"15693750"16077255"16112646"16356479"16959808"17081983	10.91	0	1.01
C1orf183	chromosome 1 open reading frame 183	NM_019099#http://www.ncbi.nlm.nih.gov/entrez/query.fcgi?cmd=search&db=nucleotide&term=NM_019099QACCNS&doptcmdl=GenBank#	55924#http://www.ncbi.nlm.nih.gov/sites/entrez?Db=gene&Cmd=DetailsSearch&Term=55924#	Hs.193406 Hs.657857#http://Hs.193406 Hs.657857#	3#http://www.ncbi.nih.gov/entrez/query.fcgi?tool=bioconductor&cmd=Retrieve&db=PubMed&list_uids=12477932"14702039"19047128#	-10.91	0	-1.35
C10orf54	chromosome 10 open reading frame 54	BE271644#http://www.ncbi.nlm.nih.gov/entrez/query.fcgi?cmd=search&db=nucleotide&term=BE271644QACCNS&doptcmdl=GenBank#	64115#http://www.ncbi.nlm.nih.gov/sites/entrez?Db=gene&Cmd=DetailsSearch&Term=64115#	Hs.47382#http://www.ncbi.nlm.nih.gov/UniGene/clust.cgi?ORG=Hs&CID=47382#	9#http://www.ncbi.nih.gov/entrez/query.fcgi?tool=bioconductor&cmd=Retrieve&db=PubMed&list_uids=12477932"12975309"14702039"15164054"15231748"15340161"15489334"15498874"16189514#	-10.9	0	-2.04
HIBADH	3-hydroxyisobutyrate dehydrogenase	AL577446#http://www.ncbi.nlm.nih.gov/entrez/query.fcgi?cmd=search&db=nucleotide&term=AL577446QACCNS&doptcmdl=GenBank#	11112#http://www.ncbi.nlm.nih.gov/sites/entrez?Db=gene&Cmd=DetailsSearch&Term=11112#	Hs.406758#http://www.ncbi.nlm.nih.gov/UniGene/clust.cgi?ORG=Hs&CID=406758#	8#http://www.ncbi.nih.gov/entrez/query.fcgi?tool=bioconductor&cmd=Retrieve&db=PubMed&list_uids=2647728"3335502"8313870"9847074"12477932"12690205"12853948"15489334#	-10.89	0	-1.08
GBP3	guanylate binding protein 3	AL136680#http://www.ncbi.nlm.nih.gov/entrez/query.fcgi?cmd=search&db=nucleotide&term=AL136680QACCNS&doptcmdl=GenBank#	2635#http://www.ncbi.nlm.nih.gov/sites/entrez?Db=gene&Cmd=DetailsSearch&Term=2635#	Hs.62661#http://www.ncbi.nlm.nih.gov/UniGene/clust.cgi?ORG=Hs&CID=62661#	7#http://www.ncbi.nih.gov/entrez/query.fcgi?tool=bioconductor&cmd=Retrieve&db=PubMed&list_uids=7518790"8889548"12387898"12477932"14702039"15489334"16710414#	-10.89	0	-1.13
OBFC2A	oligonucleotide/oligosaccharide-binding fold containing 2A	AU157541#http://www.ncbi.nlm.nih.gov/entrez/query.fcgi?cmd=search&db=nucleotide&term=AU157541QACCNS&doptcmdl=GenBank#	64859#http://www.ncbi.nlm.nih.gov/sites/entrez?Db=gene&Cmd=DetailsSearch&Term=64859#	Hs.591610#http://www.ncbi.nlm.nih.gov/UniGene/clust.cgi?ORG=Hs&CID=591610#	3#http://www.ncbi.nih.gov/entrez/query.fcgi?tool=bioconductor&cmd=Retrieve&db=PubMed&list_uids=12477932"14702039"18449195#	-10.89	0	-1.18
ANGPT1	angiopoietin 1	U83508#http://www.ncbi.nlm.nih.gov/entrez/query.fcgi?cmd=search&db=nucleotide&term=U83508QACCNS&doptcmdl=GenBank#	284#http://www.ncbi.nlm.nih.gov/sites/entrez?Db=gene&Cmd=DetailsSearch&Term=284#	Hs.369675#http://www.ncbi.nlm.nih.gov/UniGene/clust.cgi?ORG=Hs&CID=369675#	109#http://www.ncbi.nih.gov/entrez/query.fcgi?tool=bioconductor&cmd=Retrieve&db=PubMed&list_uids=7584026"7584028"7642106"8980223"8980224"9204896"9525952"9545648"9660821"9723709"10051567"10343124"10514510"10706866"10766762"10854239"10944458"11165944"117291	-10.87	0	-1.46
SP110	SP110 nuclear body protein	AF280094#http://www.ncbi.nlm.nih.gov/entrez/query.fcgi?cmd=search&db=nucleotide&term=AF280094QACCNS&doptcmdl=GenBank#	3431#http://www.ncbi.nlm.nih.gov/sites/entrez?Db=gene&Cmd=DetailsSearch&Term=3431#	Hs.145150#http://www.ncbi.nlm.nih.gov/UniGene/clust.cgi?ORG=Hs&CID=145150#	20#http://www.ncbi.nih.gov/entrez/query.fcgi?tool=bioconductor&cmd=Retrieve&db=PubMed&list_uids=7693701"10388521"10913195"12477932"12539042"14559998"15063762"15308735"15489334"16169070"16344560"16648851"16803959"16816019"16960008"17149599"17287948"1751092	-10.87	0	-1.38
ARL4C	ADP-ribosylation factor-like 4C	AW450363#http://www.ncbi.nlm.nih.gov/entrez/query.fcgi?cmd=search&db=nucleotide&term=AW450363QACCNS&doptcmdl=GenBank#	10123#http://www.ncbi.nlm.nih.gov/sites/entrez?Db=gene&Cmd=DetailsSearch&Term=10123#	Hs.111554 Hs.718874#http://Hs.111554 Hs.718874#	6#http://www.ncbi.nih.gov/entrez/query.fcgi?tool=bioconductor&cmd=Retrieve&db=PubMed&list_uids=10462049"12477932"15147902"15489334"16713569"17398095#	-10.86	0	-1.53
TBL1X	transducin (beta)-like 1X-linked	AV753028#http://www.ncbi.nlm.nih.gov/entrez/query.fcgi?cmd=search&db=nucleotide&term=AV753028QACCNS&doptcmdl=GenBank#	6907#http://www.ncbi.nlm.nih.gov/sites/entrez?Db=gene&Cmd=DetailsSearch&Term=6907#	Hs.495656#http://www.ncbi.nlm.nih.gov/UniGene/clust.cgi?ORG=Hs&CID=495656#	15#http://www.ncbi.nih.gov/entrez/query.fcgi?tool=bioconductor&cmd=Retrieve&db=PubMed&list_uids=10330347"10809664"10944117"11389839"11931768"12150997"12477932"12502735"12628926"14527417"14980219"15489334"15601853"16258276"18193033#	-10.85	0	-1.16
TMEM158	transmembrane protein 158	BF062629#http://www.ncbi.nlm.nih.gov/entrez/query.fcgi?cmd=search&db=nucleotide&term=BF062629QACCNS&doptcmdl=GenBank#	25907#http://www.ncbi.nlm.nih.gov/sites/entrez?Db=gene&Cmd=DetailsSearch&Term=25907#	Hs.716411#http://www.ncbi.nlm.nih.gov/UniGene/clust.cgi?ORG=Hs&CID=716411#	8#http://www.ncbi.nih.gov/entrez/query.fcgi?tool=bioconductor&cmd=Retrieve&db=PubMed&list_uids=11399754"11822868"12477932"15486950"16083501"16280139"16575872"16737913#	-10.84	0	-1.29
LEFTY2	left-right determination factor 2	NM_003240#http://www.ncbi.nlm.nih.gov/entrez/query.fcgi?cmd=search&db=nucleotide&term=NM_003240QACCNS&doptcmdl=GenBank#	7044#http://www.ncbi.nlm.nih.gov/sites/entrez?Db=gene&Cmd=DetailsSearch&Term=7044#	Hs.520187#http://www.ncbi.nlm.nih.gov/UniGene/clust.cgi?ORG=Hs&CID=520187#	17#http://www.ncbi.nih.gov/entrez/query.fcgi?tool=bioconductor&cmd=Retrieve&db=PubMed&list_uids=3457014"9153275"9230066"9496783"9665343"10053005"10886363"10902804"11100524"12215426"12477932"12665591"14702039"15308665"15536155"16303743"17038673#	10.84	0	2.57
IFT74	intraflagellar transport 74 homolog (Chlamydomonas)	NM_025103#http://www.ncbi.nlm.nih.gov/entrez/query.fcgi?cmd=search&db=nucleotide&term=NM_025103QACCNS&doptcmdl=GenBank#	80173#http://www.ncbi.nlm.nih.gov/sites/entrez?Db=gene&Cmd=DetailsSearch&Term=80173#	Hs.145402#http://www.ncbi.nlm.nih.gov/UniGene/clust.cgi?ORG=Hs&CID=145402#	8#http://www.ncbi.nih.gov/entrez/query.fcgi?tool=bioconductor&cmd=Retrieve&db=PubMed&list_uids=8125298"9373149"11683410"12477932"14702039"15489334"16344560"17383054#	-10.83	0	-1.52
		AU145323#http://www.ncbi.nlm.nih.gov/entrez/query.fcgi?cmd=search&db=nucleotide&term=AU145323QACCNS&doptcmdl=GenBank#	285535#http://www.ncbi.nlm.nih.gov/sites/entrez?Db=gene&Cmd=DetailsSearch&Term=285535#			10.82	0	2.08
GLIPR2	GLI pathogenesis-related 2	H92988#http://www.ncbi.nlm.nih.gov/entrez/query.fcgi?cmd=search&db=nucleotide&term=H92988QACCNS&doptcmdl=GenBank#	152007#http://www.ncbi.nlm.nih.gov/sites/entrez?Db=gene&Cmd=DetailsSearch&Term=152007#	Hs.493819#http://www.ncbi.nlm.nih.gov/UniGene/clust.cgi?ORG=Hs&CID=493819#	7#http://www.ncbi.nih.gov/entrez/query.fcgi?tool=bioconductor&cmd=Retrieve&db=PubMed&list_uids=11865038"12137952"12477932"14702039"15164053"15489334"16303743#	10.81	0	1.07
PDE1C	phosphodiesterase 1C, calmodulin-dependent 70kDa	AW299452#http://www.ncbi.nlm.nih.gov/entrez/query.fcgi?cmd=search&db=nucleotide&term=AW299452QACCNS&doptcmdl=GenBank#	5137#http://www.ncbi.nlm.nih.gov/sites/entrez?Db=gene&Cmd=DetailsSearch&Term=5137#	Hs.655694#http://www.ncbi.nlm.nih.gov/UniGene/clust.cgi?ORG=Hs&CID=655694#	9#http://www.ncbi.nih.gov/entrez/query.fcgi?tool=bioconductor&cmd=Retrieve&db=PubMed&list_uids=8557689"11156964"11369604"11834707"12477932"12853948"14702039"16455054"17726023#	-10.81	0	-1.21
		AW162768#http://www.ncbi.nlm.nih.gov/entrez/query.fcgi?cmd=search&db=nucleotide&term=AW162768QACCNS&doptcmdl=GenBank#				10.81	0	1.74
TMEM173	transmembrane protein 173	BG110811#http://www.ncbi.nlm.nih.gov/entrez/query.fcgi?cmd=search&db=nucleotide&term=BG110811QACCNS&doptcmdl=GenBank#	340061#http://www.ncbi.nlm.nih.gov/sites/entrez?Db=gene&Cmd=DetailsSearch&Term=340061#	Hs.379754#http://www.ncbi.nlm.nih.gov/UniGene/clust.cgi?ORG=Hs&CID=379754#	6#http://www.ncbi.nih.gov/entrez/query.fcgi?tool=bioconductor&cmd=Retrieve&db=PubMed&list_uids=12477932"14702039"15489334"18559423"18724357"18818105#	-10.8	0	-1.24
AVPI1	arginine vasopressin-induced 1	NM_021732#http://www.ncbi.nlm.nih.gov/entrez/query.fcgi?cmd=search&db=nucleotide&term=NM_021732QACCNS&doptcmdl=GenBank#	60370#http://www.ncbi.nlm.nih.gov/sites/entrez?Db=gene&Cmd=DetailsSearch&Term=60370#	Hs.23918#http://www.ncbi.nlm.nih.gov/UniGene/clust.cgi?ORG=Hs&CID=23918#	9#http://www.ncbi.nih.gov/entrez/query.fcgi?tool=bioconductor&cmd=Retrieve&db=PubMed&list_uids=8125298"8619474"9110174"9373149"12356727"12477932"15164054"15489334"15498874#	-10.78	0	-1.47
LIMK2	LIM domain kinase 2	AL117466#http://www.ncbi.nlm.nih.gov/entrez/query.fcgi?cmd=search&db=nucleotide&term=AL117466QACCNS&doptcmdl=GenBank#	3985#http://www.ncbi.nlm.nih.gov/sites/entrez?Db=gene&Cmd=DetailsSearch&Term=3985#	Hs.474596#http://www.ncbi.nlm.nih.gov/UniGene/clust.cgi?ORG=Hs&CID=474596#	30#http://www.ncbi.nih.gov/entrez/query.fcgi?tool=bioconductor&cmd=Retrieve&db=PubMed&list_uids=8537403"8954941"8980133"9655398"10436159"10452946"10591208"10613909"11018042"11076863"11171090"11230166"11340065"11418599"12477932"14702039"15231748"15461802"1	10.77	0	1.23
		AA329676#http://www.ncbi.nlm.nih.gov/entrez/query.fcgi?cmd=search&db=nucleotide&term=AA329676QACCNS&doptcmdl=GenBank#				10.77	0	1.28
FOXO1	forkhead box O1	AW117498#http://www.ncbi.nlm.nih.gov/entrez/query.fcgi?cmd=search&db=nucleotide&term=AW117498QACCNS&doptcmdl=GenBank#	2308#http://www.ncbi.nlm.nih.gov/sites/entrez?Db=gene&Cmd=DetailsSearch&Term=2308#	Hs.370666#http://www.ncbi.nlm.nih.gov/UniGene/clust.cgi?ORG=Hs&CID=370666#	124#http://www.ncbi.nih.gov/entrez/query.fcgi?tool=bioconductor&cmd=Retrieve&db=PubMed&list_uids=7630639"7862145"8275086"8790412"9479491"10358014"10358075"10783894"10871843"10973497"11030146"11237865"11311120"11353774"11435445"11672436"11735247"11893744"1	10.75	0	1.38
FZD1	frizzled homolog 1 (Drosophila)	NM_003505#http://www.ncbi.nlm.nih.gov/entrez/query.fcgi?cmd=search&db=nucleotide&term=NM_003505QACCNS&doptcmdl=GenBank#	8321#http://www.ncbi.nlm.nih.gov/sites/entrez?Db=gene&Cmd=DetailsSearch&Term=8321#	Hs.94234#http://www.ncbi.nlm.nih.gov/UniGene/clust.cgi?ORG=Hs&CID=94234#	17#http://www.ncbi.nih.gov/entrez/query.fcgi?tool=bioconductor&cmd=Retrieve&db=PubMed&list_uids=9707618"9813155"10557084"12012019"12067714"12477932"12690205"12853948"14739301"15252441"15370539"15489334"16442268"17496152"17895994"18382662"18715140#	10.75	0	0.93
SUCNR1	succinate receptor 1	AF348078#http://www.ncbi.nlm.nih.gov/entrez/query.fcgi?cmd=search&db=nucleotide&term=AF348078QACCNS&doptcmdl=GenBank#	56670#http://www.ncbi.nlm.nih.gov/sites/entrez?Db=gene&Cmd=DetailsSearch&Term=56670#	Hs.279575#http://www.ncbi.nlm.nih.gov/UniGene/clust.cgi?ORG=Hs&CID=279575#	5#http://www.ncbi.nih.gov/entrez/query.fcgi?tool=bioconductor&cmd=Retrieve&db=PubMed&list_uids=11273702"12477932"15141213"15489334"17192395#	-10.73	0	-1.52
RAB27A	RAB27A, member RAS oncogene family	AF125393#http://www.ncbi.nlm.nih.gov/entrez/query.fcgi?cmd=search&db=nucleotide&term=AF125393QACCNS&doptcmdl=GenBank#	5873#http://www.ncbi.nlm.nih.gov/sites/entrez?Db=gene&Cmd=DetailsSearch&Term=5873#	Hs.654978#http://www.ncbi.nlm.nih.gov/UniGene/clust.cgi?ORG=Hs&CID=654978#	58#http://www.ncbi.nih.gov/entrez/query.fcgi?tool=bioconductor&cmd=Retrieve&db=PubMed&list_uids=2507536"7592656"9066979"10571040"10835631"10931946"11266473"11266474"11752456"11773082"11856727"11865063"11980908"12006666"12051743"12058346"12062444"12101244"	10.72	0	1.22
UNC5B	unc-5 homolog B (C. elegans)	AL049370#http://www.ncbi.nlm.nih.gov/entrez/query.fcgi?cmd=search&db=nucleotide&term=AL049370QACCNS&doptcmdl=GenBank#	219699#http://www.ncbi.nlm.nih.gov/sites/entrez?Db=gene&Cmd=DetailsSearch&Term=219699#	Hs.522997#http://www.ncbi.nlm.nih.gov/UniGene/clust.cgi?ORG=Hs&CID=522997#	11#http://www.ncbi.nih.gov/entrez/query.fcgi?tool=bioconductor&cmd=Retrieve&db=PubMed&list_uids=12107411"12359238"12477932"12598906"12655055"12975309"14702039"15342556"15729359"18469807"18719102#	10.72	0	1.21
SLMO1	slowmo homolog 1 (Drosophila)	NM_006553#http://www.ncbi.nlm.nih.gov/entrez/query.fcgi?cmd=search&db=nucleotide&term=NM_006553QACCNS&doptcmdl=GenBank#	10650#http://www.ncbi.nlm.nih.gov/sites/entrez?Db=gene&Cmd=DetailsSearch&Term=10650#	Hs.514718#http://www.ncbi.nlm.nih.gov/UniGene/clust.cgi?ORG=Hs&CID=514718#	3#http://www.ncbi.nih.gov/entrez/query.fcgi?tool=bioconductor&cmd=Retrieve&db=PubMed&list_uids=12477932"14702039"16344560#	10.71	0	1.08
JUNB	jun B proto-oncogene	NM_002229#http://www.ncbi.nlm.nih.gov/entrez/query.fcgi?cmd=search&db=nucleotide&term=NM_002229QACCNS&doptcmdl=GenBank#	3726#http://www.ncbi.nlm.nih.gov/sites/entrez?Db=gene&Cmd=DetailsSearch&Term=3726#	Hs.25292#http://www.ncbi.nlm.nih.gov/UniGene/clust.cgi?ORG=Hs&CID=25292#	59#http://www.ncbi.nih.gov/entrez/query.fcgi?tool=bioconductor&cmd=Retrieve&db=PubMed&list_uids=1406655"1633872"1899335"2112242"2513129"8125298"8432525"8530030"8570175"8649827"8917518"8945519"8954125"9154808"9373149"9405416"9872330"9889198"10220381"107647	10.7	0	2.63
RHBDL2	rhomboid, veinlet-like 2 (Drosophila)	NM_017821#http://www.ncbi.nlm.nih.gov/entrez/query.fcgi?cmd=search&db=nucleotide&term=NM_017821QACCNS&doptcmdl=GenBank#	54933#http://www.ncbi.nlm.nih.gov/sites/entrez?Db=gene&Cmd=DetailsSearch&Term=54933#	Hs.524626#http://www.ncbi.nlm.nih.gov/UniGene/clust.cgi?ORG=Hs&CID=524626#	7#http://www.ncbi.nih.gov/entrez/query.fcgi?tool=bioconductor&cmd=Retrieve&db=PubMed&list_uids=11672525"12477932"12820957"14702039"15047175"15489334"16710414#	-10.69	0	-0.98
		AI810767#http://www.ncbi.nlm.nih.gov/entrez/query.fcgi?cmd=search&db=nucleotide&term=AI810767QACCNS&doptcmdl=GenBank#				-10.69	0	-1.37
KCND3	potassium voltage-gated channel, Shal-related subfamily, member 3	AA530995#http://www.ncbi.nlm.nih.gov/entrez/query.fcgi?cmd=search&db=nucleotide&term=AA530995QACCNS&doptcmdl=GenBank#	3752#http://www.ncbi.nlm.nih.gov/sites/entrez?Db=gene&Cmd=DetailsSearch&Term=3752#	Hs.666367#http://www.ncbi.nlm.nih.gov/UniGene/clust.cgi?ORG=Hs&CID=666367#	21#http://www.ncbi.nih.gov/entrez/query.fcgi?tool=bioconductor&cmd=Retrieve&db=PubMed&list_uids=8734615"9843794"10200233"10729221"10942109"12297301"12477932"12928444"14645239"14980207"15498806"15563876"15578212"15890703"16382104"16710414"16782062"17506992	-10.68	0	-1.45
PLCB4	phospholipase C, beta 4	AL535113#http://www.ncbi.nlm.nih.gov/entrez/query.fcgi?cmd=search&db=nucleotide&term=AL535113QACCNS&doptcmdl=GenBank#	5332#http://www.ncbi.nlm.nih.gov/sites/entrez?Db=gene&Cmd=DetailsSearch&Term=5332#	Hs.472101#http://www.ncbi.nlm.nih.gov/UniGene/clust.cgi?ORG=Hs&CID=472101#	16#http://www.ncbi.nih.gov/entrez/query.fcgi?tool=bioconductor&cmd=Retrieve&db=PubMed&list_uids=1979339"7589147"8530101"8672127"9278385"9730685"10501179"10843712"11329013"11780052"12477932"12482669"14702039"16767099"17081983"19086053#	10.67	0	1.09
RANBP2	RAN binding protein 2	AI681120#http://www.ncbi.nlm.nih.gov/entrez/query.fcgi?cmd=search&db=nucleotide&term=AI681120QACCNS&doptcmdl=GenBank#	5903#http://www.ncbi.nlm.nih.gov/sites/entrez?Db=gene&Cmd=DetailsSearch&Term=5903#	Hs.199561 Hs.715056#http://Hs.199561 Hs.715056#	56#http://www.ncbi.nih.gov/entrez/query.fcgi?tool=bioconductor&cmd=Retrieve&db=PubMed&list_uids=7559465"7603572"7724562"7775481"7882974"8857542"9019411"9037092"9114010"9144189"9244446"9398662"9480752"9733766"10078529"10318915"10473610"10601307"11266456"11	10.67	0	0.92
KIAA1539	KIAA1539	NM_025182#http://www.ncbi.nlm.nih.gov/entrez/query.fcgi?cmd=search&db=nucleotide&term=NM_025182QACCNS&doptcmdl=GenBank#	80256#http://www.ncbi.nlm.nih.gov/sites/entrez?Db=gene&Cmd=DetailsSearch&Term=80256#	Hs.301696#http://www.ncbi.nlm.nih.gov/UniGene/clust.cgi?ORG=Hs&CID=301696#	9#http://www.ncbi.nih.gov/entrez/query.fcgi?tool=bioconductor&cmd=Retrieve&db=PubMed&list_uids=10819331"11076863"11230166"11256614"12477932"14702039"15489336"16189514"16381901#	10.67	0	1.23
LTBP1	latent transforming growth factor beta binding protein 1	AI986120#http://www.ncbi.nlm.nih.gov/entrez/query.fcgi?cmd=search&db=nucleotide&term=AI986120QACCNS&doptcmdl=GenBank#	4052#http://www.ncbi.nlm.nih.gov/sites/entrez?Db=gene&Cmd=DetailsSearch&Term=4052#	Hs.713533#http://www.ncbi.nlm.nih.gov/UniGene/clust.cgi?ORG=Hs&CID=713533#	30#http://www.ncbi.nih.gov/entrez/query.fcgi?tool=bioconductor&cmd=Retrieve&db=PubMed&list_uids=2350783"8287682"8537398"8617200"8756760"9060478"9274625"10646116"10743502"10930463"11104663"12358597"12429738"12477932"12962157"14626352"15041717"15215809"1556	10.66	0	2
		AW953794#http://www.ncbi.nlm.nih.gov/entrez/query.fcgi?cmd=search&db=nucleotide&term=AW953794QACCNS&doptcmdl=GenBank#				-10.65	0	-1.56
IGFBP7	insulin-like growth factor binding protein 7	AW770896#http://www.ncbi.nlm.nih.gov/entrez/query.fcgi?cmd=search&db=nucleotide&term=AW770896QACCNS&doptcmdl=GenBank#	3490#http://www.ncbi.nlm.nih.gov/sites/entrez?Db=gene&Cmd=DetailsSearch&Term=3490#	Hs.479808#http://www.ncbi.nlm.nih.gov/UniGene/clust.cgi?ORG=Hs&CID=479808#	37#http://www.ncbi.nih.gov/entrez/query.fcgi?tool=bioconductor&cmd=Retrieve&db=PubMed&list_uids=7538673"7694637"7980422"8117260"8939990"9100611"9313760"9388210"10502291"10595934"10820148"10859029"10985926"11549700"12065244"12407018"12477932"12592389"12679	10.64	0	1.51
CPT1A	carnitine palmitoyltransferase 1A (liver)	BF001714#http://www.ncbi.nlm.nih.gov/entrez/query.fcgi?cmd=search&db=nucleotide&term=BF001714QACCNS&doptcmdl=GenBank#	1374#http://www.ncbi.nlm.nih.gov/sites/entrez?Db=gene&Cmd=DetailsSearch&Term=1374#	Hs.503043#http://www.ncbi.nlm.nih.gov/UniGene/clust.cgi?ORG=Hs&CID=503043#	30#http://www.ncbi.nih.gov/entrez/query.fcgi?tool=bioconductor&cmd=Retrieve&db=PubMed&list_uids=7892212"9070836"9070950"9691089"10408760"11001805"11095714"11350182"11441142"12111367"12189492"12464674"12477932"14517221"14711372"15489334"15647998"15669684"1	-10.63	0	-1.18
PM20D2	peptidase M20 domain containing 2	AI654133#http://www.ncbi.nlm.nih.gov/entrez/query.fcgi?cmd=search&db=nucleotide&term=AI654133QACCNS&doptcmdl=GenBank#	135293#http://www.ncbi.nlm.nih.gov/sites/entrez?Db=gene&Cmd=DetailsSearch&Term=135293#	Hs.709364#http://www.ncbi.nlm.nih.gov/UniGene/clust.cgi?ORG=Hs&CID=709364#	2#http://www.ncbi.nih.gov/entrez/query.fcgi?tool=bioconductor&cmd=Retrieve&db=PubMed&list_uids=12477932"14702039#	-10.63	0	-0.87
SPTBN1	spectrin, beta, non-erythrocytic 1	AA971514#http://www.ncbi.nlm.nih.gov/entrez/query.fcgi?cmd=search&db=nucleotide&term=AA971514QACCNS&doptcmdl=GenBank#	6711#http://www.ncbi.nlm.nih.gov/sites/entrez?Db=gene&Cmd=DetailsSearch&Term=6711#	Hs.503178 Hs.705692#http://Hs.503178 Hs.705692#	46#http://www.ncbi.nih.gov/entrez/query.fcgi?tool=bioconductor&cmd=Retrieve&db=PubMed&list_uids=1527002"2474519"8406479"8688828"8889548"8991093"9164454"9537418"9798950"9817844"9989581"10576550"10806113"11069925"11274145"11535133"11665863"12119179"12477932	-10.62	0	-1.38
TMEM97	transmembrane protein 97	BF038366#http://www.ncbi.nlm.nih.gov/entrez/query.fcgi?cmd=search&db=nucleotide&term=BF038366QACCNS&doptcmdl=GenBank#	27346#http://www.ncbi.nlm.nih.gov/sites/entrez?Db=gene&Cmd=DetailsSearch&Term=27346#	Hs.199695#http://www.ncbi.nlm.nih.gov/UniGene/clust.cgi?ORG=Hs&CID=199695#	7#http://www.ncbi.nih.gov/entrez/query.fcgi?tool=bioconductor&cmd=Retrieve&db=PubMed&list_uids=7694637"12477932"15375745"15489334"16344560"17143516"18070364#	-10.62	0	-1.17
BTN3A3	butyrophilin, subfamily 3, member A3	NM_006994#http://www.ncbi.nlm.nih.gov/entrez/query.fcgi?cmd=search&db=nucleotide&term=NM_006994QACCNS&doptcmdl=GenBank#	10384#http://www.ncbi.nlm.nih.gov/sites/entrez?Db=gene&Cmd=DetailsSearch&Term=10384#	Hs.167741#http://www.ncbi.nlm.nih.gov/UniGene/clust.cgi?ORG=Hs&CID=167741#	9#http://www.ncbi.nih.gov/entrez/query.fcgi?tool=bioconductor&cmd=Retrieve&db=PubMed&list_uids=8125298"9149941"9373149"10354554"11170752"12477932"14574404"15340161"15489334#	-10.6	0	-1.02
MEIS2	Meis homeobox 2	NM_020149#http://www.ncbi.nlm.nih.gov/entrez/query.fcgi?cmd=search&db=nucleotide&term=NM_020149QACCNS&doptcmdl=GenBank#	4212#http://www.ncbi.nlm.nih.gov/sites/entrez?Db=gene&Cmd=DetailsSearch&Term=4212#	Hs.510989#http://www.ncbi.nlm.nih.gov/UniGene/clust.cgi?ORG=Hs&CID=510989#	15#http://www.ncbi.nih.gov/entrez/query.fcgi?tool=bioconductor&cmd=Retrieve&db=PubMed&list_uids=9049632"9383298"10619030"10764806"11279116"11438208"11834421"12477932"14702039"15161102"15489334"17178831"18029348"18408019"18973687#	-10.6	0	-0.98
CEP170L	centrosomal protein 170kDa-like	NM_153243#http://www.ncbi.nlm.nih.gov/entrez/query.fcgi?cmd=search&db=nucleotide&term=NM_153243QACCNS&doptcmdl=GenBank#	645455#http://www.ncbi.nlm.nih.gov/sites/entrez?Db=gene&Cmd=DetailsSearch&Term=645455#	Hs.408293#http://www.ncbi.nlm.nih.gov/UniGene/clust.cgi?ORG=Hs&CID=408293#	2#http://www.ncbi.nih.gov/entrez/query.fcgi?tool=bioconductor&cmd=Retrieve&db=PubMed&list_uids=12477932"16189514#	10.59	0	1.36
SH3RF3	SH3 domain containing ring finger 3	AL566989#http://www.ncbi.nlm.nih.gov/entrez/query.fcgi?cmd=search&db=nucleotide&term=AL566989QACCNS&doptcmdl=GenBank#	344558#http://www.ncbi.nlm.nih.gov/sites/entrez?Db=gene&Cmd=DetailsSearch&Term=344558#	Hs.535157 Hs.712204#http://Hs.535157 Hs.712204#	2#http://www.ncbi.nih.gov/entrez/query.fcgi?tool=bioconductor&cmd=Retrieve&db=PubMed&list_uids=14702039"16374509#	10.58	0	1.41
RGPD5	RANBP2-like and GRIP domain containing 5	U64675#http://www.ncbi.nlm.nih.gov/entrez/query.fcgi?cmd=search&db=nucleotide&term=U64675QACCNS&doptcmdl=GenBank#	84220#http://www.ncbi.nlm.nih.gov/sites/entrez?Db=gene&Cmd=DetailsSearch&Term=84220#	Hs.469630#http://www.ncbi.nlm.nih.gov/UniGene/clust.cgi?ORG=Hs&CID=469630#	8#http://www.ncbi.nih.gov/entrez/query.fcgi?tool=bioconductor&cmd=Retrieve&db=PubMed&list_uids=9480752"10101573"11230166"11774384"12905863"14702039"15710750"15815621#	10.58	0	1.78
NFIB	nuclear factor I/B	AI700518#http://www.ncbi.nlm.nih.gov/entrez/query.fcgi?cmd=search&db=nucleotide&term=AI700518QACCNS&doptcmdl=GenBank#	4781#http://www.ncbi.nlm.nih.gov/sites/entrez?Db=gene&Cmd=DetailsSearch&Term=4781#	Hs.644095#http://www.ncbi.nlm.nih.gov/UniGene/clust.cgi?ORG=Hs&CID=644095#	12#http://www.ncbi.nih.gov/entrez/query.fcgi?tool=bioconductor&cmd=Retrieve&db=PubMed&list_uids=7590749"9099724"9484777"12477932"12624117"12639247"14702039"15489334"16344560"17511965"18029348"18663748#	-10.56	0	-1.16
KCNK2	potassium channel, subfamily K, member 2	AF004711#http://www.ncbi.nlm.nih.gov/entrez/query.fcgi?cmd=search&db=nucleotide&term=AF004711QACCNS&doptcmdl=GenBank#	3776#http://www.ncbi.nlm.nih.gov/sites/entrez?Db=gene&Cmd=DetailsSearch&Term=3776#	Hs.497745#http://www.ncbi.nlm.nih.gov/UniGene/clust.cgi?ORG=Hs&CID=497745#	27#http://www.ncbi.nih.gov/entrez/query.fcgi?tool=bioconductor&cmd=Retrieve&db=PubMed&list_uids=9003761"9721223"10321245"10784345"11256078"11319549"11319556"12368289"12477932"12878157"14522822"15203218"15685212"15883010"16006563"16250016"16344560"16382106	-10.56	0	-2.33
TM4SF1	transmembrane 4 L six family member 1	AI346835#http://www.ncbi.nlm.nih.gov/entrez/query.fcgi?cmd=search&db=nucleotide&term=AI346835QACCNS&doptcmdl=GenBank#	4071#http://www.ncbi.nlm.nih.gov/sites/entrez?Db=gene&Cmd=DetailsSearch&Term=4071#	Hs.715499#http://www.ncbi.nlm.nih.gov/UniGene/clust.cgi?ORG=Hs&CID=715499#	15#http://www.ncbi.nih.gov/entrez/query.fcgi?tool=bioconductor&cmd=Retrieve&db=PubMed&list_uids=1565644"7510285"7829101"8168850"11102519"11426942"11739647"11774983"12477932"12855661"14702039"15489334"15812828"16169070"18270265#	-10.56	0	-0.98
GNAI1	guanine nucleotide binding protein (G protein), alpha inhibiting activity polypeptide 1	AU153866#http://www.ncbi.nlm.nih.gov/entrez/query.fcgi?cmd=search&db=nucleotide&term=AU153866QACCNS&doptcmdl=GenBank#	2770#http://www.ncbi.nlm.nih.gov/sites/entrez?Db=gene&Cmd=DetailsSearch&Term=2770#	Hs.134587#http://www.ncbi.nlm.nih.gov/UniGene/clust.cgi?ORG=Hs&CID=134587#	84#http://www.ncbi.nih.gov/entrez/query.fcgi?tool=bioconductor&cmd=Retrieve&db=PubMed&list_uids=1902575"1953657"2440724"2834384"3092218"3110783"3130752"3139448"7914078"8107314"8183236"8504751"8552586"8619474"8626678"8986788"9110174"9207071"9572280"9660808	-10.55	0	-1.01
ITGB3	integrin, beta 3 (platelet glycoprotein IIIa, antigen CD61)	M35999#http://www.ncbi.nlm.nih.gov/entrez/query.fcgi?cmd=search&db=nucleotide&term=M35999QACCNS&doptcmdl=GenBank#	3690#http://www.ncbi.nlm.nih.gov/sites/entrez?Db=gene&Cmd=DetailsSearch&Term=3690#	Hs.218040#http://www.ncbi.nlm.nih.gov/UniGene/clust.cgi?ORG=Hs&CID=218040#	528#http://www.ncbi.nih.gov/entrez/query.fcgi?tool=bioconductor&cmd=Retrieve&db=PubMed&list_uids=1371279"1382574"1429573"1430225"1438206"1549507"1602006"1693624"1694173"1953640"1967954"2001252"2138612"2145280"2202737"2341395"2345548"2392682"2452834"245495	10.54	0	1.19
NR2F1	nuclear receptor subfamily 2, group F, member 1	AI951185#http://www.ncbi.nlm.nih.gov/entrez/query.fcgi?cmd=search&db=nucleotide&term=AI951185QACCNS&doptcmdl=GenBank#	7025#http://www.ncbi.nlm.nih.gov/sites/entrez?Db=gene&Cmd=DetailsSearch&Term=7025#	Hs.519445#http://www.ncbi.nlm.nih.gov/UniGene/clust.cgi?ORG=Hs&CID=519445#	26#http://www.ncbi.nih.gov/entrez/query.fcgi?tool=bioconductor&cmd=Retrieve&db=PubMed&list_uids=1311101"1331778"1517211"2739739"2905047"8530078"8798567"9388268"10207062"10620335"10644726"10652338"10656770"10744719"11043578"11811951"11934895"12093745"12477	-10.53	0	-0.94
NRG1	neuregulin 1	NM_013960#http://www.ncbi.nlm.nih.gov/entrez/query.fcgi?cmd=search&db=nucleotide&term=NM_013960QACCNS&doptcmdl=GenBank#	3084#http://www.ncbi.nlm.nih.gov/sites/entrez?Db=gene&Cmd=DetailsSearch&Term=3084#	Hs.453951#http://www.ncbi.nlm.nih.gov/UniGene/clust.cgi?ORG=Hs&CID=453951#	168#http://www.ncbi.nih.gov/entrez/query.fcgi?tool=bioconductor&cmd=Retrieve&db=PubMed&list_uids=1348215"1350381"7509448"7592681"7689552"7721889"7730382"7782315"7876250"7903175"8062828"8095334"8096067"8125298"8325659"8702572"9168114"9168115"9333014"934205	10.53	0	1.43
SH3PXD2A	SH3 and PX domains 2A	AI739005#http://www.ncbi.nlm.nih.gov/entrez/query.fcgi?cmd=search&db=nucleotide&term=AI739005QACCNS&doptcmdl=GenBank#	9644#http://www.ncbi.nlm.nih.gov/sites/entrez?Db=gene&Cmd=DetailsSearch&Term=9644#	Hs.594708#http://www.ncbi.nlm.nih.gov/UniGene/clust.cgi?ORG=Hs&CID=594708#	9#http://www.ncbi.nih.gov/entrez/query.fcgi?tool=bioconductor&cmd=Retrieve&db=PubMed&list_uids=9455477"9687503"12615925"14702039"15146197"15164054"15710328"15710903"17440933#	10.53	0	1.58
SORT1	sortilin 1	BE622952#http://www.ncbi.nlm.nih.gov/entrez/query.fcgi?cmd=search&db=nucleotide&term=BE622952QACCNS&doptcmdl=GenBank#	6272#http://www.ncbi.nlm.nih.gov/sites/entrez?Db=gene&Cmd=DetailsSearch&Term=6272#	Hs.485195 Hs.703487#http://Hs.485195 Hs.703487#	43#http://www.ncbi.nih.gov/entrez/query.fcgi?tool=bioconductor&cmd=Retrieve&db=PubMed&list_uids=9013611"9305862"9657377"9756851"9927419"10085125"10390649"11257441"11331584"11390366"11499680"11821067"11859376"12209882"12360476"12419319"12477932"12598608"14	-10.53	0	-0.94
PLAT	plasminogen activator, tissue	NM_000930#http://www.ncbi.nlm.nih.gov/entrez/query.fcgi?cmd=search&db=nucleotide&term=NM_000930QACCNS&doptcmdl=GenBank#	5327#http://www.ncbi.nlm.nih.gov/sites/entrez?Db=gene&Cmd=DetailsSearch&Term=5327#	Hs.491582#http://www.ncbi.nlm.nih.gov/UniGene/clust.cgi?ORG=Hs&CID=491582#	201#http://www.ncbi.nih.gov/entrez/query.fcgi?tool=bioconductor&cmd=Retrieve&db=PubMed&list_uids=1301152"1310033"1368681"1502153"1602484"1645336"1762144"1783394"1900431"1901789"1909331"1930175"2107490"2107528"2110366"2496749"2503541"2513186"2551064"255871	-10.53	0	-1.17
TMEM97	transmembrane protein 97	BE779865#http://www.ncbi.nlm.nih.gov/entrez/query.fcgi?cmd=search&db=nucleotide&term=BE779865QACCNS&doptcmdl=GenBank#	27346#http://www.ncbi.nlm.nih.gov/sites/entrez?Db=gene&Cmd=DetailsSearch&Term=27346#	Hs.199695#http://www.ncbi.nlm.nih.gov/UniGene/clust.cgi?ORG=Hs&CID=199695#	7#http://www.ncbi.nih.gov/entrez/query.fcgi?tool=bioconductor&cmd=Retrieve&db=PubMed&list_uids=7694637"12477932"15375745"15489334"16344560"17143516"18070364#	-10.51	0	-1.29
COG3	component of oligomeric golgi complex 3	BC038953#http://www.ncbi.nlm.nih.gov/entrez/query.fcgi?cmd=search&db=nucleotide&term=BC038953QACCNS&doptcmdl=GenBank#	83548#http://www.ncbi.nlm.nih.gov/sites/entrez?Db=gene&Cmd=DetailsSearch&Term=83548#	Hs.507948#http://www.ncbi.nlm.nih.gov/UniGene/clust.cgi?ORG=Hs&CID=507948#	15#http://www.ncbi.nih.gov/entrez/query.fcgi?tool=bioconductor&cmd=Retrieve&db=PubMed&list_uids=8125298"8619474"9110174"9373149"10512869"10562277"11292827"11929878"11980916"12477932"12665801"15047703"15057823"15489334"16420527#	10.49	0	1.24
QPCT	glutaminyl-peptide cyclotransferase	NM_012413#http://www.ncbi.nlm.nih.gov/entrez/query.fcgi?cmd=search&db=nucleotide&term=NM_012413QACCNS&doptcmdl=GenBank#	25797#http://www.ncbi.nlm.nih.gov/sites/entrez?Db=gene&Cmd=DetailsSearch&Term=25797#	Hs.79033#http://www.ncbi.nlm.nih.gov/UniGene/clust.cgi?ORG=Hs&CID=79033#	15#http://www.ncbi.nih.gov/entrez/query.fcgi?tool=bioconductor&cmd=Retrieve&db=PubMed&list_uids=3597387"7999256"11551224"12196024"12477932"14522962"14680951"15231017"15489334"16135565"17334644"17687619"18072935"18470930"18486145#	10.47	0	0.86
FLJ10357	hypothetical protein FLJ10357	NM_018071#http://www.ncbi.nlm.nih.gov/entrez/query.fcgi?cmd=search&db=nucleotide&term=NM_018071QACCNS&doptcmdl=GenBank#	55701#http://www.ncbi.nlm.nih.gov/sites/entrez?Db=gene&Cmd=DetailsSearch&Term=55701#	Hs.35125#http://www.ncbi.nlm.nih.gov/UniGene/clust.cgi?ORG=Hs&CID=35125#	5#http://www.ncbi.nih.gov/entrez/query.fcgi?tool=bioconductor&cmd=Retrieve&db=PubMed&list_uids=12477932"12693554"14702039"16143467"16169070#	10.46	0	1.56
DAPK1	death-associated protein kinase 1	NM_004938#http://www.ncbi.nlm.nih.gov/entrez/query.fcgi?cmd=search&db=nucleotide&term=NM_004938QACCNS&doptcmdl=GenBank#	1612#http://www.ncbi.nlm.nih.gov/sites/entrez?Db=gene&Cmd=DetailsSearch&Term=1612#	Hs.380277 Hs.693441#http://Hs.380277 Hs.693441#	65#http://www.ncbi.nih.gov/entrez/query.fcgi?tool=bioconductor&cmd=Retrieve&db=PubMed&list_uids=7828849"8530096"10629061"11485996"11579085"11809677"12031912"12082610"12351649"12370243"12477932"12708480"12730201"12792765"12820391"12911633"14504087"14530257	-10.46	0	-1.96
RUNX1	runt-related transcription factor 1	D43968#http://www.ncbi.nlm.nih.gov/entrez/query.fcgi?cmd=search&db=nucleotide&term=D43968QACCNS&doptcmdl=GenBank#	861#http://www.ncbi.nlm.nih.gov/sites/entrez?Db=gene&Cmd=DetailsSearch&Term=861#	Hs.149261 Hs.612648#http://Hs.149261 Hs.612648#	241#http://www.ncbi.nih.gov/entrez/query.fcgi?tool=bioconductor&cmd=Retrieve&db=PubMed&list_uids=1423235"1427868"1560822"1720541"7533526"7541640"7651838"7761424"7780150"7795214"7835892"7862156"7891692"7919324"8313895"8334990"8353289"8395054"8413232"849018	10.45	0	1.08
FHL1	four and a half LIM domains 1	U29538#http://www.ncbi.nlm.nih.gov/entrez/query.fcgi?cmd=search&db=nucleotide&term=U29538QACCNS&doptcmdl=GenBank#	2273#http://www.ncbi.nlm.nih.gov/sites/entrez?Db=gene&Cmd=DetailsSearch&Term=2273#	Hs.435369#http://www.ncbi.nlm.nih.gov/UniGene/clust.cgi?ORG=Hs&CID=435369#	33#http://www.ncbi.nih.gov/entrez/query.fcgi?tool=bioconductor&cmd=Retrieve&db=PubMed&list_uids=7626119"8125298"8753811"9373149"9714789"9929984"10049693"10352231"10480922"10524257"11400158"12432079"12477932"12665801"12917103"14702039"14999091"15489334"156	-10.44	0	-1.45
ENC1	ectodermal-neural cortex (with BTB-like domain)	NM_003633#http://www.ncbi.nlm.nih.gov/entrez/query.fcgi?cmd=search&db=nucleotide&term=NM_003633QACCNS&doptcmdl=GenBank#	8507#http://www.ncbi.nlm.nih.gov/sites/entrez?Db=gene&Cmd=DetailsSearch&Term=8507#	Hs.104925#http://www.ncbi.nlm.nih.gov/UniGene/clust.cgi?ORG=Hs&CID=104925#	15#http://www.ncbi.nih.gov/entrez/query.fcgi?tool=bioconductor&cmd=Retrieve&db=PubMed&list_uids=9305847"9566959"9683534"10640818"10828068"10974570"11691783"12477932"14702039"15459180"15489334"15761153"16344560"17875699"18981988#	10.44	0	0.86
RAB6A	RAB6A, member RAS oncogene family	NM_002869#http://www.ncbi.nlm.nih.gov/entrez/query.fcgi?cmd=search&db=nucleotide&term=NM_002869QACCNS&doptcmdl=GenBank#	5870#http://www.ncbi.nlm.nih.gov/sites/entrez?Db=gene&Cmd=DetailsSearch&Term=5870#	Hs.503222 Hs.535586 Hs.707804#http://Hs.503222 Hs.535586 Hs.707804#	48#http://www.ncbi.nih.gov/entrez/query.fcgi?tool=bioconductor&cmd=Retrieve&db=PubMed&list_uids=1999336"2112230"2501306"8125298"8175798"8294464"8356066"8619474"8889548"9110174"9373149"9438855"10202141"10209123"10329441"10996854"11054569"11071909"11076863"	10.43	0	1.34
DNAJC15	DnaJ (Hsp40) homolog, subfamily C, member 15	NM_013238#http://www.ncbi.nlm.nih.gov/entrez/query.fcgi?cmd=search&db=nucleotide&term=NM_013238QACCNS&doptcmdl=GenBank#	29103#http://www.ncbi.nlm.nih.gov/sites/entrez?Db=gene&Cmd=DetailsSearch&Term=29103#	Hs.438830#http://www.ncbi.nlm.nih.gov/UniGene/clust.cgi?ORG=Hs&CID=438830#	9#http://www.ncbi.nih.gov/entrez/query.fcgi?tool=bioconductor&cmd=Retrieve&db=PubMed&list_uids=11358853"12477932"14729589"15057823"15489334"16049974"17283040"18029348"18324624#	-10.43	0	-1.07
SRPX	sushi-repeat-containing protein, X-linked	NM_006307#http://www.ncbi.nlm.nih.gov/entrez/query.fcgi?cmd=search&db=nucleotide&term=NM_006307QACCNS&doptcmdl=GenBank#	8406#http://www.ncbi.nlm.nih.gov/sites/entrez?Db=gene&Cmd=DetailsSearch&Term=8406#	Hs.15154#http://www.ncbi.nlm.nih.gov/UniGene/clust.cgi?ORG=Hs&CID=15154#	11#http://www.ncbi.nih.gov/entrez/query.fcgi?tool=bioconductor&cmd=Retrieve&db=PubMed&list_uids=8634708"8634709"9162095"12152160"12477932"12493773"12716466"12874760"15021917"15489334"15772651#	-10.42	0	-1.05
PDE1A	phosphodiesterase 1A, calmodulin-dependent	AW614381#http://www.ncbi.nlm.nih.gov/entrez/query.fcgi?cmd=search&db=nucleotide&term=AW614381QACCNS&doptcmdl=GenBank#	5136#http://www.ncbi.nlm.nih.gov/sites/entrez?Db=gene&Cmd=DetailsSearch&Term=5136#	Hs.191046 Hs.680373#http://Hs.191046 Hs.680373#	15#http://www.ncbi.nih.gov/entrez/query.fcgi?tool=bioconductor&cmd=Retrieve&db=PubMed&list_uids=8557689"8889548"10405764"11156964"11329013"11342109"11369604"11747989"11991719"12135876"12477932"15272012"15489334"16514069"18043711#	-10.42	0	-2.02
CCDC93	coiled-coil domain containing 93	BC005078#http://www.ncbi.nlm.nih.gov/entrez/query.fcgi?cmd=search&db=nucleotide&term=BC005078QACCNS&doptcmdl=GenBank#	54520#http://www.ncbi.nlm.nih.gov/sites/entrez?Db=gene&Cmd=DetailsSearch&Term=54520#	Hs.107845#http://www.ncbi.nlm.nih.gov/UniGene/clust.cgi?ORG=Hs&CID=107845#	9#http://www.ncbi.nih.gov/entrez/query.fcgi?tool=bioconductor&cmd=Retrieve&db=PubMed&list_uids=8619474"9110174"11076863"12477932"14702039"15489334"15489336"15815621"16381901#	10.42	0	0.88
NLRP1	NLR family, pyrin domain containing 1	NM_021730#http://www.ncbi.nlm.nih.gov/entrez/query.fcgi?cmd=search&db=nucleotide&term=NM_021730QACCNS&doptcmdl=GenBank#	22861#http://www.ncbi.nlm.nih.gov/sites/entrez?Db=gene&Cmd=DetailsSearch&Term=22861#	Hs.104305 Hs.652273#http://Hs.104305 Hs.652273#	28#http://www.ncbi.nih.gov/entrez/query.fcgi?tool=bioconductor&cmd=Retrieve&db=PubMed&list_uids=8619474"8781126"9110174"10231032"11076957"11113115"11250163"11270363"11472070"11592035"12191486"12477932"12563287"14527388"14691733"14702039"15107016"15212762"	10.41	0	0.93
TMEM173	transmembrane protein 173	AA100891#http://www.ncbi.nlm.nih.gov/entrez/query.fcgi?cmd=search&db=nucleotide&term=AA100891QACCNS&doptcmdl=GenBank#	340061#http://www.ncbi.nlm.nih.gov/sites/entrez?Db=gene&Cmd=DetailsSearch&Term=340061#	Hs.379754#http://www.ncbi.nlm.nih.gov/UniGene/clust.cgi?ORG=Hs&CID=379754#	6#http://www.ncbi.nih.gov/entrez/query.fcgi?tool=bioconductor&cmd=Retrieve&db=PubMed&list_uids=12477932"14702039"15489334"18559423"18724357"18818105#	-10.41	0	-1.14
HBEGF	heparin-binding EGF-like growth factor	M60278#http://www.ncbi.nlm.nih.gov/entrez/query.fcgi?cmd=search&db=nucleotide&term=M60278QACCNS&doptcmdl=GenBank#	1839#http://www.ncbi.nlm.nih.gov/sites/entrez?Db=gene&Cmd=DetailsSearch&Term=1839#	Hs.592942 Hs.799#http://Hs.592942 Hs.799#	96#http://www.ncbi.nih.gov/entrez/query.fcgi?tool=bioconductor&cmd=Retrieve&db=PubMed&list_uids=1556128"1577791"1840698"1939101"3436221"7532176"7590736"7836353"8051092"8060360"8125298"8300582"8347598"9135143"9373149"9659904"10576204"10749879"11125426"1134	10.4	0	1.78
LY96	lymphocyte antigen 96	NM_015364#http://www.ncbi.nlm.nih.gov/entrez/query.fcgi?cmd=search&db=nucleotide&term=NM_015364QACCNS&doptcmdl=GenBank#	23643#http://www.ncbi.nlm.nih.gov/sites/entrez?Db=gene&Cmd=DetailsSearch&Term=23643#	Hs.660766#http://www.ncbi.nlm.nih.gov/UniGene/clust.cgi?ORG=Hs&CID=660766#	58#http://www.ncbi.nih.gov/entrez/query.fcgi?tool=bioconductor&cmd=Retrieve&db=PubMed&list_uids=10359581"10891475"11160242"11435474"11466383"11593030"11717200"11923281"11976338"12324469"12447442"12477932"12594207"12642668"12738639"12754215"12960171"145560	-10.39	0	-1.4
STAT1	signal transducer and activator of transcription 1, 91kDa	AFFX-HUMISGF3A/M97935_3#http://www.ncbi.nlm.nih.gov/entrez/query.fcgi?cmd=search&db=nucleotide&term=AFFX-HUMISGF3A/M97935_3QACCNS&doptcmdl=GenBank#	6772#http://www.ncbi.nlm.nih.gov/sites/entrez?Db=gene&Cmd=DetailsSearch&Term=6772#	Hs.642990 Hs.715518#http://Hs.642990 Hs.715518#	301#http://www.ncbi.nih.gov/entrez/query.fcgi?tool=bioconductor&cmd=Retrieve&db=PubMed&list_uids=1496401"1502203"7514165"7543024"7657660"7690989"7885841"8125298"8232552"8549654"8608597"8621447"8631962"8889548"8943351"8986769"9069288"9121453"9135145"920513	-10.39	0	-0.86
LTBP2	latent transforming growth factor beta binding protein 2	NM_000428#http://www.ncbi.nlm.nih.gov/entrez/query.fcgi?cmd=search&db=nucleotide&term=NM_000428QACCNS&doptcmdl=GenBank#	4053#http://www.ncbi.nlm.nih.gov/sites/entrez?Db=gene&Cmd=DetailsSearch&Term=4053#	Hs.512776 Hs.597522#http://Hs.512776 Hs.597522#	19#http://www.ncbi.nih.gov/entrez/query.fcgi?tool=bioconductor&cmd=Retrieve&db=PubMed&list_uids=7719025"7798248"8697098"8964588"9150447"9685426"9709808"10743502"10930463"11104663"11870232"12477932"12508121"12716902"15063762"17293099"17581631"18697872"1918	10.39	0	1.09
IFFO1	intermediate filament family orphan 1	AL080214#http://www.ncbi.nlm.nih.gov/entrez/query.fcgi?cmd=search&db=nucleotide&term=AL080214QACCNS&doptcmdl=GenBank#	25900#http://www.ncbi.nlm.nih.gov/sites/entrez?Db=gene&Cmd=DetailsSearch&Term=25900#	Hs.15243#http://www.ncbi.nlm.nih.gov/UniGene/clust.cgi?ORG=Hs&CID=15243#	7#http://www.ncbi.nih.gov/entrez/query.fcgi?tool=bioconductor&cmd=Retrieve&db=PubMed&list_uids=3052284"8771189"12032826"12477932"14702039"16189514"16713569#	-10.39	0	-1.13
TET3	tet oncogene family member 3	BF675754#http://www.ncbi.nlm.nih.gov/entrez/query.fcgi?cmd=search&db=nucleotide&term=BF675754QACCNS&doptcmdl=GenBank#	200424#http://www.ncbi.nlm.nih.gov/sites/entrez?Db=gene&Cmd=DetailsSearch&Term=200424#	Hs.516107#http://www.ncbi.nlm.nih.gov/UniGene/clust.cgi?ORG=Hs&CID=516107#	5#http://www.ncbi.nih.gov/entrez/query.fcgi?tool=bioconductor&cmd=Retrieve&db=PubMed&list_uids=9455477"11181995"12477932"15489334"15815621#	10.38	0	1.04
JMJD1A	jumonji domain containing 1A	AA524505#http://www.ncbi.nlm.nih.gov/entrez/query.fcgi?cmd=search&db=nucleotide&term=AA524505QACCNS&doptcmdl=GenBank#	55818#http://www.ncbi.nlm.nih.gov/sites/entrez?Db=gene&Cmd=DetailsSearch&Term=55818#	Hs.557425#http://www.ncbi.nlm.nih.gov/UniGene/clust.cgi?ORG=Hs&CID=557425#	9#http://www.ncbi.nih.gov/entrez/query.fcgi?tool=bioconductor&cmd=Retrieve&db=PubMed&list_uids=9872452"12477932"14702039"15302935"15489334"15815621"16603237"18538129"18713068#	10.38	0	0.85
GOPC	golgi associated PDZ and coiled-coil motif containing	NM_020399#http://www.ncbi.nlm.nih.gov/entrez/query.fcgi?cmd=search&db=nucleotide&term=NM_020399QACCNS&doptcmdl=GenBank#	57120#http://www.ncbi.nlm.nih.gov/sites/entrez?Db=gene&Cmd=DetailsSearch&Term=57120#	Hs.191539#http://www.ncbi.nlm.nih.gov/UniGene/clust.cgi?ORG=Hs&CID=191539#	27#http://www.ncbi.nih.gov/entrez/query.fcgi?tool=bioconductor&cmd=Retrieve&db=PubMed&list_uids=9843494"11162552"11384996"11520064"11707463"12149515"12372286"12471024"12477932"12538861"12661006"12885772"14570915"14574404"15144186"15317815"15358775"1548933	10.38	0	1.06
FAM89A	family with sequence similarity 89, member A	AI130705#http://www.ncbi.nlm.nih.gov/entrez/query.fcgi?cmd=search&db=nucleotide&term=AI130705QACCNS&doptcmdl=GenBank#	375061#http://www.ncbi.nlm.nih.gov/sites/entrez?Db=gene&Cmd=DetailsSearch&Term=375061#	Hs.38516#http://www.ncbi.nlm.nih.gov/UniGene/clust.cgi?ORG=Hs&CID=38516#	3#http://www.ncbi.nih.gov/entrez/query.fcgi?tool=bioconductor&cmd=Retrieve&db=PubMed&list_uids=12477932"15489334"16710414#	-10.36	0	-1.93
CSPG4	chondroitin sulfate proteoglycan 4	NM_001897#http://www.ncbi.nlm.nih.gov/entrez/query.fcgi?cmd=search&db=nucleotide&term=NM_001897QACCNS&doptcmdl=GenBank#	1464#http://www.ncbi.nlm.nih.gov/sites/entrez?Db=gene&Cmd=DetailsSearch&Term=1464#	Hs.513044#http://www.ncbi.nlm.nih.gov/UniGene/clust.cgi?ORG=Hs&CID=513044#	32#http://www.ncbi.nih.gov/entrez/query.fcgi?tool=bioconductor&cmd=Retrieve&db=PubMed&list_uids=8790396"9013976"9488735"10587647"10967549"11278606"12220645"12458226"12477932"14573520"15009727"15181153"15210734"15231748"15342556"15504744"16169245"16253523"	10.34	0	1.01
RUVBL1	RuvB-like 1 (E. coli)	NM_003707#http://www.ncbi.nlm.nih.gov/entrez/query.fcgi?cmd=search&db=nucleotide&term=NM_003707QACCNS&doptcmdl=GenBank#	8607#http://www.ncbi.nlm.nih.gov/sites/entrez?Db=gene&Cmd=DetailsSearch&Term=8607#	Hs.272822#http://www.ncbi.nlm.nih.gov/UniGene/clust.cgi?ORG=Hs&CID=272822#	45#http://www.ncbi.nih.gov/entrez/query.fcgi?tool=bioconductor&cmd=Retrieve&db=PubMed&list_uids=1602151"8125298"9196036"9373149"9588198"9774387"9813143"9843967"10428817"10524211"10882073"10902922"10966108"11027681"11080158"11509179"11827452"11839798"12417	-10.33	0	-0.98
UNC5B	unc-5 homolog B (C. elegans)	AA127885#http://www.ncbi.nlm.nih.gov/entrez/query.fcgi?cmd=search&db=nucleotide&term=AA127885QACCNS&doptcmdl=GenBank#	219699#http://www.ncbi.nlm.nih.gov/sites/entrez?Db=gene&Cmd=DetailsSearch&Term=219699#	Hs.522997#http://www.ncbi.nlm.nih.gov/UniGene/clust.cgi?ORG=Hs&CID=522997#	11#http://www.ncbi.nih.gov/entrez/query.fcgi?tool=bioconductor&cmd=Retrieve&db=PubMed&list_uids=12107411"12359238"12477932"12598906"12655055"12975309"14702039"15342556"15729359"18469807"18719102#	10.32	0	1.47
FAT4	FAT tumor suppressor homolog 4 (Drosophila)	NM_024582#http://www.ncbi.nlm.nih.gov/entrez/query.fcgi?cmd=search&db=nucleotide&term=NM_024582QACCNS&doptcmdl=GenBank#	79633#http://www.ncbi.nlm.nih.gov/sites/entrez?Db=gene&Cmd=DetailsSearch&Term=79633#	Hs.702217#http://www.ncbi.nlm.nih.gov/UniGene/clust.cgi?ORG=Hs&CID=702217#	6#http://www.ncbi.nih.gov/entrez/query.fcgi?tool=bioconductor&cmd=Retrieve&db=PubMed&list_uids=14702039"15003449"15345747"16713569"16865240"19048595#	-10.32	0	-1.45
ACAN	aggrecan	X17406#http://www.ncbi.nlm.nih.gov/entrez/query.fcgi?cmd=search&db=nucleotide&term=X17406QACCNS&doptcmdl=GenBank#	176#http://www.ncbi.nlm.nih.gov/sites/entrez?Db=gene&Cmd=DetailsSearch&Term=176#	Hs.2159 Hs.616395 Hs.711491#http://Hs.2159 Hs.616395 Hs.711491#	55#http://www.ncbi.nih.gov/entrez/query.fcgi?tool=bioconductor&cmd=Retrieve&db=PubMed&list_uids=1326552"1569188"1985970"2789216"7240256"7524681"7574678"7626017"7827755"7998967"8216228"8314595"8611178"8921002"9013976"9654129"9688535"9756610"10400671"109224	-10.32	0	-1.7
		AI699465#http://www.ncbi.nlm.nih.gov/entrez/query.fcgi?cmd=search&db=nucleotide&term=AI699465QACCNS&doptcmdl=GenBank#				10.3	0	1.36
EDN1	endothelin 1	NM_001955#http://www.ncbi.nlm.nih.gov/entrez/query.fcgi?cmd=search&db=nucleotide&term=NM_001955QACCNS&doptcmdl=GenBank#	1906#http://www.ncbi.nlm.nih.gov/sites/entrez?Db=gene&Cmd=DetailsSearch&Term=1906#	Hs.511899 Hs.713645#http://Hs.511899 Hs.713645#	316#http://www.ncbi.nih.gov/entrez/query.fcgi?tool=bioconductor&cmd=Retrieve&db=PubMed&list_uids=1280264"1422154"1515112"1713452"1725334"1736987"1859417"1864385"1917960"2005113"2018043"2201681"2649896"2659594"2670930"2678110"3282927"7664037"7773179"812516	10.3	0	1.17
PLXDC2	plexin domain containing 2	AI264121#http://www.ncbi.nlm.nih.gov/entrez/query.fcgi?cmd=search&db=nucleotide&term=AI264121QACCNS&doptcmdl=GenBank#	84898#http://www.ncbi.nlm.nih.gov/sites/entrez?Db=gene&Cmd=DetailsSearch&Term=84898#	Hs.658134#http://www.ncbi.nlm.nih.gov/UniGene/clust.cgi?ORG=Hs&CID=658134#	8#http://www.ncbi.nih.gov/entrez/query.fcgi?tool=bioconductor&cmd=Retrieve&db=PubMed&list_uids=11559528"12477932"12975309"14702039"15164054"15489334"15574754"16335952#	10.29	0	1.81
LMO7	LIM domain 7	NM_005358#http://www.ncbi.nlm.nih.gov/entrez/query.fcgi?cmd=search&db=nucleotide&term=NM_005358QACCNS&doptcmdl=GenBank#	4008#http://www.ncbi.nlm.nih.gov/sites/entrez?Db=gene&Cmd=DetailsSearch&Term=4008#	Hs.207631#http://www.ncbi.nlm.nih.gov/UniGene/clust.cgi?ORG=Hs&CID=207631#	18#http://www.ncbi.nih.gov/entrez/query.fcgi?tool=bioconductor&cmd=Retrieve&db=PubMed&list_uids=9826547"10048485"10531035"10737800"11935316"12168954"12477932"14702039"15302935"15324660"15778465"15782160"16083285"16192285"16344560"16964243"17067998"1708198	-10.29	0	-0.86
ADAMTSL1	ADAMTS-like 1	AI803088#http://www.ncbi.nlm.nih.gov/entrez/query.fcgi?cmd=search&db=nucleotide&term=AI803088QACCNS&doptcmdl=GenBank#	92949#http://www.ncbi.nlm.nih.gov/sites/entrez?Db=gene&Cmd=DetailsSearch&Term=92949#	Hs.522019#http://www.ncbi.nlm.nih.gov/UniGene/clust.cgi?ORG=Hs&CID=522019#	10#http://www.ncbi.nih.gov/entrez/query.fcgi?tool=bioconductor&cmd=Retrieve&db=PubMed&list_uids=9628581"11805097"12477932"12975309"14667842"14702039"15164053"15489334"16344560"17395588#	-10.29	0	-1.56
LIMK2	LIM domain kinase 2	NM_005569#http://www.ncbi.nlm.nih.gov/entrez/query.fcgi?cmd=search&db=nucleotide&term=NM_005569QACCNS&doptcmdl=GenBank#	3985#http://www.ncbi.nlm.nih.gov/sites/entrez?Db=gene&Cmd=DetailsSearch&Term=3985#	Hs.474596#http://www.ncbi.nlm.nih.gov/UniGene/clust.cgi?ORG=Hs&CID=474596#	30#http://www.ncbi.nih.gov/entrez/query.fcgi?tool=bioconductor&cmd=Retrieve&db=PubMed&list_uids=8537403"8954941"8980133"9655398"10436159"10452946"10591208"10613909"11018042"11076863"11171090"11230166"11340065"11418599"12477932"14702039"15231748"15461802"1	10.28	0	0.98
B3GALNT1	beta-1,3-N-acetylgalactosaminyltransferase 1 (globoside blood group)	AF154848#http://www.ncbi.nlm.nih.gov/entrez/query.fcgi?cmd=search&db=nucleotide&term=AF154848QACCNS&doptcmdl=GenBank#	8706#http://www.ncbi.nlm.nih.gov/sites/entrez?Db=gene&Cmd=DetailsSearch&Term=8706#	Hs.418062#http://www.ncbi.nlm.nih.gov/UniGene/clust.cgi?ORG=Hs&CID=418062#	19#http://www.ncbi.nih.gov/entrez/query.fcgi?tool=bioconductor&cmd=Retrieve&db=PubMed&list_uids=2187500"2541446"2542563"2649653"2829950"6425294"8125298"9373149"9405390"9582303"10580128"10993897"12023287"12477932"12975309"14702039"15142124"15489334"1634456	-10.27	0	-1.04
ALDH3B1	aldehyde dehydrogenase 3 family, member B1	NM_000694#http://www.ncbi.nlm.nih.gov/entrez/query.fcgi?cmd=search&db=nucleotide&term=NM_000694QACCNS&doptcmdl=GenBank#	221#http://www.ncbi.nlm.nih.gov/sites/entrez?Db=gene&Cmd=DetailsSearch&Term=221#	Hs.523841#http://www.ncbi.nlm.nih.gov/UniGene/clust.cgi?ORG=Hs&CID=523841#	8#http://www.ncbi.nih.gov/entrez/query.fcgi?tool=bioconductor&cmd=Retrieve&db=PubMed&list_uids=7828891"9161417"9490025"12477932"15489334"16092759"17382292"19159868#	-10.27	0	-1.79
IFITM1	interferon induced transmembrane protein 1 (9-27)	NM_003641#http://www.ncbi.nlm.nih.gov/entrez/query.fcgi?cmd=search&db=nucleotide&term=NM_003641QACCNS&doptcmdl=GenBank#	8519#http://www.ncbi.nlm.nih.gov/sites/entrez?Db=gene&Cmd=DetailsSearch&Term=8519#	Hs.458414#http://www.ncbi.nlm.nih.gov/UniGene/clust.cgi?ORG=Hs&CID=458414#	15#http://www.ncbi.nih.gov/entrez/query.fcgi?tool=bioconductor&cmd=Retrieve&db=PubMed&list_uids=1383329"2398277"2492664"3935435"6548414"7559564"7680491"12477932"12926988"14667819"15489334"15661263"15808405"18202764"18829488#	-10.26	0	-0.91
BMP4	bone morphogenetic protein 4	D30751#http://www.ncbi.nlm.nih.gov/entrez/query.fcgi?cmd=search&db=nucleotide&term=D30751QACCNS&doptcmdl=GenBank#	652#http://www.ncbi.nlm.nih.gov/sites/entrez?Db=gene&Cmd=DetailsSearch&Term=652#	Hs.68879#http://www.ncbi.nlm.nih.gov/UniGene/clust.cgi?ORG=Hs&CID=68879#	122#http://www.ncbi.nih.gov/entrez/query.fcgi?tool=bioconductor&cmd=Retrieve&db=PubMed&list_uids=3201241"7558046"7579580"7644468"7673243"7811286"8006002"8146069"8645259"8702914"8889548"9389648"9701626"9804553"10457277"10657699"10706139"10809227"10894154"1	-10.25	0	-1.08
LPCAT2	lysophosphatidylcholine acyltransferase 2	AA789296#http://www.ncbi.nlm.nih.gov/entrez/query.fcgi?cmd=search&db=nucleotide&term=AA789296QACCNS&doptcmdl=GenBank#	54947#http://www.ncbi.nlm.nih.gov/sites/entrez?Db=gene&Cmd=DetailsSearch&Term=54947#	Hs.460857#http://www.ncbi.nlm.nih.gov/UniGene/clust.cgi?ORG=Hs&CID=460857#	4#http://www.ncbi.nih.gov/entrez/query.fcgi?tool=bioconductor&cmd=Retrieve&db=PubMed&list_uids=12477932"14702039"15489334"17182612#	10.23	0	1.15
FABP4	fatty acid binding protein 4, adipocyte	NM_001442#http://www.ncbi.nlm.nih.gov/entrez/query.fcgi?cmd=search&db=nucleotide&term=NM_001442QACCNS&doptcmdl=GenBank#	2167#http://www.ncbi.nlm.nih.gov/sites/entrez?Db=gene&Cmd=DetailsSearch&Term=2167#	Hs.391561#http://www.ncbi.nlm.nih.gov/UniGene/clust.cgi?ORG=Hs&CID=391561#	37#http://www.ncbi.nih.gov/entrez/query.fcgi?tool=bioconductor&cmd=Retrieve&db=PubMed&list_uids=1304913"1648089"2481498"7784447"8463311"9070383"9204877"10318917"12417276"12477932"15015141"15168018"15456755"15489334"15734831"16130169"16169070"16313911"1664	-10.23	0	-1.91
MBNL1	muscleblind-like (Drosophila)	AF401998#http://www.ncbi.nlm.nih.gov/entrez/query.fcgi?cmd=search&db=nucleotide&term=AF401998QACCNS&doptcmdl=GenBank#	4154#http://www.ncbi.nlm.nih.gov/sites/entrez?Db=gene&Cmd=DetailsSearch&Term=4154#	Hs.478000 Hs.558914#http://Hs.478000 Hs.558914#	20#http://www.ncbi.nih.gov/entrez/query.fcgi?tool=bioconductor&cmd=Retrieve&db=PubMed&list_uids=8889548"9455477"10970838"11433021"11590133"11929853"12477932"14722159"15257297"15546872"15961406"16273094"16394256"16920640"16946708"17846170"17942744"18335541	10.23	0	1.44
HDGFRP3	hepatoma-derived growth factor, related protein 3	BE703418#http://www.ncbi.nlm.nih.gov/entrez/query.fcgi?cmd=search&db=nucleotide&term=BE703418QACCNS&doptcmdl=GenBank#	50810#http://www.ncbi.nlm.nih.gov/sites/entrez?Db=gene&Cmd=DetailsSearch&Term=50810#	Hs.513954#http://www.ncbi.nlm.nih.gov/UniGene/clust.cgi?ORG=Hs&CID=513954#	8#http://www.ncbi.nih.gov/entrez/query.fcgi?tool=bioconductor&cmd=Retrieve&db=PubMed&list_uids=10581169"10810093"12477932"14702039"15371438"15489334"15761153"16337983#	10.22	0	1.24
HSD17B6	hydroxysteroid (17-beta) dehydrogenase 6 homolog (mouse)	U89281#http://www.ncbi.nlm.nih.gov/entrez/query.fcgi?cmd=search&db=nucleotide&term=U89281QACCNS&doptcmdl=GenBank#	8630#http://www.ncbi.nlm.nih.gov/sites/entrez?Db=gene&Cmd=DetailsSearch&Term=8630#	Hs.524513#http://www.ncbi.nlm.nih.gov/UniGene/clust.cgi?ORG=Hs&CID=524513#	10#http://www.ncbi.nih.gov/entrez/query.fcgi?tool=bioconductor&cmd=Retrieve&db=PubMed&list_uids=9188497"10896656"11165032"11306067"11360992"11513953"12477932"17070195"17289849"19027726#	10.22	0	1.51
CDC42SE2	CDC42 small effector 2	NM_020240#http://www.ncbi.nlm.nih.gov/entrez/query.fcgi?cmd=search&db=nucleotide&term=NM_020240QACCNS&doptcmdl=GenBank#	56990#http://www.ncbi.nlm.nih.gov/sites/entrez?Db=gene&Cmd=DetailsSearch&Term=56990#	Hs.508829 Hs.713870#http://Hs.508829 Hs.713870#	7#http://www.ncbi.nih.gov/entrez/query.fcgi?tool=bioconductor&cmd=Retrieve&db=PubMed&list_uids=8619474"9110174"10816584"12477932"15840583"16344560"17030554#	10.22	0	1.04
FLJ14213	protor-2	NM_024841#http://www.ncbi.nlm.nih.gov/entrez/query.fcgi?cmd=search&db=nucleotide&term=NM_024841QACCNS&doptcmdl=GenBank#	79899#http://www.ncbi.nlm.nih.gov/sites/entrez?Db=gene&Cmd=DetailsSearch&Term=79899#	Hs.19987#http://www.ncbi.nlm.nih.gov/UniGene/clust.cgi?ORG=Hs&CID=19987#	3#http://www.ncbi.nih.gov/entrez/query.fcgi?tool=bioconductor&cmd=Retrieve&db=PubMed&list_uids=12477932"14702039"17461779#	10.22	0	2.34
ATXN1	ataxin 1	AW235612#http://www.ncbi.nlm.nih.gov/entrez/query.fcgi?cmd=search&db=nucleotide&term=AW235612QACCNS&doptcmdl=GenBank#	6310#http://www.ncbi.nlm.nih.gov/sites/entrez?Db=gene&Cmd=DetailsSearch&Term=6310#	Hs.434961 Hs.715601#http://Hs.434961 Hs.715601#	59#http://www.ncbi.nih.gov/entrez/query.fcgi?tool=bioconductor&cmd=Retrieve&db=PubMed&list_uids=1582256"7647801"7951322"8358429"8619528"8634720"8872471"9097953"9353120"9353121"10713882"11001934"11121205"11136710"11781699"11804332"11807410"11973625"1206201	10.21	0	0.86
		AA903473#http://www.ncbi.nlm.nih.gov/entrez/query.fcgi?cmd=search&db=nucleotide&term=AA903473QACCNS&doptcmdl=GenBank#				-10.2	0	-1.81
SLC4A7	solute carrier family 4, sodium bicarbonate cotransporter, member 7	AF053755#http://www.ncbi.nlm.nih.gov/entrez/query.fcgi?cmd=search&db=nucleotide&term=AF053755QACCNS&doptcmdl=GenBank#	9497#http://www.ncbi.nlm.nih.gov/sites/entrez?Db=gene&Cmd=DetailsSearch&Term=9497#	Hs.250072#http://www.ncbi.nlm.nih.gov/UniGene/clust.cgi?ORG=Hs&CID=250072#	12#http://www.ncbi.nih.gov/entrez/query.fcgi?tool=bioconductor&cmd=Retrieve&db=PubMed&list_uids=9610397"10198178"10347222"10600945"12403779"14578046"14736710"15144186"15324660"16301216"17353931"17624982#	10.19	0	1.71
MRCL	mannose receptor-like	BF057185#http://www.ncbi.nlm.nih.gov/entrez/query.fcgi?cmd=search&db=nucleotide&term=BF057185QACCNS&doptcmdl=GenBank#	348174#http://www.ncbi.nlm.nih.gov/sites/entrez?Db=gene&Cmd=DetailsSearch&Term=348174#	Hs.556045 Hs.592064#http://Hs.556045 Hs.592064#	4#http://www.ncbi.nih.gov/entrez/query.fcgi?tool=bioconductor&cmd=Retrieve&db=PubMed&list_uids=12477932"12975309"14702039"16303743#	10.19	0	1.13
SIRPA	signal-regulatory protein alpha	D86043#http://www.ncbi.nlm.nih.gov/entrez/query.fcgi?cmd=search&db=nucleotide&term=D86043QACCNS&doptcmdl=GenBank#	140885#http://www.ncbi.nlm.nih.gov/sites/entrez?Db=gene&Cmd=DetailsSearch&Term=140885#	Hs.581021 Hs.679042#http://Hs.581021 Hs.679042#	52#http://www.ncbi.nih.gov/entrez/query.fcgi?tool=bioconductor&cmd=Retrieve&db=PubMed&list_uids=8525433"8810330"8943344"9062191"9070220"9271230"9485180"9632768"9712903"9872987"10098842"10469599"10572074"10585853"10660565"10660620"10842184"10962556"1150959	10.17	0	1.77
PALMD	palmdelphin	AI082747#http://www.ncbi.nlm.nih.gov/entrez/query.fcgi?cmd=search&db=nucleotide&term=AI082747QACCNS&doptcmdl=GenBank#	54873#http://www.ncbi.nlm.nih.gov/sites/entrez?Db=gene&Cmd=DetailsSearch&Term=54873#	Hs.483993#http://www.ncbi.nlm.nih.gov/UniGene/clust.cgi?ORG=Hs&CID=483993#	7#http://www.ncbi.nih.gov/entrez/query.fcgi?tool=bioconductor&cmd=Retrieve&db=PubMed&list_uids=11478809"11707320"12477932"14702039"15489334"15851553"17081983#	-10.13	0	-1.72
		AI962169#http://www.ncbi.nlm.nih.gov/entrez/query.fcgi?cmd=search&db=nucleotide&term=AI962169QACCNS&doptcmdl=GenBank#				-10.12	0	-1.33
CDC42EP4	CDC42 effector protein (Rho GTPase binding) 4	NM_012121#http://www.ncbi.nlm.nih.gov/entrez/query.fcgi?cmd=search&db=nucleotide&term=NM_012121QACCNS&doptcmdl=GenBank#	23580#http://www.ncbi.nlm.nih.gov/sites/entrez?Db=gene&Cmd=DetailsSearch&Term=23580#	Hs.3903#http://www.ncbi.nlm.nih.gov/UniGene/clust.cgi?ORG=Hs&CID=3903#	10#http://www.ncbi.nih.gov/entrez/query.fcgi?tool=bioconductor&cmd=Retrieve&db=PubMed&list_uids=10490598"11035016"11185749"12477932"14702039"15226823"15489334"15761153"16189514"17081983#	-10.12	0	-1.29
ZEB1	zinc finger E-box binding homeobox 1	NM_030751#http://www.ncbi.nlm.nih.gov/entrez/query.fcgi?cmd=search&db=nucleotide&term=NM_030751QACCNS&doptcmdl=GenBank#	6935#http://www.ncbi.nlm.nih.gov/sites/entrez?Db=gene&Cmd=DetailsSearch&Term=6935#	Hs.124503#http://www.ncbi.nlm.nih.gov/UniGene/clust.cgi?ORG=Hs&CID=124503#	45#http://www.ncbi.nih.gov/entrez/query.fcgi?tool=bioconductor&cmd=Retrieve&db=PubMed&list_uids=1427828"1840704"7935395"8138542"9418848"9724649"10359772"11275565"11760832"11810028"12161443"12163027"12477932"12743038"12743039"14702039"14965470"15302935"153	10.11	0	1.82
NLRP1	NLR family, pyrin domain containing 1	AF310105#http://www.ncbi.nlm.nih.gov/entrez/query.fcgi?cmd=search&db=nucleotide&term=AF310105QACCNS&doptcmdl=GenBank#	22861#http://www.ncbi.nlm.nih.gov/sites/entrez?Db=gene&Cmd=DetailsSearch&Term=22861#	Hs.104305 Hs.652273#http://Hs.104305 Hs.652273#	28#http://www.ncbi.nih.gov/entrez/query.fcgi?tool=bioconductor&cmd=Retrieve&db=PubMed&list_uids=8619474"8781126"9110174"10231032"11076957"11113115"11250163"11270363"11472070"11592035"12191486"12477932"12563287"14527388"14691733"14702039"15107016"15212762"	10.11	0	1.53
MTUS1	mitochondrial tumor suppressor 1	AL096842#http://www.ncbi.nlm.nih.gov/entrez/query.fcgi?cmd=search&db=nucleotide&term=AL096842QACCNS&doptcmdl=GenBank#	57509#http://www.ncbi.nlm.nih.gov/sites/entrez?Db=gene&Cmd=DetailsSearch&Term=57509#	Hs.7946#http://www.ncbi.nlm.nih.gov/UniGene/clust.cgi?ORG=Hs&CID=7946#	10#http://www.ncbi.nih.gov/entrez/query.fcgi?tool=bioconductor&cmd=Retrieve&db=PubMed&list_uids=10574462"12477932"12692079"14702039"15123706"16344560"16650523"16887298"17301065"18519826#	-10.08	0	-1.31
AQP3	aquaporin 3 (Gill blood group)	N74607#http://www.ncbi.nlm.nih.gov/entrez/query.fcgi?cmd=search&db=nucleotide&term=N74607QACCNS&doptcmdl=GenBank#	360#http://www.ncbi.nlm.nih.gov/sites/entrez?Db=gene&Cmd=DetailsSearch&Term=360#	Hs.234642#http://www.ncbi.nlm.nih.gov/UniGene/clust.cgi?ORG=Hs&CID=234642#	34#http://www.ncbi.nih.gov/entrez/query.fcgi?tool=bioconductor&cmd=Retrieve&db=PubMed&list_uids=7543093"7558005"8641135"9525951"9558461"11751877"11918716"12234316"12239222"12477932"12769265"12773542"14514735"14675200"14702039"15164053"15375592"15489334"15	10.08	0	1.86
TTC39C	tetratricopeptide repeat domain 39C	AA406435#http://www.ncbi.nlm.nih.gov/entrez/query.fcgi?cmd=search&db=nucleotide&term=AA406435QACCNS&doptcmdl=GenBank#	125488#http://www.ncbi.nlm.nih.gov/sites/entrez?Db=gene&Cmd=DetailsSearch&Term=125488#	Hs.653395#http://www.ncbi.nlm.nih.gov/UniGene/clust.cgi?ORG=Hs&CID=653395#	4#http://www.ncbi.nih.gov/entrez/query.fcgi?tool=bioconductor&cmd=Retrieve&db=PubMed&list_uids=12477932"14702039"15489334"16177791#	-10.07	0	-1.17
C1orf183	chromosome 1 open reading frame 183	BF246946#http://www.ncbi.nlm.nih.gov/entrez/query.fcgi?cmd=search&db=nucleotide&term=BF246946QACCNS&doptcmdl=GenBank#	55924#http://www.ncbi.nlm.nih.gov/sites/entrez?Db=gene&Cmd=DetailsSearch&Term=55924#	Hs.193406 Hs.657857#http://Hs.193406 Hs.657857#	3#http://www.ncbi.nih.gov/entrez/query.fcgi?tool=bioconductor&cmd=Retrieve&db=PubMed&list_uids=12477932"14702039"19047128#	-10.06	0	-1.23
		AW292830#http://www.ncbi.nlm.nih.gov/entrez/query.fcgi?cmd=search&db=nucleotide&term=AW292830QACCNS&doptcmdl=GenBank#				10.05	0	1.5
MAP2K3	mitogen-activated protein kinase kinase 3	AA780381#http://www.ncbi.nlm.nih.gov/entrez/query.fcgi?cmd=search&db=nucleotide&term=AA780381QACCNS&doptcmdl=GenBank#	5606#http://www.ncbi.nlm.nih.gov/sites/entrez?Db=gene&Cmd=DetailsSearch&Term=5606#	Hs.514012#http://www.ncbi.nlm.nih.gov/UniGene/clust.cgi?ORG=Hs&CID=514012#	44#http://www.ncbi.nih.gov/entrez/query.fcgi?tool=bioconductor&cmd=Retrieve&db=PubMed&list_uids=7750576"7839144"8125298"8226933"8622669"8626699"8900184"9038352"9373149"9465908"9768359"9786855"9841871"10497253"10856288"10997882"11062067"11062068"11181995"1	-10.04	0	-1.02
MGLL	monoglyceride lipase	BC006230#http://www.ncbi.nlm.nih.gov/entrez/query.fcgi?cmd=search&db=nucleotide&term=BC006230QACCNS&doptcmdl=GenBank#	11343#http://www.ncbi.nlm.nih.gov/sites/entrez?Db=gene&Cmd=DetailsSearch&Term=11343#	Hs.277035#http://www.ncbi.nlm.nih.gov/UniGene/clust.cgi?ORG=Hs&CID=277035#	14#http://www.ncbi.nih.gov/entrez/query.fcgi?tool=bioconductor&cmd=Retrieve&db=PubMed&list_uids=8619474"8889548"9110174"9495531"11470505"12477932"14702039"15489334"16169070"16806233"17621164"18452279"18721756"19014633#	-10	0	-1.04
ITGB3	integrin, beta 3 (platelet glycoprotein IIIa, antigen CD61)	J02703#http://www.ncbi.nlm.nih.gov/entrez/query.fcgi?cmd=search&db=nucleotide&term=J02703QACCNS&doptcmdl=GenBank#	3690#http://www.ncbi.nlm.nih.gov/sites/entrez?Db=gene&Cmd=DetailsSearch&Term=3690#	Hs.218040#http://www.ncbi.nlm.nih.gov/UniGene/clust.cgi?ORG=Hs&CID=218040#	528#http://www.ncbi.nih.gov/entrez/query.fcgi?tool=bioconductor&cmd=Retrieve&db=PubMed&list_uids=1371279"1382574"1429573"1430225"1438206"1549507"1602006"1693624"1694173"1953640"1967954"2001252"2138612"2145280"2202737"2341395"2345548"2392682"2452834"245495	10	0	1.42
ARID5B	AT rich interactive domain 5B (MRF1-like)	AA150242#http://www.ncbi.nlm.nih.gov/entrez/query.fcgi?cmd=search&db=nucleotide&term=AA150242QACCNS&doptcmdl=GenBank#	84159#http://www.ncbi.nlm.nih.gov/sites/entrez?Db=gene&Cmd=DetailsSearch&Term=84159#	Hs.535297#http://www.ncbi.nlm.nih.gov/UniGene/clust.cgi?ORG=Hs&CID=535297#	11#http://www.ncbi.nih.gov/entrez/query.fcgi?tool=bioconductor&cmd=Retrieve&db=PubMed&list_uids=9808040"10329386"11478881"11483573"12477932"14702039"15164054"15489334"15640446"17081983"18612189#	-10	0	-1.42
COL5A1	collagen, type V, alpha 1	AI130969#http://www.ncbi.nlm.nih.gov/entrez/query.fcgi?cmd=search&db=nucleotide&term=AI130969QACCNS&doptcmdl=GenBank#	1289#http://www.ncbi.nlm.nih.gov/sites/entrez?Db=gene&Cmd=DetailsSearch&Term=1289#	Hs.210283#http://www.ncbi.nlm.nih.gov/UniGene/clust.cgi?ORG=Hs&CID=210283#	46#http://www.ncbi.nih.gov/entrez/query.fcgi?tool=bioconductor&cmd=Retrieve&db=PubMed&list_uids=1571108"1572660"1722213"2071595"2203476"2446864"2496661"2745554"3571333"6501291"6693501"7346227"7646438"8181482"8575750"9042913"9099729"9501082"9582436"9683580	10	0	0.84
PHF17	PHD finger protein 17	AW138134#http://www.ncbi.nlm.nih.gov/entrez/query.fcgi?cmd=search&db=nucleotide&term=AW138134QACCNS&doptcmdl=GenBank#	79960#http://www.ncbi.nlm.nih.gov/sites/entrez?Db=gene&Cmd=DetailsSearch&Term=79960#	Hs.12420#http://www.ncbi.nlm.nih.gov/UniGene/clust.cgi?ORG=Hs&CID=12420#	14#http://www.ncbi.nih.gov/entrez/query.fcgi?tool=bioconductor&cmd=Retrieve&db=PubMed&list_uids=11347906"12169691"12477932"14612400"14702039"15489334"15502158"15815621"16046545"16387653"16713569"17081983"18684714"18806787#	10	0	1
		BE674466#http://www.ncbi.nlm.nih.gov/entrez/query.fcgi?cmd=search&db=nucleotide&term=BE674466QACCNS&doptcmdl=GenBank#				-9.96	0	-1.22
ALDH6A1	aldehyde dehydrogenase 6 family, member A1	NM_005589#http://www.ncbi.nlm.nih.gov/entrez/query.fcgi?cmd=search&db=nucleotide&term=NM_005589QACCNS&doptcmdl=GenBank#	4329#http://www.ncbi.nlm.nih.gov/sites/entrez?Db=gene&Cmd=DetailsSearch&Term=4329#	Hs.293970#http://www.ncbi.nlm.nih.gov/UniGene/clust.cgi?ORG=Hs&CID=293970#	8#http://www.ncbi.nih.gov/entrez/query.fcgi?tool=bioconductor&cmd=Retrieve&db=PubMed&list_uids=1527093"8125298"9373149"10947204"12477932"14718574"15489334"15909363#	-9.96	0	-1.3
COL21A1	collagen, type XXI, alpha 1	NM_030820#http://www.ncbi.nlm.nih.gov/entrez/query.fcgi?cmd=search&db=nucleotide&term=NM_030820QACCNS&doptcmdl=GenBank#	81578#http://www.ncbi.nlm.nih.gov/sites/entrez?Db=gene&Cmd=DetailsSearch&Term=81578#	Hs.47629#http://www.ncbi.nlm.nih.gov/UniGene/clust.cgi?ORG=Hs&CID=47629#	7#http://www.ncbi.nih.gov/entrez/query.fcgi?tool=bioconductor&cmd=Retrieve&db=PubMed&list_uids=11230166"11566190"11827793"11863369"12477932"14702039"15342556#	-9.95	0	-1.09
SLC39A14	solute carrier family 39 (zinc transporter), member 14	BC015770#http://www.ncbi.nlm.nih.gov/entrez/query.fcgi?cmd=search&db=nucleotide&term=BC015770QACCNS&doptcmdl=GenBank#	23516#http://www.ncbi.nlm.nih.gov/sites/entrez?Db=gene&Cmd=DetailsSearch&Term=23516#	Hs.491232#http://www.ncbi.nlm.nih.gov/UniGene/clust.cgi?ORG=Hs&CID=491232#	7#http://www.ncbi.nih.gov/entrez/query.fcgi?tool=bioconductor&cmd=Retrieve&db=PubMed&list_uids=7584044"9391139"12477932"12659941"15642354"15863613"18524764#	9.95	0	1.6
GPR124	G protein-coupled receptor 124	BF511315#http://www.ncbi.nlm.nih.gov/entrez/query.fcgi?cmd=search&db=nucleotide&term=BF511315QACCNS&doptcmdl=GenBank#	25960#http://www.ncbi.nlm.nih.gov/sites/entrez?Db=gene&Cmd=DetailsSearch&Term=25960#	Hs.274136#http://www.ncbi.nlm.nih.gov/UniGene/clust.cgi?ORG=Hs&CID=274136#	9#http://www.ncbi.nih.gov/entrez/query.fcgi?tool=bioconductor&cmd=Retrieve&db=PubMed&list_uids=10819331"11559528"12168954"12477932"12565841"14702039"15021905"15203201"16982628#	9.95	0	1.02
UBE2L6	ubiquitin-conjugating enzyme E2L 6	NM_004223#http://www.ncbi.nlm.nih.gov/entrez/query.fcgi?cmd=search&db=nucleotide&term=NM_004223QACCNS&doptcmdl=GenBank#	9246#http://www.ncbi.nlm.nih.gov/sites/entrez?Db=gene&Cmd=DetailsSearch&Term=9246#	Hs.425777#http://www.ncbi.nlm.nih.gov/UniGene/clust.cgi?ORG=Hs&CID=425777#	19#http://www.ncbi.nih.gov/entrez/query.fcgi?tool=bioconductor&cmd=Retrieve&db=PubMed&list_uids=9153201"10085091"10521492"10558980"10866800"10894956"11078524"11237715"11786535"12075357"12121982"12477932"14702039"15107846"15131269"15670748"16583136"1802934	-9.93	0	-1.08
MAOA	monoamine oxidase A	AA923354#http://www.ncbi.nlm.nih.gov/entrez/query.fcgi?cmd=search&db=nucleotide&term=AA923354QACCNS&doptcmdl=GenBank#	4128#http://www.ncbi.nlm.nih.gov/sites/entrez?Db=gene&Cmd=DetailsSearch&Term=4128#	Hs.183109#http://www.ncbi.nlm.nih.gov/UniGene/clust.cgi?ORG=Hs&CID=183109#	251#http://www.ncbi.nih.gov/entrez/query.fcgi?tool=bioconductor&cmd=Retrieve&db=PubMed&list_uids=1432104"1578281"1783405"1886775"2021654"2023912"2414414"2764901"2793188"3178846"3387449"3418353"7063850"7519662"8125298"8211186"8316221"8584674"8678123"888954	-9.93	0	-1.99
HSPA13	heat shock protein 70kDa family, member 13	AI718418#http://www.ncbi.nlm.nih.gov/entrez/query.fcgi?cmd=search&db=nucleotide&term=AI718418QACCNS&doptcmdl=GenBank#	6782#http://www.ncbi.nlm.nih.gov/sites/entrez?Db=gene&Cmd=DetailsSearch&Term=6782#	Hs.352341#http://www.ncbi.nlm.nih.gov/UniGene/clust.cgi?ORG=Hs&CID=352341#	16#http://www.ncbi.nih.gov/entrez/query.fcgi?tool=bioconductor&cmd=Retrieve&db=PubMed&list_uids=8125298"8131751"8825657"8889548"8889549"9373149"10675567"10830953"11319647"12107410"12477932"14702039"15489334"16087163"16189514"18793616#	9.93	0	0.9
		AA042983#http://www.ncbi.nlm.nih.gov/entrez/query.fcgi?cmd=search&db=nucleotide&term=AA042983QACCNS&doptcmdl=GenBank#				9.93	0	1.35
FLJ10357	hypothetical protein FLJ10357	R42449#http://www.ncbi.nlm.nih.gov/entrez/query.fcgi?cmd=search&db=nucleotide&term=R42449QACCNS&doptcmdl=GenBank#	55701#http://www.ncbi.nlm.nih.gov/sites/entrez?Db=gene&Cmd=DetailsSearch&Term=55701#	Hs.35125#http://www.ncbi.nlm.nih.gov/UniGene/clust.cgi?ORG=Hs&CID=35125#	5#http://www.ncbi.nih.gov/entrez/query.fcgi?tool=bioconductor&cmd=Retrieve&db=PubMed&list_uids=12477932"12693554"14702039"16143467"16169070#	9.91	0	1.05
LOC646903	hypothetical LOC646903	AI262277#http://www.ncbi.nlm.nih.gov/entrez/query.fcgi?cmd=search&db=nucleotide&term=AI262277QACCNS&doptcmdl=GenBank#	646903#http://www.ncbi.nlm.nih.gov/sites/entrez?Db=gene&Cmd=DetailsSearch&Term=646903#	Hs.632559#http://www.ncbi.nlm.nih.gov/UniGene/clust.cgi?ORG=Hs&CID=632559#	1#http://www.ncbi.nih.gov/entrez/query.fcgi?tool=bioconductor&cmd=Retrieve&db=PubMed&list_uids=12477932#	-9.91	0	-1.36
SEPT9	septin 9	AB023208#http://www.ncbi.nlm.nih.gov/entrez/query.fcgi?cmd=search&db=nucleotide&term=AB023208QACCNS&doptcmdl=GenBank#	10801#http://www.ncbi.nlm.nih.gov/sites/entrez?Db=gene&Cmd=DetailsSearch&Term=10801#	Hs.440932#http://www.ncbi.nlm.nih.gov/UniGene/clust.cgi?ORG=Hs&CID=440932#	30#http://www.ncbi.nih.gov/entrez/query.fcgi?tool=bioconductor&cmd=Retrieve&db=PubMed&list_uids=9439655"10231032"10339604"10485469"10673328"10673329"10987277"11593400"12095151"12388755"12477932"12626509"14702039"15302935"15485874"15489334"15782116"1600713	-9.91	0	-0.84
FSTL3	follistatin-like 3 (secreted glycoprotein)	NM_005860#http://www.ncbi.nlm.nih.gov/entrez/query.fcgi?cmd=search&db=nucleotide&term=NM_005860QACCNS&doptcmdl=GenBank#	10272#http://www.ncbi.nlm.nih.gov/sites/entrez?Db=gene&Cmd=DetailsSearch&Term=10272#	Hs.529038#http://www.ncbi.nlm.nih.gov/UniGene/clust.cgi?ORG=Hs&CID=529038#	28#http://www.ncbi.nih.gov/entrez/query.fcgi?tool=bioconductor&cmd=Retrieve&db=PubMed&list_uids=9671416"10737800"11459787"11571638"11948405"12194980"12397211"12477932"12531697"12970321"12975309"14739256"15130517"15340161"15451575"15489334"15527507"1615090	9.9	0	1.06
FKBP14	FK506 binding protein 14, 22 kDa	BG110260#http://www.ncbi.nlm.nih.gov/entrez/query.fcgi?cmd=search&db=nucleotide&term=BG110260QACCNS&doptcmdl=GenBank#	55033#http://www.ncbi.nlm.nih.gov/sites/entrez?Db=gene&Cmd=DetailsSearch&Term=55033#	Hs.571333#http://www.ncbi.nlm.nih.gov/UniGene/clust.cgi?ORG=Hs&CID=571333#	7#http://www.ncbi.nih.gov/entrez/query.fcgi?tool=bioconductor&cmd=Retrieve&db=PubMed&list_uids=12036304"12477932"12690205"12975309"14702039"15340161"15489334#	9.9	0	0.87
PLEKHA5	pleckstrin homology domain containing, family A member 5	NM_019012#http://www.ncbi.nlm.nih.gov/entrez/query.fcgi?cmd=search&db=nucleotide&term=NM_019012QACCNS&doptcmdl=GenBank#	54477#http://www.ncbi.nlm.nih.gov/sites/entrez?Db=gene&Cmd=DetailsSearch&Term=54477#	Hs.188614#http://www.ncbi.nlm.nih.gov/UniGene/clust.cgi?ORG=Hs&CID=188614#	13#http://www.ncbi.nih.gov/entrez/query.fcgi?tool=bioconductor&cmd=Retrieve&db=PubMed&list_uids=11001876"11214970"12168954"12477932"14702039"15231747"15324660"15489334"15951569"16344560"16713569"16964243"17081983#	-9.9	0	-1.26
AFAP1L1	actin filament associated protein 1-like 1	H28999#http://www.ncbi.nlm.nih.gov/entrez/query.fcgi?cmd=search&db=nucleotide&term=H28999QACCNS&doptcmdl=GenBank#	134265#http://www.ncbi.nlm.nih.gov/sites/entrez?Db=gene&Cmd=DetailsSearch&Term=134265#	Hs.483793#http://www.ncbi.nlm.nih.gov/UniGene/clust.cgi?ORG=Hs&CID=483793#	3#http://www.ncbi.nih.gov/entrez/query.fcgi?tool=bioconductor&cmd=Retrieve&db=PubMed&list_uids=12477932"14702039"17353931#	9.89	0	1.62
LOC100128178	similar to hCG2041313	AI961147#http://www.ncbi.nlm.nih.gov/entrez/query.fcgi?cmd=search&db=nucleotide&term=AI961147QACCNS&doptcmdl=GenBank#	100128178#http://www.ncbi.nlm.nih.gov/sites/entrez?Db=gene&Cmd=DetailsSearch&Term=100128178#	Hs.584880#http://www.ncbi.nlm.nih.gov/UniGene/clust.cgi?ORG=Hs&CID=584880#	1#http://www.ncbi.nih.gov/entrez/query.fcgi?tool=bioconductor&cmd=Retrieve&db=PubMed&list_uids=14702039#	9.89	0	1.17
PTK7	PTK7 protein tyrosine kinase 7	NM_002821#http://www.ncbi.nlm.nih.gov/entrez/query.fcgi?cmd=search&db=nucleotide&term=NM_002821QACCNS&doptcmdl=GenBank#	5754#http://www.ncbi.nlm.nih.gov/sites/entrez?Db=gene&Cmd=DetailsSearch&Term=5754#	Hs.90572#http://www.ncbi.nlm.nih.gov/UniGene/clust.cgi?ORG=Hs&CID=90572#	12#http://www.ncbi.nih.gov/entrez/query.fcgi?tool=bioconductor&cmd=Retrieve&db=PubMed&list_uids=7478540"8247543"8882711"9154124"12427550"12477932"12754519"14702039"15683231"17671748"18029348"18471990#	9.87	0	1.17
EBPL	emopamil binding protein-like	AF243433#http://www.ncbi.nlm.nih.gov/entrez/query.fcgi?cmd=search&db=nucleotide&term=AF243433QACCNS&doptcmdl=GenBank#	84650#http://www.ncbi.nlm.nih.gov/sites/entrez?Db=gene&Cmd=DetailsSearch&Term=84650#	Hs.433278#http://www.ncbi.nlm.nih.gov/UniGene/clust.cgi?ORG=Hs&CID=433278#	4#http://www.ncbi.nih.gov/entrez/query.fcgi?tool=bioconductor&cmd=Retrieve&db=PubMed&list_uids=12477932"12760743"15489334"16806233#	-9.87	0	-1.06
ELK3	ELK3, ETS-domain protein (SRF accessory protein 2)	NM_005230#http://www.ncbi.nlm.nih.gov/entrez/query.fcgi?cmd=search&db=nucleotide&term=NM_005230QACCNS&doptcmdl=GenBank#	2004#http://www.ncbi.nlm.nih.gov/sites/entrez?Db=gene&Cmd=DetailsSearch&Term=2004#	Hs.46523#http://www.ncbi.nlm.nih.gov/UniGene/clust.cgi?ORG=Hs&CID=46523#	18#http://www.ncbi.nih.gov/entrez/query.fcgi?tool=bioconductor&cmd=Retrieve&db=PubMed&list_uids=7540136"7851904"7958835"8918463"9570133"9644975"10369679"10490644"11042694"12477932"12933792"15302935"15489334"15580297"17474147"18029348"18316589"18832796#	9.87	0	1.53
KCTD20	potassium channel tetramerisation domain containing 20	BC003697#http://www.ncbi.nlm.nih.gov/entrez/query.fcgi?cmd=search&db=nucleotide&term=BC003697QACCNS&doptcmdl=GenBank#	222658#http://www.ncbi.nlm.nih.gov/sites/entrez?Db=gene&Cmd=DetailsSearch&Term=222658#	Hs.188757#http://www.ncbi.nlm.nih.gov/UniGene/clust.cgi?ORG=Hs&CID=188757#	4#http://www.ncbi.nih.gov/entrez/query.fcgi?tool=bioconductor&cmd=Retrieve&db=PubMed&list_uids=12477932"14574404"14676191"15489334#	-9.87	0	-1.03
SH3PXD2A	SH3 and PX domains 2A	NM_014631#http://www.ncbi.nlm.nih.gov/entrez/query.fcgi?cmd=search&db=nucleotide&term=NM_014631QACCNS&doptcmdl=GenBank#	9644#http://www.ncbi.nlm.nih.gov/sites/entrez?Db=gene&Cmd=DetailsSearch&Term=9644#	Hs.594708#http://www.ncbi.nlm.nih.gov/UniGene/clust.cgi?ORG=Hs&CID=594708#	9#http://www.ncbi.nih.gov/entrez/query.fcgi?tool=bioconductor&cmd=Retrieve&db=PubMed&list_uids=9455477"9687503"12615925"14702039"15146197"15164054"15710328"15710903"17440933#	9.87	0	1.41
		AW962458#http://www.ncbi.nlm.nih.gov/entrez/query.fcgi?cmd=search&db=nucleotide&term=AW962458QACCNS&doptcmdl=GenBank#				9.85	0	1.55
PDE1A	phosphodiesterase 1A, calmodulin-dependent	AU146305#http://www.ncbi.nlm.nih.gov/entrez/query.fcgi?cmd=search&db=nucleotide&term=AU146305QACCNS&doptcmdl=GenBank#	5136#http://www.ncbi.nlm.nih.gov/sites/entrez?Db=gene&Cmd=DetailsSearch&Term=5136#	Hs.191046 Hs.680373#http://Hs.191046 Hs.680373#	15#http://www.ncbi.nih.gov/entrez/query.fcgi?tool=bioconductor&cmd=Retrieve&db=PubMed&list_uids=8557689"8889548"10405764"11156964"11329013"11342109"11369604"11747989"11991719"12135876"12477932"15272012"15489334"16514069"18043711#	-9.85	0	-2.19
CYB5A	cytochrome b5 type A (microsomal)	M22865#http://www.ncbi.nlm.nih.gov/entrez/query.fcgi?cmd=search&db=nucleotide&term=M22865QACCNS&doptcmdl=GenBank#	1528#http://www.ncbi.nlm.nih.gov/sites/entrez?Db=gene&Cmd=DetailsSearch&Term=1528#	Hs.465413#http://www.ncbi.nlm.nih.gov/UniGene/clust.cgi?ORG=Hs&CID=465413#	38#http://www.ncbi.nih.gov/entrez/query.fcgi?tool=bioconductor&cmd=Retrieve&db=PubMed&list_uids=199233"221468"1396600"1712589"1840560"2123873"2752049"3178851"3951505"4030743"4373719"4770377"4993957"5062820"6102994"7649306"7668255"7733981"8262522"9398194"9	-9.83	0	-1.02
ERAP2	endoplasmic reticulum aminopeptidase 2	BE889628#http://www.ncbi.nlm.nih.gov/entrez/query.fcgi?cmd=search&db=nucleotide&term=BE889628QACCNS&doptcmdl=GenBank#	64167#http://www.ncbi.nlm.nih.gov/sites/entrez?Db=gene&Cmd=DetailsSearch&Term=64167#	Hs.482910#http://www.ncbi.nlm.nih.gov/UniGene/clust.cgi?ORG=Hs&CID=482910#	12#http://www.ncbi.nih.gov/entrez/query.fcgi?tool=bioconductor&cmd=Retrieve&db=PubMed&list_uids=11481040"11752456"12477932"12799365"15691326"15908954"16054015"16344560"16585582"17129607"18369178"18393273#	-9.82	0	-0.94
DUSP6	dual specificity phosphatase 6	BC003143#http://www.ncbi.nlm.nih.gov/entrez/query.fcgi?cmd=search&db=nucleotide&term=BC003143QACCNS&doptcmdl=GenBank#	1848#http://www.ncbi.nlm.nih.gov/sites/entrez?Db=gene&Cmd=DetailsSearch&Term=1848#	Hs.298654#http://www.ncbi.nlm.nih.gov/UniGene/clust.cgi?ORG=Hs&CID=298654#	34#http://www.ncbi.nih.gov/entrez/query.fcgi?tool=bioconductor&cmd=Retrieve&db=PubMed&list_uids=8125298"8626780"8670865"9205128"9373149"9535927"9858808"10048930"11359773"11998972"12477932"12759238"12840032"14690430"14702039"15269220"15489334"15632084"1576	-9.82	0	-1.29
TBL1X	transducin (beta)-like 1X-linked	BF593932#http://www.ncbi.nlm.nih.gov/entrez/query.fcgi?cmd=search&db=nucleotide&term=BF593932QACCNS&doptcmdl=GenBank#	6907#http://www.ncbi.nlm.nih.gov/sites/entrez?Db=gene&Cmd=DetailsSearch&Term=6907#	Hs.495656#http://www.ncbi.nlm.nih.gov/UniGene/clust.cgi?ORG=Hs&CID=495656#	15#http://www.ncbi.nih.gov/entrez/query.fcgi?tool=bioconductor&cmd=Retrieve&db=PubMed&list_uids=10330347"10809664"10944117"11389839"11931768"12150997"12477932"12502735"12628926"14527417"14980219"15489334"15601853"16258276"18193033#	-9.81	0	-1.39
SLC35E1	solute carrier family 35, member E1	AW051365#http://www.ncbi.nlm.nih.gov/entrez/query.fcgi?cmd=search&db=nucleotide&term=AW051365QACCNS&doptcmdl=GenBank#	79939#http://www.ncbi.nlm.nih.gov/sites/entrez?Db=gene&Cmd=DetailsSearch&Term=79939#	Hs.620596#http://www.ncbi.nlm.nih.gov/UniGene/clust.cgi?ORG=Hs&CID=620596#	5#http://www.ncbi.nih.gov/entrez/query.fcgi?tool=bioconductor&cmd=Retrieve&db=PubMed&list_uids=12477932"14702039"15489334"16169070"16303743#	9.81	0	0.93
COL5A1	collagen, type V, alpha 1	N30339#http://www.ncbi.nlm.nih.gov/entrez/query.fcgi?cmd=search&db=nucleotide&term=N30339QACCNS&doptcmdl=GenBank#	1289#http://www.ncbi.nlm.nih.gov/sites/entrez?Db=gene&Cmd=DetailsSearch&Term=1289#	Hs.210283#http://www.ncbi.nlm.nih.gov/UniGene/clust.cgi?ORG=Hs&CID=210283#	46#http://www.ncbi.nih.gov/entrez/query.fcgi?tool=bioconductor&cmd=Retrieve&db=PubMed&list_uids=1571108"1572660"1722213"2071595"2203476"2446864"2496661"2745554"3571333"6501291"6693501"7346227"7646438"8181482"8575750"9042913"9099729"9501082"9582436"9683580	9.8	0	0.91
LRRC8A	leucine rich repeat containing 8 family, member A	AK024649#http://www.ncbi.nlm.nih.gov/entrez/query.fcgi?cmd=search&db=nucleotide&term=AK024649QACCNS&doptcmdl=GenBank#	56262#http://www.ncbi.nlm.nih.gov/sites/entrez?Db=gene&Cmd=DetailsSearch&Term=56262#	Hs.643600#http://www.ncbi.nlm.nih.gov/UniGene/clust.cgi?ORG=Hs&CID=643600#	13#http://www.ncbi.nih.gov/entrez/query.fcgi?tool=bioconductor&cmd=Retrieve&db=PubMed&list_uids=10718198"12477932"12975309"14660738"14660746"14702039"15094057"15164053"15183935"15489334"16303743"16344560"17081983#	9.8	0	1.29
C15orf52	chromosome 15 open reading frame 52	BE673226#http://www.ncbi.nlm.nih.gov/entrez/query.fcgi?cmd=search&db=nucleotide&term=BE673226QACCNS&doptcmdl=GenBank#	388115#http://www.ncbi.nlm.nih.gov/sites/entrez?Db=gene&Cmd=DetailsSearch&Term=388115#	Hs.32433#http://www.ncbi.nlm.nih.gov/UniGene/clust.cgi?ORG=Hs&CID=32433#	3#http://www.ncbi.nih.gov/entrez/query.fcgi?tool=bioconductor&cmd=Retrieve&db=PubMed&list_uids=8889548"12477932"16344560#	-9.79	0	-0.93
PDE1A	phosphodiesterase 1A, calmodulin-dependent	BQ894022#http://www.ncbi.nlm.nih.gov/entrez/query.fcgi?cmd=search&db=nucleotide&term=BQ894022QACCNS&doptcmdl=GenBank#	5136#http://www.ncbi.nlm.nih.gov/sites/entrez?Db=gene&Cmd=DetailsSearch&Term=5136#	Hs.191046 Hs.680373#http://Hs.191046 Hs.680373#	15#http://www.ncbi.nih.gov/entrez/query.fcgi?tool=bioconductor&cmd=Retrieve&db=PubMed&list_uids=8557689"8889548"10405764"11156964"11329013"11342109"11369604"11747989"11991719"12135876"12477932"15272012"15489334"16514069"18043711#	-9.79	0	-1.39
PCDH18	protocadherin 18	AW189885#http://www.ncbi.nlm.nih.gov/entrez/query.fcgi?cmd=search&db=nucleotide&term=AW189885QACCNS&doptcmdl=GenBank#	54510#http://www.ncbi.nlm.nih.gov/sites/entrez?Db=gene&Cmd=DetailsSearch&Term=54510#	Hs.591691#http://www.ncbi.nlm.nih.gov/UniGene/clust.cgi?ORG=Hs&CID=591691#	8#http://www.ncbi.nih.gov/entrez/query.fcgi?tool=bioconductor&cmd=Retrieve&db=PubMed&list_uids=10716726"10817752"10835267"10997877"11082270"11549318"11716507"12477932#	-9.79	0	-1.04
CRABP2	cellular retinoic acid binding protein 2	NM_001878#http://www.ncbi.nlm.nih.gov/entrez/query.fcgi?cmd=search&db=nucleotide&term=NM_001878QACCNS&doptcmdl=GenBank#	1382#http://www.ncbi.nlm.nih.gov/sites/entrez?Db=gene&Cmd=DetailsSearch&Term=1382#	Hs.405662#http://www.ncbi.nlm.nih.gov/UniGene/clust.cgi?ORG=Hs&CID=405662#	33#http://www.ncbi.nih.gov/entrez/query.fcgi?tool=bioconductor&cmd=Retrieve&db=PubMed&list_uids=1309505"1321791"1334086"1654334"7563063"7704533"8048948"8381448"8999826"9154115"9238678"9600845"9737849"9737883"10531482"11909957"12477932"12482873"12844477"14	9.79	0	1.69
ABCA8	ATP-binding cassette, sub-family A (ABC1), member 8	NM_007168#http://www.ncbi.nlm.nih.gov/entrez/query.fcgi?cmd=search&db=nucleotide&term=NM_007168QACCNS&doptcmdl=GenBank#	10351#http://www.ncbi.nlm.nih.gov/sites/entrez?Db=gene&Cmd=DetailsSearch&Term=10351#	Hs.58351#http://www.ncbi.nlm.nih.gov/UniGene/clust.cgi?ORG=Hs&CID=58351#	8#http://www.ncbi.nih.gov/entrez/query.fcgi?tool=bioconductor&cmd=Retrieve&db=PubMed&list_uids=8889548"10048485"11329013"12111378"12379217"12477932"14702039"15489334#	-9.79	0	-1.89
SQRDL	sulfide quinone reductase-like (yeast)	NM_021199#http://www.ncbi.nlm.nih.gov/entrez/query.fcgi?cmd=search&db=nucleotide&term=NM_021199QACCNS&doptcmdl=GenBank#	58472#http://www.ncbi.nlm.nih.gov/sites/entrez?Db=gene&Cmd=DetailsSearch&Term=58472#	Hs.511251#http://www.ncbi.nlm.nih.gov/UniGene/clust.cgi?ORG=Hs&CID=511251#	6#http://www.ncbi.nih.gov/entrez/query.fcgi?tool=bioconductor&cmd=Retrieve&db=PubMed&list_uids=8125298"9373149"10224084"10810093"12477932"15489334#	-9.78	0	-1.32
MAFF	v-maf musculoaponeurotic fibrosarcoma oncogene homolog F (avian)	AL021977#http://www.ncbi.nlm.nih.gov/entrez/query.fcgi?cmd=search&db=nucleotide&term=AL021977QACCNS&doptcmdl=GenBank#	23764#http://www.ncbi.nlm.nih.gov/sites/entrez?Db=gene&Cmd=DetailsSearch&Term=23764#	Hs.517617#http://www.ncbi.nlm.nih.gov/UniGene/clust.cgi?ORG=Hs&CID=517617#	13#http://www.ncbi.nih.gov/entrez/query.fcgi?tool=bioconductor&cmd=Retrieve&db=PubMed&list_uids=8107826"8932385"10527846"10591208"11036080"11772409"12477932"12490281"14702039"15489334"16169070"16371591"16549056#	-9.78	0	-1.12
MFAP3L	microfibrillar-associated protein 3-like	NM_021647#http://www.ncbi.nlm.nih.gov/entrez/query.fcgi?cmd=search&db=nucleotide&term=NM_021647QACCNS&doptcmdl=GenBank#	9848#http://www.ncbi.nlm.nih.gov/sites/entrez?Db=gene&Cmd=DetailsSearch&Term=9848#	Hs.593942#http://www.ncbi.nlm.nih.gov/UniGene/clust.cgi?ORG=Hs&CID=593942#	3#http://www.ncbi.nih.gov/entrez/query.fcgi?tool=bioconductor&cmd=Retrieve&db=PubMed&list_uids=9734811"12477932"15489334#	9.78	0	0.87
IVNS1ABP	influenza virus NS1A binding protein	NM_006469#http://www.ncbi.nlm.nih.gov/entrez/query.fcgi?cmd=search&db=nucleotide&term=NM_006469QACCNS&doptcmdl=GenBank#	10625#http://www.ncbi.nlm.nih.gov/sites/entrez?Db=gene&Cmd=DetailsSearch&Term=10625#	Hs.497183#http://www.ncbi.nlm.nih.gov/UniGene/clust.cgi?ORG=Hs&CID=497183#	9#http://www.ncbi.nih.gov/entrez/query.fcgi?tool=bioconductor&cmd=Retrieve&db=PubMed&list_uids=9696811"9847309"10048485"11042152"12477932"14702039"16169070"16582008"17996313#	9.77	0	0.89
SLC35D1	solute carrier family 35 (UDP-glucuronic acid/UDP-N-acetylgalactosamine dual transporter), member D1	AB044343#http://www.ncbi.nlm.nih.gov/entrez/query.fcgi?cmd=search&db=nucleotide&term=AB044343QACCNS&doptcmdl=GenBank#	23169#http://www.ncbi.nlm.nih.gov/sites/entrez?Db=gene&Cmd=DetailsSearch&Term=23169#	Hs.213642#http://www.ncbi.nlm.nih.gov/UniGene/clust.cgi?ORG=Hs&CID=213642#	6#http://www.ncbi.nih.gov/entrez/query.fcgi?tool=bioconductor&cmd=Retrieve&db=PubMed&list_uids=9039502"11322953"12477932"15489334"16710414"17952091#	9.77	0	1.64
CYB5A	cytochrome b5 type A (microsomal)	NM_001914#http://www.ncbi.nlm.nih.gov/entrez/query.fcgi?cmd=search&db=nucleotide&term=NM_001914QACCNS&doptcmdl=GenBank#	1528#http://www.ncbi.nlm.nih.gov/sites/entrez?Db=gene&Cmd=DetailsSearch&Term=1528#	Hs.465413#http://www.ncbi.nlm.nih.gov/UniGene/clust.cgi?ORG=Hs&CID=465413#	38#http://www.ncbi.nih.gov/entrez/query.fcgi?tool=bioconductor&cmd=Retrieve&db=PubMed&list_uids=199233"221468"1396600"1712589"1840560"2123873"2752049"3178851"3951505"4030743"4373719"4770377"4993957"5062820"6102994"7649306"7668255"7733981"8262522"9398194"9	-9.77	0	-0.95
KIAA1539	KIAA1539	AL583909#http://www.ncbi.nlm.nih.gov/entrez/query.fcgi?cmd=search&db=nucleotide&term=AL583909QACCNS&doptcmdl=GenBank#	80256#http://www.ncbi.nlm.nih.gov/sites/entrez?Db=gene&Cmd=DetailsSearch&Term=80256#	Hs.301696#http://www.ncbi.nlm.nih.gov/UniGene/clust.cgi?ORG=Hs&CID=301696#	9#http://www.ncbi.nih.gov/entrez/query.fcgi?tool=bioconductor&cmd=Retrieve&db=PubMed&list_uids=10819331"11076863"11230166"11256614"12477932"14702039"15489336"16189514"16381901#	9.76	0	1.33
CDC42EP4	CDC42 effector protein (Rho GTPase binding) 4	AL162074#http://www.ncbi.nlm.nih.gov/entrez/query.fcgi?cmd=search&db=nucleotide&term=AL162074QACCNS&doptcmdl=GenBank#	23580#http://www.ncbi.nlm.nih.gov/sites/entrez?Db=gene&Cmd=DetailsSearch&Term=23580#	Hs.3903#http://www.ncbi.nlm.nih.gov/UniGene/clust.cgi?ORG=Hs&CID=3903#	10#http://www.ncbi.nih.gov/entrez/query.fcgi?tool=bioconductor&cmd=Retrieve&db=PubMed&list_uids=10490598"11035016"11185749"12477932"14702039"15226823"15489334"15761153"16189514"17081983#	-9.76	0	-1.41
		BG165011#http://www.ncbi.nlm.nih.gov/entrez/query.fcgi?cmd=search&db=nucleotide&term=BG165011QACCNS&doptcmdl=GenBank#				-9.74	0	-2.19
LARGE	like-glycosyltransferase	AB011181#http://www.ncbi.nlm.nih.gov/entrez/query.fcgi?cmd=search&db=nucleotide&term=AB011181QACCNS&doptcmdl=GenBank#	9215#http://www.ncbi.nlm.nih.gov/sites/entrez?Db=gene&Cmd=DetailsSearch&Term=9215#	Hs.474667#http://www.ncbi.nlm.nih.gov/UniGene/clust.cgi?ORG=Hs&CID=474667#	16#http://www.ncbi.nih.gov/entrez/query.fcgi?tool=bioconductor&cmd=Retrieve&db=PubMed&list_uids=9628581"9892679"10591208"12140558"12477932"12966029"15184894"15210115"15461802"15489334"15661757"15752776"15958417"17436019"17878207"18519826#	9.73	0	1.32
		AI949266#http://www.ncbi.nlm.nih.gov/entrez/query.fcgi?cmd=search&db=nucleotide&term=AI949266QACCNS&doptcmdl=GenBank#				9.73	0	1.29
LHFP	lipoma HMGIC fusion partner	NM_005780#http://www.ncbi.nlm.nih.gov/entrez/query.fcgi?cmd=search&db=nucleotide&term=NM_005780QACCNS&doptcmdl=GenBank#	10186#http://www.ncbi.nlm.nih.gov/sites/entrez?Db=gene&Cmd=DetailsSearch&Term=10186#	Hs.507798#http://www.ncbi.nlm.nih.gov/UniGene/clust.cgi?ORG=Hs&CID=507798#	8#http://www.ncbi.nih.gov/entrez/query.fcgi?tool=bioconductor&cmd=Retrieve&db=PubMed&list_uids=8125298"9373149"10329012"12477932"15057823"15489334"15905332"16344560#	-9.73	0	-0.93
LEPR	leptin receptor	U50748#http://www.ncbi.nlm.nih.gov/entrez/query.fcgi?cmd=search&db=nucleotide&term=U50748QACCNS&doptcmdl=GenBank#	3953#http://www.ncbi.nlm.nih.gov/sites/entrez?Db=gene&Cmd=DetailsSearch&Term=3953#	Hs.705413#http://www.ncbi.nlm.nih.gov/UniGene/clust.cgi?ORG=Hs&CID=705413#	235#http://www.ncbi.nih.gov/entrez/query.fcgi?tool=bioconductor&cmd=Retrieve&db=PubMed&list_uids=8548812"8608603"8616721"8666155"8743992"8805376"8812446"9061609"9144432"9158141"9175732"9207021"9287054"9405487"9537324"9600917"9667233"9786864"9819414"986029	-9.73	0	-1.1
AHRR	aryl-hydrocarbon receptor repressor	AB033060#http://www.ncbi.nlm.nih.gov/entrez/query.fcgi?cmd=search&db=nucleotide&term=AB033060QACCNS&doptcmdl=GenBank#	57491#http://www.ncbi.nlm.nih.gov/sites/entrez?Db=gene&Cmd=DetailsSearch&Term=57491#	Hs.50823#http://www.ncbi.nlm.nih.gov/UniGene/clust.cgi?ORG=Hs&CID=50823#	26#http://www.ncbi.nih.gov/entrez/query.fcgi?tool=bioconductor&cmd=Retrieve&db=PubMed&list_uids=1070014"8889548"9887096"10574462"11181995"11393538"11423533"11835227"12477932"12777964"14672759"14702039"15474075"15758562"16084889"16344560"17244640"17513317"	-9.72	0	-1.04
ZFP36L2	zinc finger protein 36, C3H type-like 2	U07802#http://www.ncbi.nlm.nih.gov/entrez/query.fcgi?cmd=search&db=nucleotide&term=U07802QACCNS&doptcmdl=GenBank#	678#http://www.ncbi.nlm.nih.gov/sites/entrez?Db=gene&Cmd=DetailsSearch&Term=678#	Hs.503093 Hs.645068 Hs.705738#http://Hs.503093 Hs.645068 Hs.705738#	8#http://www.ncbi.nih.gov/entrez/query.fcgi?tool=bioconductor&cmd=Retrieve&db=PubMed&list_uids=7835719"8545129"8889549"12477932"14604009"14981510"15489334"17172869#	-9.72	0	-0.87
PODXL	podocalyxin-like	NM_005397#http://www.ncbi.nlm.nih.gov/entrez/query.fcgi?cmd=search&db=nucleotide&term=NM_005397QACCNS&doptcmdl=GenBank#	5420#http://www.ncbi.nlm.nih.gov/sites/entrez?Db=gene&Cmd=DetailsSearch&Term=5420#	Hs.690098#http://www.ncbi.nlm.nih.gov/UniGene/clust.cgi?ORG=Hs&CID=690098#	29#http://www.ncbi.nih.gov/entrez/query.fcgi?tool=bioconductor&cmd=Retrieve&db=PubMed&list_uids=8125298"9188463"9339384"9373149"9625756"10737800"11457882"11997330"12477932"12504081"12690205"12874460"14702039"15146197"15226400"15289306"15342556"15642748"16	9.71	0	1.56
TPD52L1	tumor protein D52-like 1	NM_003287#http://www.ncbi.nlm.nih.gov/entrez/query.fcgi?cmd=search&db=nucleotide&term=NM_003287QACCNS&doptcmdl=GenBank#	7164#http://www.ncbi.nlm.nih.gov/sites/entrez?Db=gene&Cmd=DetailsSearch&Term=7164#	Hs.591347#http://www.ncbi.nlm.nih.gov/UniGene/clust.cgi?ORG=Hs&CID=591347#	14#http://www.ncbi.nih.gov/entrez/query.fcgi?tool=bioconductor&cmd=Retrieve&db=PubMed&list_uids=7796418"8812487"9484778"9730602"11549320"11594751"12477932"12963375"14702039"14761963"16112108"16169070"16620967"16631610#	-9.7	0	-1.28
F2R	coagulation factor II (thrombin) receptor	NM_001992#http://www.ncbi.nlm.nih.gov/entrez/query.fcgi?cmd=search&db=nucleotide&term=NM_001992QACCNS&doptcmdl=GenBank#	2149#http://www.ncbi.nlm.nih.gov/sites/entrez?Db=gene&Cmd=DetailsSearch&Term=2149#	Hs.482562 Hs.679786#http://Hs.482562 Hs.679786#	162#http://www.ncbi.nih.gov/entrez/query.fcgi?tool=bioconductor&cmd=Retrieve&db=PubMed&list_uids=1310691"1672265"1851174"7834643"7961693"8136362"8290554"8395550"8395910"8621593"8824285"8955127"8982657"9038223"9058715"9102146"9207393"9639571"9701242"100791	-9.69	0	-1.08
GLS	glutaminase	AF097493#http://www.ncbi.nlm.nih.gov/entrez/query.fcgi?cmd=search&db=nucleotide&term=AF097493QACCNS&doptcmdl=GenBank#	2744#http://www.ncbi.nlm.nih.gov/sites/entrez?Db=gene&Cmd=DetailsSearch&Term=2744#	Hs.116448#http://www.ncbi.nlm.nih.gov/UniGene/clust.cgi?ORG=Hs&CID=116448#	23#http://www.ncbi.nih.gov/entrez/query.fcgi?tool=bioconductor&cmd=Retrieve&db=PubMed&list_uids=3531404"6682827"6825316"8499480"8896557"10048485"10620514"10719215"11015561"11059811"11130979"11163757"12477932"12579526"14702039"14722097"14759258"15246207"15	9.69	0	1.28
ENDOD1	endonuclease domain containing 1	AL573201#http://www.ncbi.nlm.nih.gov/entrez/query.fcgi?cmd=search&db=nucleotide&term=AL573201QACCNS&doptcmdl=GenBank#	23052#http://www.ncbi.nlm.nih.gov/sites/entrez?Db=gene&Cmd=DetailsSearch&Term=23052#	Hs.167115#http://www.ncbi.nlm.nih.gov/UniGene/clust.cgi?ORG=Hs&CID=167115#	6#http://www.ncbi.nih.gov/entrez/query.fcgi?tool=bioconductor&cmd=Retrieve&db=PubMed&list_uids=8619474"9110174"10048485"11921445"12477932"15489334#	-9.67	0	-1.32
TSPAN12	tetraspanin 12	NM_012338#http://www.ncbi.nlm.nih.gov/entrez/query.fcgi?cmd=search&db=nucleotide&term=NM_012338QACCNS&doptcmdl=GenBank#	23554#http://www.ncbi.nlm.nih.gov/sites/entrez?Db=gene&Cmd=DetailsSearch&Term=23554#	Hs.16529#http://www.ncbi.nlm.nih.gov/UniGene/clust.cgi?ORG=Hs&CID=16529#	7#http://www.ncbi.nih.gov/entrez/query.fcgi?tool=bioconductor&cmd=Retrieve&db=PubMed&list_uids=9847074"10719184"11739647"12477932"12690205"12853948"12975309#	9.67	0	1.93
		AI742043#http://www.ncbi.nlm.nih.gov/entrez/query.fcgi?cmd=search&db=nucleotide&term=AI742043QACCNS&doptcmdl=GenBank#				-9.67	0	-1.48
LACTB2	lactamase, beta 2	BC000878#http://www.ncbi.nlm.nih.gov/entrez/query.fcgi?cmd=search&db=nucleotide&term=BC000878QACCNS&doptcmdl=GenBank#	51110#http://www.ncbi.nlm.nih.gov/sites/entrez?Db=gene&Cmd=DetailsSearch&Term=51110#	Hs.118554#http://www.ncbi.nlm.nih.gov/UniGene/clust.cgi?ORG=Hs&CID=118554#	3#http://www.ncbi.nih.gov/entrez/query.fcgi?tool=bioconductor&cmd=Retrieve&db=PubMed&list_uids=9373149"10810093"12477932#	-9.66	0	-1.22
MYH11	myosin, heavy chain 11, smooth muscle	S67238#http://www.ncbi.nlm.nih.gov/entrez/query.fcgi?cmd=search&db=nucleotide&term=S67238QACCNS&doptcmdl=GenBank#	4629#http://www.ncbi.nlm.nih.gov/sites/entrez?Db=gene&Cmd=DetailsSearch&Term=4629#	Hs.460109#http://www.ncbi.nlm.nih.gov/UniGene/clust.cgi?ORG=Hs&CID=460109#	33#http://www.ncbi.nih.gov/entrez/query.fcgi?tool=bioconductor&cmd=Retrieve&db=PubMed&list_uids=7684189"7916668"8219185"8276405"8424456"9628874"9715271"10048485"10493829"10850529"10906735"10998642"11439001"12239155"12477932"14702039"15585652"15968309"1600	9.64	0	1.91
TBC1D4	TBC1 domain family, member 4	AI650848#http://www.ncbi.nlm.nih.gov/entrez/query.fcgi?cmd=search&db=nucleotide&term=AI650848QACCNS&doptcmdl=GenBank#	9882#http://www.ncbi.nlm.nih.gov/sites/entrez?Db=gene&Cmd=DetailsSearch&Term=9882#	Hs.210891#http://www.ncbi.nlm.nih.gov/UniGene/clust.cgi?ORG=Hs&CID=210891#	24#http://www.ncbi.nih.gov/entrez/query.fcgi?tool=bioconductor&cmd=Retrieve&db=PubMed&list_uids=9628581"11829485"11994271"12421765"12601173"15057823"15302935"15304337"15324660"15919790"15971998"16083285"16964243"17077344"17081983"17353931"17369524"1751370	-9.63	0	-0.87
SLC17A5	solute carrier family 17 (anion/sugar transporter), member 5	NM_012434#http://www.ncbi.nlm.nih.gov/entrez/query.fcgi?cmd=search&db=nucleotide&term=NM_012434QACCNS&doptcmdl=GenBank#	26503#http://www.ncbi.nlm.nih.gov/sites/entrez?Db=gene&Cmd=DetailsSearch&Term=26503#	Hs.597422#http://www.ncbi.nlm.nih.gov/UniGene/clust.cgi?ORG=Hs&CID=597422#	27#http://www.ncbi.nih.gov/entrez/query.fcgi?tool=bioconductor&cmd=Retrieve&db=PubMed&list_uids=2010546"2334213"7151835"7557994"7573152"8198127"10069709"10581036"10947946"11588980"11751519"12121352"12359136"12477932"12794687"14702039"15006695"15172005"153	9.62	0	1.51
CLEC3B	C-type lectin domain family 3, member B	NM_003278#http://www.ncbi.nlm.nih.gov/entrez/query.fcgi?cmd=search&db=nucleotide&term=NM_003278QACCNS&doptcmdl=GenBank#	7123#http://www.ncbi.nlm.nih.gov/sites/entrez?Db=gene&Cmd=DetailsSearch&Term=7123#	Hs.476092#http://www.ncbi.nlm.nih.gov/UniGene/clust.cgi?ORG=Hs&CID=476092#	22#http://www.ncbi.nih.gov/entrez/query.fcgi?tool=bioconductor&cmd=Retrieve&db=PubMed&list_uids=1354271"1511740"2298916"2533389"3009181"3427041"7798325"8418471"9154122"9256258"9757090"10614823"10727405"10964919"11962752"12477932"12694198"14718574"15489334	-9.61	0	-1.05
GAB1	GRB2-associated binding protein 1	AK022142#http://www.ncbi.nlm.nih.gov/entrez/query.fcgi?cmd=search&db=nucleotide&term=AK022142QACCNS&doptcmdl=GenBank#	2549#http://www.ncbi.nlm.nih.gov/sites/entrez?Db=gene&Cmd=DetailsSearch&Term=2549#	Hs.618456 Hs.80720#http://Hs.618456 Hs.80720#	67#http://www.ncbi.nih.gov/entrez/query.fcgi?tool=bioconductor&cmd=Retrieve&db=PubMed&list_uids=8596638"9242692"9252406"9356464"9658397"9878555"9890893"9891995"10022866"10068651"10648629"10734310"10747014"10753869"10913131"10978177"10995442"11134009"11278	-9.6	0	-0.98
SYNE1	spectrin repeat containing, nuclear envelope 1	AF043290#http://www.ncbi.nlm.nih.gov/entrez/query.fcgi?cmd=search&db=nucleotide&term=AF043290QACCNS&doptcmdl=GenBank#	23345#http://www.ncbi.nlm.nih.gov/sites/entrez?Db=gene&Cmd=DetailsSearch&Term=23345#	Hs.12967#http://www.ncbi.nlm.nih.gov/UniGene/clust.cgi?ORG=Hs&CID=12967#	29#http://www.ncbi.nih.gov/entrez/query.fcgi?tool=bioconductor&cmd=Retrieve&db=PubMed&list_uids=9872452"10574462"10878022"11214970"11792814"11801724"12163176"12168954"12358155"12408964"12477932"12808039"12812986"12958361"14574404"14702039"14709720"1509373	9.59	0	1.41
IFI16	interferon, gamma-inducible protein 16	AF208043#http://www.ncbi.nlm.nih.gov/entrez/query.fcgi?cmd=search&db=nucleotide&term=AF208043QACCNS&doptcmdl=GenBank#	3428#http://www.ncbi.nlm.nih.gov/sites/entrez?Db=gene&Cmd=DetailsSearch&Term=3428#	Hs.380250#http://www.ncbi.nlm.nih.gov/UniGene/clust.cgi?ORG=Hs&CID=380250#	39#http://www.ncbi.nih.gov/entrez/query.fcgi?tool=bioconductor&cmd=Retrieve&db=PubMed&list_uids=1526658"7536752"7806273"7959953"9642285"9718316"9766636"11115400"11146555"12184920"12477932"12539042"12682910"12894224"12925527"14654789"14702039"14729471"1499	-9.59	0	-1.15
ANKRD44	ankyrin repeat domain 44	AA744636#http://www.ncbi.nlm.nih.gov/entrez/query.fcgi?cmd=search&db=nucleotide&term=AA744636QACCNS&doptcmdl=GenBank#	91526#http://www.ncbi.nlm.nih.gov/sites/entrez?Db=gene&Cmd=DetailsSearch&Term=91526#	Hs.654819#http://www.ncbi.nlm.nih.gov/UniGene/clust.cgi?ORG=Hs&CID=654819#	5#http://www.ncbi.nih.gov/entrez/query.fcgi?tool=bioconductor&cmd=Retrieve&db=PubMed&list_uids=12477932"14702039"15489334"16555005"18186651#	9.59	0	1.61
B3GALNT1	beta-1,3-N-acetylgalactosaminyltransferase 1 (globoside blood group)	AB050855#http://www.ncbi.nlm.nih.gov/entrez/query.fcgi?cmd=search&db=nucleotide&term=AB050855QACCNS&doptcmdl=GenBank#	8706#http://www.ncbi.nlm.nih.gov/sites/entrez?Db=gene&Cmd=DetailsSearch&Term=8706#	Hs.418062#http://www.ncbi.nlm.nih.gov/UniGene/clust.cgi?ORG=Hs&CID=418062#	19#http://www.ncbi.nih.gov/entrez/query.fcgi?tool=bioconductor&cmd=Retrieve&db=PubMed&list_uids=2187500"2541446"2542563"2649653"2829950"6425294"8125298"9373149"9405390"9582303"10580128"10993897"12023287"12477932"12975309"14702039"15142124"15489334"1634456	-9.59	0	-0.96
TXNDC5	thioredoxin domain containing 5 (endoplasmic reticulum)	NM_030810#http://www.ncbi.nlm.nih.gov/entrez/query.fcgi?cmd=search&db=nucleotide&term=NM_030810QACCNS&doptcmdl=GenBank#	81567#http://www.ncbi.nlm.nih.gov/sites/entrez?Db=gene&Cmd=DetailsSearch&Term=81567#	Hs.150837#http://www.ncbi.nlm.nih.gov/UniGene/clust.cgi?ORG=Hs&CID=150837#	11#http://www.ncbi.nih.gov/entrez/query.fcgi?tool=bioconductor&cmd=Retrieve&db=PubMed&list_uids=12477932"12878160"12930873"12963716"12975309"14574404"14702039"15489334"16130169"16574106"17895523#	9.58	0	0.79
FAP	fibroblast activation protein, alpha	U76833#http://www.ncbi.nlm.nih.gov/entrez/query.fcgi?cmd=search&db=nucleotide&term=U76833QACCNS&doptcmdl=GenBank#	2191#http://www.ncbi.nlm.nih.gov/sites/entrez?Db=gene&Cmd=DetailsSearch&Term=2191#	Hs.654370#http://www.ncbi.nlm.nih.gov/UniGene/clust.cgi?ORG=Hs&CID=654370#	34#http://www.ncbi.nih.gov/entrez/query.fcgi?tool=bioconductor&cmd=Retrieve&db=PubMed&list_uids=7519584"7774951"7911242"9065413"9247085"9688278"10644713"12023964"12028401"12376466"12477932"12675244"12926053"12963128"14524536"14702039"14707457"15489334"157	9.57	0	0.93
PTPLAD2	protein tyrosine phosphatase-like A domain containing 2	AI804932#http://www.ncbi.nlm.nih.gov/entrez/query.fcgi?cmd=search&db=nucleotide&term=AI804932QACCNS&doptcmdl=GenBank#	401494#http://www.ncbi.nlm.nih.gov/sites/entrez?Db=gene&Cmd=DetailsSearch&Term=401494#	Hs.716678#http://www.ncbi.nlm.nih.gov/UniGene/clust.cgi?ORG=Hs&CID=716678#	1#http://www.ncbi.nih.gov/entrez/query.fcgi?tool=bioconductor&cmd=Retrieve&db=PubMed&list_uids=12477932#	-9.55	0	-1.16
		AW265065#http://www.ncbi.nlm.nih.gov/entrez/query.fcgi?cmd=search&db=nucleotide&term=AW265065QACCNS&doptcmdl=GenBank#				9.55	0	1.46
FAM38B	family with sequence similarity 38, member B	NM_022068#http://www.ncbi.nlm.nih.gov/entrez/query.fcgi?cmd=search&db=nucleotide&term=NM_022068QACCNS&doptcmdl=GenBank#	63895#http://www.ncbi.nlm.nih.gov/sites/entrez?Db=gene&Cmd=DetailsSearch&Term=63895#	Hs.585839#http://www.ncbi.nlm.nih.gov/UniGene/clust.cgi?ORG=Hs&CID=585839#	1#http://www.ncbi.nih.gov/entrez/query.fcgi?tool=bioconductor&cmd=Retrieve&db=PubMed&list_uids=14702039#	-9.53	0	-1.02
BMPR2	bone morphogenetic protein receptor, type II (serine/threonine kinase)	U20165#http://www.ncbi.nlm.nih.gov/entrez/query.fcgi?cmd=search&db=nucleotide&term=U20165QACCNS&doptcmdl=GenBank#	659#http://www.ncbi.nlm.nih.gov/sites/entrez?Db=gene&Cmd=DetailsSearch&Term=659#	Hs.471119#http://www.ncbi.nlm.nih.gov/UniGene/clust.cgi?ORG=Hs&CID=471119#	98#http://www.ncbi.nih.gov/entrez/query.fcgi?tool=bioconductor&cmd=Retrieve&db=PubMed&list_uids=7644468"7673243"7791754"7890683"8592941"8702914"8707881"9054941"9193425"9525338"10051328"10504300"10712517"10880444"10903931"10964520"10973254"11015450"1111537	9.52	0	1.26
ZBTB38	zinc finger and BTB domain containing 38	BE386445#http://www.ncbi.nlm.nih.gov/entrez/query.fcgi?cmd=search&db=nucleotide&term=BE386445QACCNS&doptcmdl=GenBank#	253461#http://www.ncbi.nlm.nih.gov/sites/entrez?Db=gene&Cmd=DetailsSearch&Term=253461#	Hs.715534#http://www.ncbi.nlm.nih.gov/UniGene/clust.cgi?ORG=Hs&CID=715534#	10#http://www.ncbi.nih.gov/entrez/query.fcgi?tool=bioconductor&cmd=Retrieve&db=PubMed&list_uids=12477932"14702039"16344560"16354688"16641997"17081983"18193045"18391950"18391951"18391952#	9.5	0	0.89
C18orf1	chromosome 18 open reading frame 1	NM_004338#http://www.ncbi.nlm.nih.gov/entrez/query.fcgi?cmd=search&db=nucleotide&term=NM_004338QACCNS&doptcmdl=GenBank#	753#http://www.ncbi.nlm.nih.gov/sites/entrez?Db=gene&Cmd=DetailsSearch&Term=753#	Hs.149363#http://www.ncbi.nlm.nih.gov/UniGene/clust.cgi?ORG=Hs&CID=149363#	8#http://www.ncbi.nih.gov/entrez/query.fcgi?tool=bioconductor&cmd=Retrieve&db=PubMed&list_uids=7566098"9129712"9399696"9479497"12477932"14702039"15489334"16344560#	9.49	0	1.67
ANTXR2	anthrax toxin receptor 2	AU152178#http://www.ncbi.nlm.nih.gov/entrez/query.fcgi?cmd=search&db=nucleotide&term=AU152178QACCNS&doptcmdl=GenBank#	118429#http://www.ncbi.nlm.nih.gov/sites/entrez?Db=gene&Cmd=DetailsSearch&Term=118429#	Hs.162963#http://www.ncbi.nlm.nih.gov/UniGene/clust.cgi?ORG=Hs&CID=162963#	19#http://www.ncbi.nih.gov/entrez/query.fcgi?tool=bioconductor&cmd=Retrieve&db=PubMed&list_uids=9847074"11683410"12477932"12551953"12700348"12973667"14508707"14702039"15044490"15079089"15231748"15243628"15326297"15337774"15489334"15725249"16401723"1647390	-9.49	0	-1.12
IFIT3	interferon-induced protein with tetratricopeptide repeats 3	AI075407#http://www.ncbi.nlm.nih.gov/entrez/query.fcgi?cmd=search&db=nucleotide&term=AI075407QACCNS&doptcmdl=GenBank#	3437#http://www.ncbi.nlm.nih.gov/sites/entrez?Db=gene&Cmd=DetailsSearch&Term=3437#	Hs.714337#http://www.ncbi.nlm.nih.gov/UniGene/clust.cgi?ORG=Hs&CID=714337#	13#http://www.ncbi.nih.gov/entrez/query.fcgi?tool=bioconductor&cmd=Retrieve&db=PubMed&list_uids=9207104"9391139"9828129"12477932"12539042"14499622"15489334"16189514"16341674"16344560"16964243"17933493"18706081#	-9.49	0	-2.47
		AW025980#http://www.ncbi.nlm.nih.gov/entrez/query.fcgi?cmd=search&db=nucleotide&term=AW025980QACCNS&doptcmdl=GenBank#				9.47	0	1.37
HSPB2	heat shock 27kDa protein 2	NM_001541#http://www.ncbi.nlm.nih.gov/entrez/query.fcgi?cmd=search&db=nucleotide&term=NM_001541QACCNS&doptcmdl=GenBank#	3316#http://www.ncbi.nlm.nih.gov/sites/entrez?Db=gene&Cmd=DetailsSearch&Term=3316#	Hs.709660#http://www.ncbi.nlm.nih.gov/UniGene/clust.cgi?ORG=Hs&CID=709660#	40#http://www.ncbi.nih.gov/entrez/query.fcgi?tool=bioconductor&cmd=Retrieve&db=PubMed&list_uids=8227983"9344664"9490724"9628874"9687510"10625651"11313745"11342557"11697892"11926998"12473058"12477932"12503731"12510153"12611892"12700631"12705895"12748284"12	-9.47	0	-1.25
		BF055144#http://www.ncbi.nlm.nih.gov/entrez/query.fcgi?cmd=search&db=nucleotide&term=BF055144QACCNS&doptcmdl=GenBank#				-9.47	0	-1.15
FNBP1	formin binding protein 1	AB011126#http://www.ncbi.nlm.nih.gov/entrez/query.fcgi?cmd=search&db=nucleotide&term=AB011126QACCNS&doptcmdl=GenBank#	23048#http://www.ncbi.nlm.nih.gov/sites/entrez?Db=gene&Cmd=DetailsSearch&Term=23048#	Hs.189409#http://www.ncbi.nlm.nih.gov/UniGene/clust.cgi?ORG=Hs&CID=189409#	24#http://www.ncbi.nih.gov/entrez/query.fcgi?tool=bioconductor&cmd=Retrieve&db=PubMed&list_uids=9628581"11431473"11438682"12023017"12244061"12477932"12736724"14596906"14702039"15047863"15144186"15164053"15252009"15302935"15489334"15592455"16193335"1631890	-9.46	0	-0.81
		BE673665#http://www.ncbi.nlm.nih.gov/entrez/query.fcgi?cmd=search&db=nucleotide&term=BE673665QACCNS&doptcmdl=GenBank#				-9.46	0	-1.43
		BG112263#http://www.ncbi.nlm.nih.gov/entrez/query.fcgi?cmd=search&db=nucleotide&term=BG112263QACCNS&doptcmdl=GenBank#				-9.46	0	-1.18
SDHALP1	succinate dehydrogenase complex, subunit A, flavoprotein pseudogene 1	AW172779#http://www.ncbi.nlm.nih.gov/entrez/query.fcgi?cmd=search&db=nucleotide&term=AW172779QACCNS&doptcmdl=GenBank#	255812#http://www.ncbi.nlm.nih.gov/sites/entrez?Db=gene&Cmd=DetailsSearch&Term=255812#	Hs.566872 Hs.596261#http://Hs.566872 Hs.596261#	2#http://www.ncbi.nih.gov/entrez/query.fcgi?tool=bioconductor&cmd=Retrieve&db=PubMed&list_uids=12477932"14702039#	9.45	0	0.85
PSAT1	phosphoserine aminotransferase 1	NM_021154#http://www.ncbi.nlm.nih.gov/entrez/query.fcgi?cmd=search&db=nucleotide&term=NM_021154QACCNS&doptcmdl=GenBank#	29968#http://www.ncbi.nlm.nih.gov/sites/entrez?Db=gene&Cmd=DetailsSearch&Term=29968#	Hs.494261#http://www.ncbi.nlm.nih.gov/UniGene/clust.cgi?ORG=Hs&CID=494261#	6#http://www.ncbi.nih.gov/entrez/query.fcgi?tool=bioconductor&cmd=Retrieve&db=PubMed&list_uids=3651428"10637769"12477932"12633500"15489334"18221502#	9.45	0	0.84
TES	testis derived transcript (3 LIM domains)	BC001451#http://www.ncbi.nlm.nih.gov/entrez/query.fcgi?cmd=search&db=nucleotide&term=BC001451QACCNS&doptcmdl=GenBank#	26136#http://www.ncbi.nlm.nih.gov/sites/entrez?Db=gene&Cmd=DetailsSearch&Term=26136#	Hs.592286 Hs.664957#http://Hs.592286 Hs.664957#	22#http://www.ncbi.nih.gov/entrez/query.fcgi?tool=bioconductor&cmd=Retrieve&db=PubMed&list_uids=8125298"9045675"9356494"9373149"10704826"10950921"11377796"11420696"12477932"12571287"12639940"12690205"12695497"12810672"12853948"14702039"15252854"15489334"1	9.44	0	0.79
GTF2A1L	general transcription factor IIA, 1-like	BG434174#http://www.ncbi.nlm.nih.gov/entrez/query.fcgi?cmd=search&db=nucleotide&term=BG434174QACCNS&doptcmdl=GenBank#	11036#http://www.ncbi.nlm.nih.gov/sites/entrez?Db=gene&Cmd=DetailsSearch&Term=11036#	Hs.44385#http://www.ncbi.nlm.nih.gov/UniGene/clust.cgi?ORG=Hs&CID=44385#	14#http://www.ncbi.nih.gov/entrez/query.fcgi?tool=bioconductor&cmd=Retrieve&db=PubMed&list_uids=8125298"8759016"9373149"9482861"10364255"11159353"11784080"11889132"12107178"12477932"15489334"16525715"16646664"16966320#	-9.43	0	-0.9
TM4SF1	transmembrane 4 L six family member 1	AI189753#http://www.ncbi.nlm.nih.gov/entrez/query.fcgi?cmd=search&db=nucleotide&term=AI189753QACCNS&doptcmdl=GenBank#	4071#http://www.ncbi.nlm.nih.gov/sites/entrez?Db=gene&Cmd=DetailsSearch&Term=4071#	Hs.715499#http://www.ncbi.nlm.nih.gov/UniGene/clust.cgi?ORG=Hs&CID=715499#	15#http://www.ncbi.nih.gov/entrez/query.fcgi?tool=bioconductor&cmd=Retrieve&db=PubMed&list_uids=1565644"7510285"7829101"8168850"11102519"11426942"11739647"11774983"12477932"12855661"14702039"15489334"15812828"16169070"18270265#	-9.43	0	-1
NAV1	neuron navigator 1	N57538#http://www.ncbi.nlm.nih.gov/entrez/query.fcgi?cmd=search&db=nucleotide&term=N57538QACCNS&doptcmdl=GenBank#	89796#http://www.ncbi.nlm.nih.gov/sites/entrez?Db=gene&Cmd=DetailsSearch&Term=89796#	Hs.585374#http://www.ncbi.nlm.nih.gov/UniGene/clust.cgi?ORG=Hs&CID=585374#	10#http://www.ncbi.nih.gov/entrez/query.fcgi?tool=bioconductor&cmd=Retrieve&db=PubMed&list_uids=10574461"10574462"12062803"12079279"12421765"12477932"12693553"14702039"15158073"16344560#	9.42	0	1.04
PRPS1	phosphoribosyl pyrophosphate synthetase 1	BC001605#http://www.ncbi.nlm.nih.gov/entrez/query.fcgi?cmd=search&db=nucleotide&term=BC001605QACCNS&doptcmdl=GenBank#	5631#http://www.ncbi.nlm.nih.gov/sites/entrez?Db=gene&Cmd=DetailsSearch&Term=5631#	Hs.56#http://www.ncbi.nlm.nih.gov/UniGene/clust.cgi?ORG=Hs&CID=56#	25#http://www.ncbi.nih.gov/entrez/query.fcgi?tool=bioconductor&cmd=Retrieve&db=PubMed&list_uids=1314091"1650777"1962753"2155397"4328836"7593598"8125298"8253776"8702702"8882866"9366267"9373149"10066814"12477932"12847698"15489334"15943588"15955956"16189514"	9.42	0	0.85
PPARG	peroxisome proliferator-activated receptor gamma	NM_015869#http://www.ncbi.nlm.nih.gov/entrez/query.fcgi?cmd=search&db=nucleotide&term=NM_015869QACCNS&doptcmdl=GenBank#	5468#http://www.ncbi.nlm.nih.gov/sites/entrez?Db=gene&Cmd=DetailsSearch&Term=5468#	Hs.162646#http://www.ncbi.nlm.nih.gov/UniGene/clust.cgi?ORG=Hs&CID=162646#	840#http://www.ncbi.nih.gov/entrez/query.fcgi?tool=bioconductor&cmd=Retrieve&db=PubMed&list_uids=1504714"7787419"7838715"7862171"8001151"8125298"8702406"8706692"8910358"9030579"9041124"9065481"9113987"9144532"9168928"9228052"9325263"9356045"9373149"942526	-9.41	0	-1.42
EPHA4	EPH receptor A4	AI799018#http://www.ncbi.nlm.nih.gov/entrez/query.fcgi?cmd=search&db=nucleotide&term=AI799018QACCNS&doptcmdl=GenBank#	2043#http://www.ncbi.nlm.nih.gov/sites/entrez?Db=gene&Cmd=DetailsSearch&Term=2043#	Hs.371218#http://www.ncbi.nlm.nih.gov/UniGene/clust.cgi?ORG=Hs&CID=371218#	38#http://www.ncbi.nih.gov/entrez/query.fcgi?tool=bioconductor&cmd=Retrieve&db=PubMed&list_uids=7898931"8125298"8622893"8755474"8889548"9267020"9345045"9373149"9484836"9530499"9576626"10207129"10366629"10607706"10730216"11085874"11128993"11256076"11336673	9.4	0	1.51
LACTB2	lactamase, beta 2	NM_016027#http://www.ncbi.nlm.nih.gov/entrez/query.fcgi?cmd=search&db=nucleotide&term=NM_016027QACCNS&doptcmdl=GenBank#	51110#http://www.ncbi.nlm.nih.gov/sites/entrez?Db=gene&Cmd=DetailsSearch&Term=51110#	Hs.118554#http://www.ncbi.nlm.nih.gov/UniGene/clust.cgi?ORG=Hs&CID=118554#	3#http://www.ncbi.nih.gov/entrez/query.fcgi?tool=bioconductor&cmd=Retrieve&db=PubMed&list_uids=9373149"10810093"12477932#	-9.4	0	-1.92
ADFP	adipose differentiation-related protein	BC005127#http://www.ncbi.nlm.nih.gov/entrez/query.fcgi?cmd=search&db=nucleotide&term=BC005127QACCNS&doptcmdl=GenBank#	123#http://www.ncbi.nlm.nih.gov/sites/entrez?Db=gene&Cmd=DetailsSearch&Term=123#	Hs.3416#http://www.ncbi.nlm.nih.gov/UniGene/clust.cgi?ORG=Hs&CID=3416#	28#http://www.ncbi.nih.gov/entrez/query.fcgi?tool=bioconductor&cmd=Retrieve&db=PubMed&list_uids=1518805"9003395"9799447"12114189"12387890"12477932"12591929"14671211"14707038"15336557"15489334"15545278"16230742"16391323"16489205"16808905"16884492"16936283"	-9.39	0	-0.95
FZD8	frizzled homolog 8 (Drosophila)	AB043703#http://www.ncbi.nlm.nih.gov/entrez/query.fcgi?cmd=search&db=nucleotide&term=AB043703QACCNS&doptcmdl=GenBank#	8325#http://www.ncbi.nlm.nih.gov/sites/entrez?Db=gene&Cmd=DetailsSearch&Term=8325#	Hs.302634#http://www.ncbi.nlm.nih.gov/UniGene/clust.cgi?ORG=Hs&CID=302634#	14#http://www.ncbi.nih.gov/entrez/query.fcgi?tool=bioconductor&cmd=Retrieve&db=PubMed&list_uids=8626800"9192640"11029007"11076863"11295046"11448771"11452312"11520064"12477932"15164054"15370539"15454084"18464913"18505162#	9.39	0	2.3
CTNNAL1	catenin (cadherin-associated protein), alpha-like 1	NM_003798#http://www.ncbi.nlm.nih.gov/entrez/query.fcgi?cmd=search&db=nucleotide&term=NM_003798QACCNS&doptcmdl=GenBank#	8727#http://www.ncbi.nlm.nih.gov/sites/entrez?Db=gene&Cmd=DetailsSearch&Term=8727#	Hs.58488#http://www.ncbi.nlm.nih.gov/UniGene/clust.cgi?ORG=Hs&CID=58488#	16#http://www.ncbi.nih.gov/entrez/query.fcgi?tool=bioconductor&cmd=Retrieve&db=PubMed&list_uids=8125298"9373149"9806841"10542337"11768226"12270917"12477932"12694354"14690447"14702039"14993280"15164053"15489334"17647259"17952117"18374411#	-9.39	0	-0.87
RANBP9	RAN binding protein 9	AF064606#http://www.ncbi.nlm.nih.gov/entrez/query.fcgi?cmd=search&db=nucleotide&term=AF064606QACCNS&doptcmdl=GenBank#	10048#http://www.ncbi.nlm.nih.gov/sites/entrez?Db=gene&Cmd=DetailsSearch&Term=10048#	Hs.708182#http://www.ncbi.nlm.nih.gov/UniGene/clust.cgi?ORG=Hs&CID=708182#	35#http://www.ncbi.nih.gov/entrez/query.fcgi?tool=bioconductor&cmd=Retrieve&db=PubMed&list_uids=9817760"10471364"11470507"12082530"12084015"12147692"12220523"12226704"12361945"12421467"12470648"12477932"12559565"12684061"12800254"12812986"14500717"1451164	9.39	0	0.93
PRKCA	protein kinase C, alpha	AF035594#http://www.ncbi.nlm.nih.gov/entrez/query.fcgi?cmd=search&db=nucleotide&term=AF035594QACCNS&doptcmdl=GenBank#	5578#http://www.ncbi.nlm.nih.gov/sites/entrez?Db=gene&Cmd=DetailsSearch&Term=5578#	Hs.531704 Hs.708867#http://Hs.531704 Hs.708867#	437#http://www.ncbi.nih.gov/entrez/query.fcgi?tool=bioconductor&cmd=Retrieve&db=PubMed&list_uids=1321150"1322130"1324914"1335366"1374067"1375933"1377674"1454855"1553557"1663499"1714454"1827443"1832084"1970444"2040602"2061327"2114109"2139676"2155236"218232	9.39	0	1.01
MAP2K3	mitogen-activated protein kinase kinase 3	NM_002756#http://www.ncbi.nlm.nih.gov/entrez/query.fcgi?cmd=search&db=nucleotide&term=NM_002756QACCNS&doptcmdl=GenBank#	5606#http://www.ncbi.nlm.nih.gov/sites/entrez?Db=gene&Cmd=DetailsSearch&Term=5606#	Hs.514012#http://www.ncbi.nlm.nih.gov/UniGene/clust.cgi?ORG=Hs&CID=514012#	44#http://www.ncbi.nih.gov/entrez/query.fcgi?tool=bioconductor&cmd=Retrieve&db=PubMed&list_uids=7750576"7839144"8125298"8226933"8622669"8626699"8900184"9038352"9373149"9465908"9768359"9786855"9841871"10497253"10856288"10997882"11062067"11062068"11181995"1	-9.38	0	-1.18
LOC283392	hypothetical LOC283392	AK095156#http://www.ncbi.nlm.nih.gov/entrez/query.fcgi?cmd=search&db=nucleotide&term=AK095156QACCNS&doptcmdl=GenBank#	283392#http://www.ncbi.nlm.nih.gov/sites/entrez?Db=gene&Cmd=DetailsSearch&Term=283392#	Hs.199814 Hs.363603#http://Hs.199814 Hs.363603#	3#http://www.ncbi.nih.gov/entrez/query.fcgi?tool=bioconductor&cmd=Retrieve&db=PubMed&list_uids=12477932"14702039"16344560#	-9.38	0	-1.21
PFTK1	PFTAIRE protein kinase 1	AF119833#http://www.ncbi.nlm.nih.gov/entrez/query.fcgi?cmd=search&db=nucleotide&term=AF119833QACCNS&doptcmdl=GenBank#	5218#http://www.ncbi.nlm.nih.gov/sites/entrez?Db=gene&Cmd=DetailsSearch&Term=5218#	Hs.430742#http://www.ncbi.nlm.nih.gov/UniGene/clust.cgi?ORG=Hs&CID=430742#	12#http://www.ncbi.nih.gov/entrez/query.fcgi?tool=bioconductor&cmd=Retrieve&db=PubMed&list_uids=9202329"10048485"11313143"12098780"12690205"12853948"15761153"16775625"17353931"17517622"17567994"19058789#	9.38	0	1.4
		AU144916#http://www.ncbi.nlm.nih.gov/entrez/query.fcgi?cmd=search&db=nucleotide&term=AU144916QACCNS&doptcmdl=GenBank#				9.36	0	2.02
CORO2B	coronin, actin binding protein, 2B	BF939649#http://www.ncbi.nlm.nih.gov/entrez/query.fcgi?cmd=search&db=nucleotide&term=BF939649QACCNS&doptcmdl=GenBank#	10391#http://www.ncbi.nlm.nih.gov/sites/entrez?Db=gene&Cmd=DetailsSearch&Term=10391#	Hs.551213#http://www.ncbi.nlm.nih.gov/UniGene/clust.cgi?ORG=Hs&CID=551213#	6#http://www.ncbi.nih.gov/entrez/query.fcgi?tool=bioconductor&cmd=Retrieve&db=PubMed&list_uids=10224093"10231032"12477932"15489334"16169070"16344560#	9.36	0	1.32
RRAS2	related RAS viral (r-ras) oncogene homolog 2	AI753792#http://www.ncbi.nlm.nih.gov/entrez/query.fcgi?cmd=search&db=nucleotide&term=AI753792QACCNS&doptcmdl=GenBank#	22800#http://www.ncbi.nlm.nih.gov/sites/entrez?Db=gene&Cmd=DetailsSearch&Term=22800#	Hs.502004#http://www.ncbi.nlm.nih.gov/UniGene/clust.cgi?ORG=Hs&CID=502004#	25#http://www.ncbi.nih.gov/entrez/query.fcgi?tool=bioconductor&cmd=Retrieve&db=PubMed&list_uids=2108320"8052619"10064593"10224125"10498616"10557073"10777492"10783161"11335720"11788587"11850823"11857081"12384139"12477932"12620389"15031288"15308774"15342556	-9.36	0	-0.79
DDX20	DEAD (Asp-Glu-Ala-Asp) box polypeptide 20	AL133598#http://www.ncbi.nlm.nih.gov/entrez/query.fcgi?cmd=search&db=nucleotide&term=AL133598QACCNS&doptcmdl=GenBank#	11218#http://www.ncbi.nlm.nih.gov/sites/entrez?Db=gene&Cmd=DetailsSearch&Term=11218#	Hs.591405#http://www.ncbi.nlm.nih.gov/UniGene/clust.cgi?ORG=Hs&CID=591405#	29#http://www.ncbi.nih.gov/entrez/query.fcgi?tool=bioconductor&cmd=Retrieve&db=PubMed&list_uids=8619474"9110174"10383418"10531003"10601333"10725331"10942426"11149922"11509230"11713266"11714716"11748230"11914277"12007404"12065586"12095920"12477932"12668731	-9.35	0	-1.25
FN1	fibronectin 1	W73431#http://www.ncbi.nlm.nih.gov/entrez/query.fcgi?cmd=search&db=nucleotide&term=W73431QACCNS&doptcmdl=GenBank#	2335#http://www.ncbi.nlm.nih.gov/sites/entrez?Db=gene&Cmd=DetailsSearch&Term=2335#	Hs.203717#http://www.ncbi.nlm.nih.gov/UniGene/clust.cgi?ORG=Hs&CID=203717#	277#http://www.ncbi.nih.gov/entrez/query.fcgi?tool=bioconductor&cmd=Retrieve&db=PubMed&list_uids=444675"1311202"1372909"1400330"1409674"1423622"1468447"1532572"1694173"1730778"1875953"1959621"2012601"2138612"2229073"2414772"2531657"2745554"2822387"2867902	9.35	0	1.43
FZD4	frizzled homolog 4 (Drosophila)	NM_012193#http://www.ncbi.nlm.nih.gov/entrez/query.fcgi?cmd=search&db=nucleotide&term=NM_012193QACCNS&doptcmdl=GenBank#	8322#http://www.ncbi.nlm.nih.gov/sites/entrez?Db=gene&Cmd=DetailsSearch&Term=8322#	Hs.591968#http://www.ncbi.nlm.nih.gov/UniGene/clust.cgi?ORG=Hs&CID=591968#	23#http://www.ncbi.nih.gov/entrez/query.fcgi?tool=bioconductor&cmd=Retrieve&db=PubMed&list_uids=1598965"9707618"10544037"11401527"12044878"12067714"12172548"12477932"12958364"14737064"15024691"15195140"15223780"15370539"15488808"15489334"15981244"17093393	-9.35	0	-1.48
NOV	nephroblastoma overexpressed gene	BF440025#http://www.ncbi.nlm.nih.gov/entrez/query.fcgi?cmd=search&db=nucleotide&term=BF440025QACCNS&doptcmdl=GenBank#	4856#http://www.ncbi.nlm.nih.gov/sites/entrez?Db=gene&Cmd=DetailsSearch&Term=4856#	Hs.235935#http://www.ncbi.nlm.nih.gov/UniGene/clust.cgi?ORG=Hs&CID=235935#	39#http://www.ncbi.nih.gov/entrez/query.fcgi?tool=bioconductor&cmd=Retrieve&db=PubMed&list_uids=1334251"7520150"8622864"9927660"10084601"10474687"10852911"11502835"11891184"12050162"12147716"12477932"12519873"12695522"12902636"14519668"14606958"15053922"1	-9.34	0	-1.36
NRBF2	nuclear receptor binding factor 2	AF267866#http://www.ncbi.nlm.nih.gov/entrez/query.fcgi?cmd=search&db=nucleotide&term=AF267866QACCNS&doptcmdl=GenBank#	29982#http://www.ncbi.nlm.nih.gov/sites/entrez?Db=gene&Cmd=DetailsSearch&Term=29982#	Hs.449628#http://www.ncbi.nlm.nih.gov/UniGene/clust.cgi?ORG=Hs&CID=449628#	10#http://www.ncbi.nih.gov/entrez/query.fcgi?tool=bioconductor&cmd=Retrieve&db=PubMed&list_uids=7566098"8125298"9373149"10786636"11230166"11256614"12477932"14702039"15489334"15610520#	9.34	0	0.79
PDK1	pyruvate dehydrogenase kinase, isozyme 1	NM_002610#http://www.ncbi.nlm.nih.gov/entrez/query.fcgi?cmd=search&db=nucleotide&term=NM_002610QACCNS&doptcmdl=GenBank#	5163#http://www.ncbi.nlm.nih.gov/sites/entrez?Db=gene&Cmd=DetailsSearch&Term=5163#	Hs.470633#http://www.ncbi.nlm.nih.gov/UniGene/clust.cgi?ORG=Hs&CID=470633#	49#http://www.ncbi.nih.gov/entrez/query.fcgi?tool=bioconductor&cmd=Retrieve&db=PubMed&list_uids=7499431"7864652"9445476"9512493"9707564"9748166"10357815"10480933"10567431"10748151"10753910"10896934"10995762"11222751"11278835"11313365"11485553"11486000"117	9.34	0	1.19
ITGA6	integrin, alpha 6	AV733308#http://www.ncbi.nlm.nih.gov/entrez/query.fcgi?cmd=search&db=nucleotide&term=AV733308QACCNS&doptcmdl=GenBank#	3655#http://www.ncbi.nlm.nih.gov/sites/entrez?Db=gene&Cmd=DetailsSearch&Term=3655#	Hs.133397#http://www.ncbi.nlm.nih.gov/UniGene/clust.cgi?ORG=Hs&CID=133397#	110#http://www.ncbi.nih.gov/entrez/query.fcgi?tool=bioconductor&cmd=Retrieve&db=PubMed&list_uids=1476731"1690718"1693624"1946438"1976638"2070796"2138612"2542022"2649503"2967289"7556090"7583007"7629079"7681434"8163531"8253814"8360143"8496190"8757325"883857	-9.34	0	-1.61
CAT	catalase	NM_001752#http://www.ncbi.nlm.nih.gov/entrez/query.fcgi?cmd=search&db=nucleotide&term=NM_001752QACCNS&doptcmdl=GenBank#	847#http://www.ncbi.nlm.nih.gov/sites/entrez?Db=gene&Cmd=DetailsSearch&Term=847#	Hs.502302#http://www.ncbi.nlm.nih.gov/UniGene/clust.cgi?ORG=Hs&CID=502302#	136#http://www.ncbi.nih.gov/entrez/query.fcgi?tool=bioconductor&cmd=Retrieve&db=PubMed&list_uids=1551654"1602151"2268310"2308162"3755525"3755526"3944256"6252821"6548744"8282800"8479912"9818873"9848047"10096042"10488055"10567403"10656833"10666617"10960480"	-9.34	0	-0.83
		BF105980#http://www.ncbi.nlm.nih.gov/entrez/query.fcgi?cmd=search&db=nucleotide&term=BF105980QACCNS&doptcmdl=GenBank#				9.33	0	1.39
METTL8	methyltransferase like 8	NM_024770#http://www.ncbi.nlm.nih.gov/entrez/query.fcgi?cmd=search&db=nucleotide&term=NM_024770QACCNS&doptcmdl=GenBank#	79828#http://www.ncbi.nlm.nih.gov/sites/entrez?Db=gene&Cmd=DetailsSearch&Term=79828#	Hs.135146#http://www.ncbi.nlm.nih.gov/UniGene/clust.cgi?ORG=Hs&CID=135146#	2#http://www.ncbi.nih.gov/entrez/query.fcgi?tool=bioconductor&cmd=Retrieve&db=PubMed&list_uids=12477932"14702039#	-9.33	0	-1.05
FAM76B	family with sequence similarity 76, member B	NM_144664#http://www.ncbi.nlm.nih.gov/entrez/query.fcgi?cmd=search&db=nucleotide&term=NM_144664QACCNS&doptcmdl=GenBank#	143684#http://www.ncbi.nlm.nih.gov/sites/entrez?Db=gene&Cmd=DetailsSearch&Term=143684#	Hs.288304#http://www.ncbi.nlm.nih.gov/UniGene/clust.cgi?ORG=Hs&CID=288304#	11#http://www.ncbi.nih.gov/entrez/query.fcgi?tool=bioconductor&cmd=Retrieve&db=PubMed&list_uids=11076863"11230166"12477932"14702039"15302935"15489334"15489336"16189514"16381901"17081983"17203973#	9.31	0	1.46
EFCAB8	EF-hand calcium binding domain 8	AA824321#http://www.ncbi.nlm.nih.gov/entrez/query.fcgi?cmd=search&db=nucleotide&term=AA824321QACCNS&doptcmdl=GenBank#	388795#http://www.ncbi.nlm.nih.gov/sites/entrez?Db=gene&Cmd=DetailsSearch&Term=388795#	Hs.145500#http://www.ncbi.nlm.nih.gov/UniGene/clust.cgi?ORG=Hs&CID=145500#	1#http://www.ncbi.nih.gov/entrez/query.fcgi?tool=bioconductor&cmd=Retrieve&db=PubMed&list_uids=11780052#	9.31	0	0.89
MYO10	myosin X	NM_012334#http://www.ncbi.nlm.nih.gov/entrez/query.fcgi?cmd=search&db=nucleotide&term=NM_012334QACCNS&doptcmdl=GenBank#	4651#http://www.ncbi.nlm.nih.gov/sites/entrez?Db=gene&Cmd=DetailsSearch&Term=4651#	Hs.481720#http://www.ncbi.nlm.nih.gov/UniGene/clust.cgi?ORG=Hs&CID=481720#	17#http://www.ncbi.nih.gov/entrez/query.fcgi?tool=bioconductor&cmd=Retrieve&db=PubMed&list_uids=8884266"9872452"10610710"10984435"11278607"12055636"12477932"14702039"14760703"15156152"15158464"16344560"16371656"16894163"17081983"18295593"18599451#	9.29	0	0.94
APAF1	apoptotic peptidase activating factor 1	NM_013229#http://www.ncbi.nlm.nih.gov/entrez/query.fcgi?cmd=search&db=nucleotide&term=NM_013229QACCNS&doptcmdl=GenBank#	317#http://www.ncbi.nlm.nih.gov/sites/entrez?Db=gene&Cmd=DetailsSearch&Term=317#	Hs.552567#http://www.ncbi.nlm.nih.gov/UniGene/clust.cgi?ORG=Hs&CID=552567#	87#http://www.ncbi.nih.gov/entrez/query.fcgi?tool=bioconductor&cmd=Retrieve&db=PubMed&list_uids=9267021"9390557"9455477"9488720"9539746"9651578"9753320"9829980"9837928"9878060"9922454"10206961"10322433"10364241"10376594"10383829"10393175"10441496"10486928	9.29	0	0.86
GALNTL1	UDP-N-acetyl-alpha-D-galactosamine:polypeptide N-acetylgalactosaminyltransferase-like 1	AI097463#http://www.ncbi.nlm.nih.gov/entrez/query.fcgi?cmd=search&db=nucleotide&term=AI097463QACCNS&doptcmdl=GenBank#	57452#http://www.ncbi.nlm.nih.gov/sites/entrez?Db=gene&Cmd=DetailsSearch&Term=57452#	Hs.21035#http://www.ncbi.nlm.nih.gov/UniGene/clust.cgi?ORG=Hs&CID=21035#	4#http://www.ncbi.nih.gov/entrez/query.fcgi?tool=bioconductor&cmd=Retrieve&db=PubMed&list_uids=10574461"12477932"14702039"15489334#	9.29	0	1.62
RAB6A	RAB6A, member RAS oncogene family	BF513857#http://www.ncbi.nlm.nih.gov/entrez/query.fcgi?cmd=search&db=nucleotide&term=BF513857QACCNS&doptcmdl=GenBank#	5870#http://www.ncbi.nlm.nih.gov/sites/entrez?Db=gene&Cmd=DetailsSearch&Term=5870#	Hs.503222 Hs.535586 Hs.707804#http://Hs.503222 Hs.535586 Hs.707804#	48#http://www.ncbi.nih.gov/entrez/query.fcgi?tool=bioconductor&cmd=Retrieve&db=PubMed&list_uids=1999336"2112230"2501306"8125298"8175798"8294464"8356066"8619474"8889548"9110174"9373149"9438855"10202141"10209123"10329441"10996854"11054569"11071909"11076863"	9.29	0	0.78
JUB	jub, ajuba homolog (Xenopus laevis)	AK025567#http://www.ncbi.nlm.nih.gov/entrez/query.fcgi?cmd=search&db=nucleotide&term=AK025567QACCNS&doptcmdl=GenBank#	84962#http://www.ncbi.nlm.nih.gov/sites/entrez?Db=gene&Cmd=DetailsSearch&Term=84962#	Hs.655832#http://www.ncbi.nlm.nih.gov/UniGene/clust.cgi?ORG=Hs&CID=655832#	16#http://www.ncbi.nih.gov/entrez/query.fcgi?tool=bioconductor&cmd=Retrieve&db=PubMed&list_uids=10330178"11029037"11860269"12417594"12477932"13678582"14702039"15728191"15778465"15870270"15870274"16413547"16713569"17621269"18710370"18805794#	-9.28	0	-0.99
FST	follistatin	BF438173#http://www.ncbi.nlm.nih.gov/entrez/query.fcgi?cmd=search&db=nucleotide&term=BF438173QACCNS&doptcmdl=GenBank#	10468#http://www.ncbi.nlm.nih.gov/sites/entrez?Db=gene&Cmd=DetailsSearch&Term=10468#	Hs.9914#http://www.ncbi.nlm.nih.gov/UniGene/clust.cgi?ORG=Hs&CID=9914#	43#http://www.ncbi.nih.gov/entrez/query.fcgi?tool=bioconductor&cmd=Retrieve&db=PubMed&list_uids=2036994"3380788"7887917"8288705"8536619"8836491"9799587"9828086"10411917"10702675"11232039"11580864"11948405"12099690"12242034"12477932"12514121"12531697"12651	-9.28	0	-0.83
FAM176B	family with sequence similarity 176, member B	BC006241#http://www.ncbi.nlm.nih.gov/entrez/query.fcgi?cmd=search&db=nucleotide&term=BC006241QACCNS&doptcmdl=GenBank#	55194#http://www.ncbi.nlm.nih.gov/sites/entrez?Db=gene&Cmd=DetailsSearch&Term=55194#	Hs.87016#http://www.ncbi.nlm.nih.gov/UniGene/clust.cgi?ORG=Hs&CID=87016#	4#http://www.ncbi.nih.gov/entrez/query.fcgi?tool=bioconductor&cmd=Retrieve&db=PubMed&list_uids=12477932"14702039"15489334"16710414#	-9.28	0	-1.03
SLC26A2	solute carrier family 26 (sulfate transporter), member 2	AI718385#http://www.ncbi.nlm.nih.gov/entrez/query.fcgi?cmd=search&db=nucleotide&term=AI718385QACCNS&doptcmdl=GenBank#	1836#http://www.ncbi.nlm.nih.gov/sites/entrez?Db=gene&Cmd=DetailsSearch&Term=1836#	Hs.302738#http://www.ncbi.nlm.nih.gov/UniGene/clust.cgi?ORG=Hs&CID=302738#	23#http://www.ncbi.nih.gov/entrez/query.fcgi?tool=bioconductor&cmd=Retrieve&db=PubMed&list_uids=1783404"7923357"8528239"8571951"9575183"9822202"10466420"11087667"11457925"11558903"11581495"11834742"12193993"12477932"12966518"14692227"15489334"15523498"167	9.28	0	0.97
PTPN21	protein tyrosine phosphatase, non-receptor type 21	NM_007039#http://www.ncbi.nlm.nih.gov/entrez/query.fcgi?cmd=search&db=nucleotide&term=NM_007039QACCNS&doptcmdl=GenBank#	11099#http://www.ncbi.nlm.nih.gov/sites/entrez?Db=gene&Cmd=DetailsSearch&Term=11099#	Hs.437040#http://www.ncbi.nlm.nih.gov/UniGene/clust.cgi?ORG=Hs&CID=437040#	10#http://www.ncbi.nih.gov/entrez/query.fcgi?tool=bioconductor&cmd=Retrieve&db=PubMed&list_uids=7519780"7838537"9685376"10585123"11013262"15143158"16344560"16918960"18223254"19000305#	9.28	0	1.11
AOX1	aldehyde oxidase 1	AB046692#http://www.ncbi.nlm.nih.gov/entrez/query.fcgi?cmd=search&db=nucleotide&term=AB046692QACCNS&doptcmdl=GenBank#	316#http://www.ncbi.nlm.nih.gov/sites/entrez?Db=gene&Cmd=DetailsSearch&Term=316#	Hs.406238#http://www.ncbi.nlm.nih.gov/UniGene/clust.cgi?ORG=Hs&CID=406238#	7#http://www.ncbi.nih.gov/entrez/query.fcgi?tool=bioconductor&cmd=Retrieve&db=PubMed&list_uids=7570184"8043023"8248161"8889548"11302742"12477932"17992631#	-9.26	0	-1.64
ZNF697	zinc finger protein 697	AW003092#http://www.ncbi.nlm.nih.gov/entrez/query.fcgi?cmd=search&db=nucleotide&term=AW003092QACCNS&doptcmdl=GenBank#	90874#http://www.ncbi.nlm.nih.gov/sites/entrez?Db=gene&Cmd=DetailsSearch&Term=90874#	Hs.381105 Hs.711175#http://Hs.381105 Hs.711175#	1#http://www.ncbi.nih.gov/entrez/query.fcgi?tool=bioconductor&cmd=Retrieve&db=PubMed&list_uids=12477932#	9.26	0	1.01
SULF1	sulfatase 1	AI479175#http://www.ncbi.nlm.nih.gov/entrez/query.fcgi?cmd=search&db=nucleotide&term=AI479175QACCNS&doptcmdl=GenBank#	23213#http://www.ncbi.nlm.nih.gov/sites/entrez?Db=gene&Cmd=DetailsSearch&Term=23213#	Hs.409602#http://www.ncbi.nlm.nih.gov/UniGene/clust.cgi?ORG=Hs&CID=409602#	16#http://www.ncbi.nih.gov/entrez/query.fcgi?tool=bioconductor&cmd=Retrieve&db=PubMed&list_uids=10470851"11230166"12368295"12477932"12686563"14699503"14702039"15817123"16192265"16344560"17363371"17437011"18503048"18507859"18687675"19006069#	-9.25	0	-0.74
SLC35D1	solute carrier family 35 (UDP-glucuronic acid/UDP-N-acetylgalactosamine dual transporter), member D1	N80922#http://www.ncbi.nlm.nih.gov/entrez/query.fcgi?cmd=search&db=nucleotide&term=N80922QACCNS&doptcmdl=GenBank#	23169#http://www.ncbi.nlm.nih.gov/sites/entrez?Db=gene&Cmd=DetailsSearch&Term=23169#	Hs.213642#http://www.ncbi.nlm.nih.gov/UniGene/clust.cgi?ORG=Hs&CID=213642#	6#http://www.ncbi.nih.gov/entrez/query.fcgi?tool=bioconductor&cmd=Retrieve&db=PubMed&list_uids=9039502"11322953"12477932"15489334"16710414"17952091#	9.25	0	0.85
ERAP2	endoplasmic reticulum aminopeptidase 2	NM_022350#http://www.ncbi.nlm.nih.gov/entrez/query.fcgi?cmd=search&db=nucleotide&term=NM_022350QACCNS&doptcmdl=GenBank#	64167#http://www.ncbi.nlm.nih.gov/sites/entrez?Db=gene&Cmd=DetailsSearch&Term=64167#	Hs.482910#http://www.ncbi.nlm.nih.gov/UniGene/clust.cgi?ORG=Hs&CID=482910#	12#http://www.ncbi.nih.gov/entrez/query.fcgi?tool=bioconductor&cmd=Retrieve&db=PubMed&list_uids=11481040"11752456"12477932"12799365"15691326"15908954"16054015"16344560"16585582"17129607"18369178"18393273#	-9.24	0	-0.77
POLR3GL	polymerase (RNA) III (DNA directed) polypeptide G (32kD)-like	BC004355#http://www.ncbi.nlm.nih.gov/entrez/query.fcgi?cmd=search&db=nucleotide&term=BC004355QACCNS&doptcmdl=GenBank#	84265#http://www.ncbi.nlm.nih.gov/sites/entrez?Db=gene&Cmd=DetailsSearch&Term=84265#	Hs.591456#http://www.ncbi.nlm.nih.gov/UniGene/clust.cgi?ORG=Hs&CID=591456#	2#http://www.ncbi.nih.gov/entrez/query.fcgi?tool=bioconductor&cmd=Retrieve&db=PubMed&list_uids=12477932"14702039#	-9.24	0	-0.92
RABL3	RAB, member of RAS oncogene family-like 3	AI742028#http://www.ncbi.nlm.nih.gov/entrez/query.fcgi?cmd=search&db=nucleotide&term=AI742028QACCNS&doptcmdl=GenBank#	285282#http://www.ncbi.nlm.nih.gov/sites/entrez?Db=gene&Cmd=DetailsSearch&Term=285282#	Hs.444360#http://www.ncbi.nlm.nih.gov/UniGene/clust.cgi?ORG=Hs&CID=444360#	1#http://www.ncbi.nih.gov/entrez/query.fcgi?tool=bioconductor&cmd=Retrieve&db=PubMed&list_uids=12477932#	9.24	0	0.94
DDX52	DEAD (Asp-Glu-Ala-Asp) box polypeptide 52	BE963238#http://www.ncbi.nlm.nih.gov/entrez/query.fcgi?cmd=search&db=nucleotide&term=BE963238QACCNS&doptcmdl=GenBank#	11056#http://www.ncbi.nlm.nih.gov/sites/entrez?Db=gene&Cmd=DetailsSearch&Term=11056#	Hs.590937#http://www.ncbi.nlm.nih.gov/UniGene/clust.cgi?ORG=Hs&CID=590937#	8#http://www.ncbi.nih.gov/entrez/query.fcgi?tool=bioconductor&cmd=Retrieve&db=PubMed&list_uids=11124703"11790298"12429849"12477932"14702039"15489334"15635413"16344560#	9.23	0	0.87
HAPLN1	hyaluronan and proteoglycan link protein 1	NM_001884#http://www.ncbi.nlm.nih.gov/entrez/query.fcgi?cmd=search&db=nucleotide&term=NM_001884QACCNS&doptcmdl=GenBank#	1404#http://www.ncbi.nlm.nih.gov/sites/entrez?Db=gene&Cmd=DetailsSearch&Term=1404#	Hs.2799#http://www.ncbi.nlm.nih.gov/UniGene/clust.cgi?ORG=Hs&CID=2799#	22#http://www.ncbi.nih.gov/entrez/query.fcgi?tool=bioconductor&cmd=Retrieve&db=PubMed&list_uids=1725805"2030970"2286376"2320422"2336413"2738916"7694569"7945259"9712087"10198161"11027579"11038300"11493848"12429048"12477932"12663660"12888576"14724283"154567	9.23	0	0.98
CTSC	cathepsin C	AV699565#http://www.ncbi.nlm.nih.gov/entrez/query.fcgi?cmd=search&db=nucleotide&term=AV699565QACCNS&doptcmdl=GenBank#	1075#http://www.ncbi.nlm.nih.gov/sites/entrez?Db=gene&Cmd=DetailsSearch&Term=1075#	Hs.128065 Hs.706874#http://Hs.128065 Hs.706874#	50#http://www.ncbi.nih.gov/entrez/query.fcgi?tool=bioconductor&cmd=Retrieve&db=PubMed&list_uids=1586157"7649281"7665576"8125298"9092576"9272739"9373149"9507095"10581027"10593994"10662807"10662808"10756096"11015218"11076863"11106356"11158173"11180012"11180	-9.23	0	-1.85
ATP10A	ATPase, class V, type 10A	N35112#http://www.ncbi.nlm.nih.gov/entrez/query.fcgi?cmd=search&db=nucleotide&term=N35112QACCNS&doptcmdl=GenBank#	57194#http://www.ncbi.nlm.nih.gov/sites/entrez?Db=gene&Cmd=DetailsSearch&Term=57194#	Hs.659258#http://www.ncbi.nlm.nih.gov/UniGene/clust.cgi?ORG=Hs&CID=659258#	11#http://www.ncbi.nih.gov/entrez/query.fcgi?tool=bioconductor&cmd=Retrieve&db=PubMed&list_uids=9628581"10482951"11015572"11326269"11353404"12105293"12477932"15489334"18186074"18726118"19086053#	9.22	0	0.97
DNAJC10	DnaJ (Hsp40) homolog, subfamily C, member 10	BG168666#http://www.ncbi.nlm.nih.gov/entrez/query.fcgi?cmd=search&db=nucleotide&term=BG168666QACCNS&doptcmdl=GenBank#	54431#http://www.ncbi.nlm.nih.gov/sites/entrez?Db=gene&Cmd=DetailsSearch&Term=54431#	Hs.516632#http://www.ncbi.nlm.nih.gov/UniGene/clust.cgi?ORG=Hs&CID=516632#	12#http://www.ncbi.nih.gov/entrez/query.fcgi?tool=bioconductor&cmd=Retrieve&db=PubMed&list_uids=12411443"12446677"12477932"12975309"14587667"14702039"15489334"15815621"16189514"16303743"18400946"18653895#	9.22	0	0.91
GOLGA8A	golgi autoantigen, golgin subfamily a, 8A	AF163441#http://www.ncbi.nlm.nih.gov/entrez/query.fcgi?cmd=search&db=nucleotide&term=AF163441QACCNS&doptcmdl=GenBank#	23015#http://www.ncbi.nlm.nih.gov/sites/entrez?Db=gene&Cmd=DetailsSearch&Term=23015#	Hs.182982#http://www.ncbi.nlm.nih.gov/UniGene/clust.cgi?ORG=Hs&CID=182982#	5#http://www.ncbi.nih.gov/entrez/query.fcgi?tool=bioconductor&cmd=Retrieve&db=PubMed&list_uids=10048485"10660574"10677249"12477932"14702039#	9.21	0	0.98
UFM1	ubiquitin-fold modifier 1	BC005193#http://www.ncbi.nlm.nih.gov/entrez/query.fcgi?cmd=search&db=nucleotide&term=BC005193QACCNS&doptcmdl=GenBank#	51569#http://www.ncbi.nlm.nih.gov/sites/entrez?Db=gene&Cmd=DetailsSearch&Term=51569#	Hs.643655 Hs.718491#http://Hs.643655 Hs.718491#	11#http://www.ncbi.nih.gov/entrez/query.fcgi?tool=bioconductor&cmd=Retrieve&db=PubMed&list_uids=8889548"11042152"11483580"12477932"14702039"15057823"15071506"15146197"15489334"16527251"17353931#	9.21	0	0.96
		AU144005#http://www.ncbi.nlm.nih.gov/entrez/query.fcgi?cmd=search&db=nucleotide&term=AU144005QACCNS&doptcmdl=GenBank#				9.2	0	1.31
SEMA6D	sema domain, transmembrane domain (TM), and cytoplasmic domain, (semaphorin) 6D	AL036088#http://www.ncbi.nlm.nih.gov/entrez/query.fcgi?cmd=search&db=nucleotide&term=AL036088QACCNS&doptcmdl=GenBank#	80031#http://www.ncbi.nlm.nih.gov/sites/entrez?Db=gene&Cmd=DetailsSearch&Term=80031#	Hs.511265#http://www.ncbi.nlm.nih.gov/UniGene/clust.cgi?ORG=Hs&CID=511265#	7#http://www.ncbi.nih.gov/entrez/query.fcgi?tool=bioconductor&cmd=Retrieve&db=PubMed&list_uids=10819331"11102867"11842242"12110693"12477932"14702039"14977921#	-9.2	0	-1.2
GPC4	glypican 4	NM_001448#http://www.ncbi.nlm.nih.gov/entrez/query.fcgi?cmd=search&db=nucleotide&term=NM_001448QACCNS&doptcmdl=GenBank#	2239#http://www.ncbi.nlm.nih.gov/sites/entrez?Db=gene&Cmd=DetailsSearch&Term=2239#	Hs.58367#http://www.ncbi.nlm.nih.gov/UniGene/clust.cgi?ORG=Hs&CID=58367#	12#http://www.ncbi.nih.gov/entrez/query.fcgi?tool=bioconductor&cmd=Retrieve&db=PubMed&list_uids=7657705"9787072"9931407"10585884"10814714"11066092"11336704"12009023"12477932"12975309"15489334"15772651#	9.2	0	1.08
GYG1	glycogenin 1	AF087942#http://www.ncbi.nlm.nih.gov/entrez/query.fcgi?cmd=search&db=nucleotide&term=AF087942QACCNS&doptcmdl=GenBank#	2992#http://www.ncbi.nlm.nih.gov/sites/entrez?Db=gene&Cmd=DetailsSearch&Term=2992#	Hs.477892#http://www.ncbi.nlm.nih.gov/UniGene/clust.cgi?ORG=Hs&CID=477892#	19#http://www.ncbi.nih.gov/entrez/query.fcgi?tool=bioconductor&cmd=Retrieve&db=PubMed&list_uids=2493642"8325847"8602861"8613547"8661012"9346895"9857012"10395894"10721716"10924520"11916970"12051921"12477932"15489334"15860684"15870102"16189514"17055998"1731	-9.19	0	-0.75
ITGB3	integrin, beta 3 (platelet glycoprotein IIIa, antigen CD61)	NM_000212#http://www.ncbi.nlm.nih.gov/entrez/query.fcgi?cmd=search&db=nucleotide&term=NM_000212QACCNS&doptcmdl=GenBank#	3690#http://www.ncbi.nlm.nih.gov/sites/entrez?Db=gene&Cmd=DetailsSearch&Term=3690#	Hs.218040#http://www.ncbi.nlm.nih.gov/UniGene/clust.cgi?ORG=Hs&CID=218040#	528#http://www.ncbi.nih.gov/entrez/query.fcgi?tool=bioconductor&cmd=Retrieve&db=PubMed&list_uids=1371279"1382574"1429573"1430225"1438206"1549507"1602006"1693624"1694173"1953640"1967954"2001252"2138612"2145280"2202737"2341395"2345548"2392682"2452834"245495	9.19	0	1.15
MTHFD1	methylenetetrahydrofolate dehydrogenase (NADP+ dependent) 1, methenyltetrahydrofolate cyclohydrolase, formyltetrahydrofolate synthetase	NM_005956#http://www.ncbi.nlm.nih.gov/entrez/query.fcgi?cmd=search&db=nucleotide&term=NM_005956QACCNS&doptcmdl=GenBank#	4522#http://www.ncbi.nlm.nih.gov/sites/entrez?Db=gene&Cmd=DetailsSearch&Term=4522#	Hs.652308#http://www.ncbi.nlm.nih.gov/UniGene/clust.cgi?ORG=Hs&CID=652308#	60#http://www.ncbi.nih.gov/entrez/query.fcgi?tool=bioconductor&cmd=Retrieve&db=PubMed&list_uids=2183217"2587219"2786332"3053686"3074630"3528153"3877056"9519408"9611072"10828945"12015164"12384833"12477932"12665801"14632302"14647408"15122597"15489334"155031	-9.19	0	-0.9
PHLDB1	pleckstrin homology-like domain, family B, member 1	AB014538#http://www.ncbi.nlm.nih.gov/entrez/query.fcgi?cmd=search&db=nucleotide&term=AB014538QACCNS&doptcmdl=GenBank#	23187#http://www.ncbi.nlm.nih.gov/sites/entrez?Db=gene&Cmd=DetailsSearch&Term=23187#	Hs.504062#http://www.ncbi.nlm.nih.gov/UniGene/clust.cgi?ORG=Hs&CID=504062#	9#http://www.ncbi.nih.gov/entrez/query.fcgi?tool=bioconductor&cmd=Retrieve&db=PubMed&list_uids=9734811"11001876"12168954"12477932"14532993"14702039"15489334"15491607"17081983#	9.18	0	0.87
CCDC93	coiled-coil domain containing 93	NM_019044#http://www.ncbi.nlm.nih.gov/entrez/query.fcgi?cmd=search&db=nucleotide&term=NM_019044QACCNS&doptcmdl=GenBank#	54520#http://www.ncbi.nlm.nih.gov/sites/entrez?Db=gene&Cmd=DetailsSearch&Term=54520#	Hs.107845#http://www.ncbi.nlm.nih.gov/UniGene/clust.cgi?ORG=Hs&CID=107845#	9#http://www.ncbi.nih.gov/entrez/query.fcgi?tool=bioconductor&cmd=Retrieve&db=PubMed&list_uids=8619474"9110174"11076863"12477932"14702039"15489334"15489336"15815621"16381901#	9.17	0	1.24
VLDLR	very low density lipoprotein receptor	L22431#http://www.ncbi.nlm.nih.gov/entrez/query.fcgi?cmd=search&db=nucleotide&term=L22431QACCNS&doptcmdl=GenBank#	7436#http://www.ncbi.nlm.nih.gov/sites/entrez?Db=gene&Cmd=DetailsSearch&Term=7436#	Hs.370422#http://www.ncbi.nlm.nih.gov/UniGene/clust.cgi?ORG=Hs&CID=370422#	51#http://www.ncbi.nih.gov/entrez/query.fcgi?tool=bioconductor&cmd=Retrieve&db=PubMed&list_uids=7550352"7592875"7797576"7828550"8020981"8069294"8128315"8294473"9132912"9555943"9630508"10380922"10391209"10571240"10571241"10629142"10827173"11266465"11342683	9.16	0	0.99
[truncated: 6,874 more rows]
